# Supplementary material for: Integration of proteome and transcriptome refines key molecular processes underlying oil production in Nannochloropsis oceanica
Source: Biotechnol Biofuels. 2020 Jun 18;13:109. doi: 10.1186/s13068-020-01748-2 (PMC7302151; doi:10.1186/s13068-020-01748-2)
Supplement: Supplementary file 2 — Additional file 2: Table S1. Details of each sub-cluster: K(X)-Function show all the functions of proteins belonging to this sub-cluster and the K(X)-Fold change show all the fold changes of proteins that belong to this sub-cluster. [file 13068_2020_1748_MOESM2_ESM.xlsx]

## Sheet: K1-Function
IMET_169	Protein synthesis			Unknown	96
IMET_4818	Gene expression			Protein synthesis	32
IMET_1227	Unknown			Carbon metabolism	32
IMET_519	Unknown			Gene expression	27
IMET_9599	Signaling			Other metabolism	22
IMET_418	Unknown			Transport	17
IMET_1115	Other metabolism			Energy	17
IMET_8058	Protein synthesis			Amino acid metabolism	17
IMET_7223	Stress & cell death			Lipid metabolism	11
IMET_5946	Transport			Stress & cell death	8
IMET_3653	Unknown			Signaling	8
IMET_5406	Gene expression			Cell cycle	6
IMET_2490	Cell cycle			Photosynthesis	3
IMET_9053	Cell structure			Cell structure	3
IMET_9570	Amino acid metabolism			Nitrogen metabolism	2
IMET_1517	Transport			Miscellaneou	2
IMET_3929	Gene expression			Chromatin	1
IMET_7599	Gene expression
IMET_2789	Lipid metabolism
IMET_584	Transport
IMET_4255	Lipid metabolism
IMET_4275	Transport
IMET_3908	Protein synthesis
IMET_9871	Photosynthesis
IMET_8222	Unknown
IMET_7159	Unknown
IMET_1688	Unknown
IMET_2564	Other metabolism
IMET_2276	Other metabolism
IMET_7901	Unknown
IMET_4095	Gene expression
IMET_3044	Protein synthesis
IMET_5201	Unknown
IMET_6737	Protein synthesis
IMET_7889	Transport
IMET_521	Unknown
IMET_5155	Carbon metabolism
IMET_6705	Energy
IMET_6314	Gene expression
IMET_8024	Gene expression
IMET_8447	Amino acid metabolism
IMET_283	Unknown
IMET_2422	Gene expression
IMET_7717	Unknown
IMET_7444	Gene expression
IMET_5268	Unknown
IMET_2492	Transport
IMET_5828	Gene expression
IMET_5723	Miscellaneou
IMET_3333	Unknown
IMET_7791	Lipid metabolism
IMET_9426	Unknown
IMET_1435	Stress & cell death
IMET_2396	Other metabolism
IMET_7364	Amino acid metabolism
IMET_7304	Carbon metabolism
IMET_704	Amino acid metabolism
IMET_701	Energy
IMET_4839	Carbon metabolism
IMET_3949	Unknown
IMET_3775	Carbon metabolism
IMET_5119	Other metabolism
IMET_2472	Unknown
IMET_8696	Carbon metabolism
IMET_6397	Protein synthesis
IMET_4644	Unknown
IMET_446	Lipid metabolism
IMET_4156	Chromatin
IMET_403	Other metabolism
IMET_3122	Transport
IMET_2995	Gene expression
IMET_278	Unknown
IMET_9493	Protein synthesis
IMET_9911	Energy
IMET_1044	Carbon metabolism
IMET_1106	Transport
IMET_9823	Protein synthesis
IMET_8783	Energy
IMET_1744	Unknown
IMET_6474	Nitrogen metabolism
IMET_6530	Protein synthesis
IMET_9797	Protein synthesis
IMET_7091	Unknown
IMET_5493	Gene expression
IMET_2823	Stress & cell death
IMET_6536	Unknown
IMET_8595	Amino acid metabolism
IMET_7559	Unknown
IMET_8643	Other metabolism
IMET_9216	Other metabolism
IMET_7074	Lipid metabolism
IMET_7466	Carbon metabolism
IMET_5778	Carbon metabolism
IMET_504	Signaling
IMET_985	Energy
IMET_975	Unknown
IMET_5675	Unknown
IMET_920	Unknown
IMET_9102	Other metabolism
IMET_713	Carbon metabolism
IMET_6909	Carbon metabolism
IMET_6210	Unknown
IMET_7255	Unknown
IMET_9885	Energy
IMET_3057	Other metabolism
IMET_6341	Amino acid metabolism
IMET_3553	Unknown
IMET_2049	Signaling
IMET_9384	Stress & cell death
IMET_6283	Unknown
IMET_4343	Transport
IMET_9209	Unknown
IMET_9153	Stress & cell death
IMET_8855	Transport
IMET_7343	Protein synthesis
IMET_3888	Unknown
IMET_4380	Photosynthesis
IMET_650	Unknown
IMET_9889	Energy
IMET_343	Energy
IMET_4638	Miscellaneou
IMET_4777	Cell cycle
IMET_8497	Unknown
IMET_3227	Carbon metabolism
IMET_7535	Carbon metabolism
IMET_9519	Protein synthesis
IMET_2561	Unknown
IMET_3323	Energy
IMET_706	Carbon metabolism
IMET_8025	Unknown
IMET_5465	Protein synthesis
IMET_8722	Energy
IMET_17	Amino acid metabolism
IMET_6428	Lipid metabolism
IMET_1617	Transport
IMET_9744	Energy
IMET_7008	Unknown
IMET_1906	Amino acid metabolism
IMET_3137	Amino acid metabolism
IMET_4319	Unknown
IMET_5966	Signaling
IMET_6832	Carbon metabolism
IMET_4567	Gene expression
IMET_4239	Unknown
IMET_9372	Protein synthesis
IMET_544	Protein synthesis
IMET_1280	Stress & cell death
IMET_1872	Unknown
IMET_6512	Protein synthesis
IMET_1070	Carbon metabolism
IMET_1544	Carbon metabolism
IMET_8049	Gene expression
IMET_7014	Unknown
IMET_4707	Signaling
IMET_8682	Unknown
IMET_7081	Gene expression
IMET_5189	Unknown
IMET_3255	Unknown
IMET_1829	Signaling
IMET_1650	Unknown
IMET_6663	Cell structure
IMET_6730	Other metabolism
IMET_1294	Carbon metabolism
IMET_1584	Carbon metabolism
IMET_9900	Other metabolism
IMET_9393	Unknown
IMET_2279	Gene expression
IMET_2671	Unknown
IMET_3448	Unknown
IMET_3802	Protein synthesis
IMET_6049	Unknown
IMET_6363	Gene expression
IMET_6509	Carbon metabolism
IMET_7683	Gene expression
IMET_768	Unknown
IMET_7897	Carbon metabolism
IMET_8042	Carbon metabolism
IMET_8733	Protein synthesis
IMET_8832	Unknown
IMET_4196	Unknown
IMET_8976	Amino acid metabolism
IMET_918	Unknown
IMET_1358	Gene expression
IMET_2557	Energy
IMET_5159	Unknown
IMET_6643	Protein synthesis
IMET_8867	Stress & cell death
IMET_395	Gene expression
IMET_3958	Carbon metabolism
IMET_7395	Amino acid metabolism
IMET_5508	Unknown
IMET_3034	Cell cycle
IMET_3425	Transport
IMET_5452	Carbon metabolism
IMET_3240	Unknown
IMET_3174	Carbon metabolism
IMET_2630	Stress & cell death
IMET_6335	Unknown
IMET_9052	Unknown
IMET_1985	Unknown
IMET_227	Transport
IMET_3426	Other metabolism
IMET_6448	Unknown
IMET_1841	Amino acid metabolism
IMET_2620	Protein synthesis
IMET_6887	Amino acid metabolism
IMET_903	Unknown
IMET_1760	Unknown
IMET_109	Unknown
IMET_4284	Unknown
IMET_3027	Carbon metabolism
IMET_2818	Protein synthesis
IMET_8356	Transport
IMET_2806	Unknown
IMET_4679	Gene expression
IMET_5600	Protein synthesis
IMET_6595	Unknown
IMET_8736	Protein synthesis
IMET_9825	Signaling
IMET_6073	Unknown
IMET_2232	Unknown
IMET_1572	Unknown
IMET_7071	Carbon metabolism
IMET_6609	Unknown
IMET_8471	Amino acid metabolism
IMET_8960	Protein synthesis
IMET_9696	Carbon metabolism
IMET_4254	Unknown
IMET_5364	Cell cycle
IMET_7651	Unknown
IMET_6884	Unknown
IMET_9882	Other metabolism
IMET_5247	Protein synthesis
IMET_2105	Unknown
IMET_4290	Unknown
IMET_5264	Cell cycle
IMET_102	Energy
IMET_113	Unknown
IMET_91	Other metabolism
IMET_6442	Transport
IMET_1607	Gene expression
IMET_5743	Unknown
IMET_9183	Unknown
IMET_9491	Other metabolism
IMET_3140	Protein synthesis
IMET_4387	Protein synthesis
IMET_6330	Carbon metabolism
IMET_5950	Transport
IMET_4459	Gene expression
IMET_4108	Unknown
IMET_5859	Carbon metabolism
IMET_6122	Other metabolism
IMET_3618	Unknown
IMET_6801	Unknown
IMET_588	Nitrogen metabolism
IMET_6799	Lipid metabolism
IMET_4141	Gene expression
IMET_5917	Unknown
IMET_9168	Unknown
IMET_5186	Unknown
IMET_7294	Unknown
IMET_6950	Unknown
IMET_451	Protein synthesis
IMET_255	Other metabolism
IMET_3054	Protein synthesis
IMET_9524	Signaling
IMET_503	Other metabolism
IMET_116	Other metabolism
IMET_2436	Amino acid metabolism
IMET_9903	Energy
IMET_8578	Unknown
IMET_3365	Gene expression
IMET_3859	Cell cycle
IMET_4658	Other metabolism
IMET_534	Energy
IMET_5865	Amino acid metabolism
IMET_5915	Protein synthesis
IMET_8415	Unknown
IMET_806	Unknown
IMET_6838	Unknown
IMET_7660	Amino acid metabolism
IMET_4536	Energy
IMET_6429	Transport
IMET_6380	Protein synthesis
IMET_7234	Carbon metabolism
IMET_7873	Lipid metabolism
IMET_8209	Gene expression
IMET_9281	Photosynthesis
IMET_9466	Cell structure
IMET_5145	Lipid metabolism
IMET_1208	Unknown
IMET_9895	Energy
IMET_7547	Unknown
IMET_4204	Unknown
IMET_4299	Lipid metabolism
IMET_8432	Lipid metabolism
IMET_9613	Protein synthesis
IMET_4738	Carbon metabolism
IMET_1662	Carbon metabolism
IMET_9024	Unknown
IMET_6863	Unknown
IMET_7981	Unknown
IMET_9535	Gene expression
IMET_1857	Other metabolism

## Sheet: K1-Foldchange
IMET_169	0.0987667	-0.428533	-1.0078	-0.0540333	0.223767	-0.373233				0	1	2	3	4	5
IMET_4818	0.401933	-0.822633	-0.593833	0.0564333	0.567567	-0.444867				-0.164209	-0.327077	-0.470665	-0.10677	0.635816	0.904237
IMET_1227	0.338333	-0.2894	-0.0641667	0.2752	0.726933	0.1932				0.441957	0.40215	0.688584	0.588649	0.560015	0.733387
IMET_519	0.828767	-0.1575	-0.0187	1.16313	1.75857	0.762533
IMET_9599	0.304767	-0.748767	-0.309733	0.585733	1.33153	-0.2747
IMET_418	0.434867	-0.286767	0.0501333	0.7149	1.11857	0.145767
IMET_1115	-0.201233	-0.4757	-1.81997	0.1702	0.8303	-0.369233
IMET_8058	-0.1765	-0.365967	-1.6493	-0.140733	0.0969	-0.216033
IMET_7223	0.331667	-0.0214333	-1.14293	0.390867	0.453933	0.00303333
IMET_5946	0.491367	-0.274267	-0.589933	1.02783	1.05813	-0.0528
IMET_3653	0.461767	-0.311133	-1.48113	0.693667	0.9915	-0.204533
IMET_5406	-0.0977	-0.111533	-0.656367	0.394267	0.474167	0.0896333
IMET_2490	-0.195833	-0.263833	-1.5318	0.246067	0.573367	0.174767
IMET_9053	-0.126267	-0.294867	-2.24947	1.49247	2.3014	0.1668
IMET_9570	-0.1485	-0.643233	-0.864133	0.582133	3.06723	0.127433
IMET_1517	-0.2257	-0.313467	-3.01763	0.262633	0.727467	-0.158033
IMET_3929	0.203967	0.0954333	-0.0439333	1.00743	0.3222	0.2042
IMET_7599	-0.114433	-0.1623	-0.655633	0.5442	0.503133	0.4256
IMET_2789	0.5122	0.294733	0.307333	0.610167	0.556333	0.4829
IMET_584	0.506833	-0.7129	0.444833	1.53843	1.46573	0.7363
IMET_4255	-0.521167	-0.233233	-0.168133	0.424367	0.181933	-0.0982333
IMET_4275	-1.57777	-0.0198667	0.4863	3.00077	1.7303	0.654133
IMET_3908	-2.32167	-0.491667	-1.8062	0.244933	-0.1177	-0.298733
IMET_9871	-0.407433	0.0149667	-0.0270667	1.71137	0.8338	0.1426
IMET_8222	0.0962667	0.65	0.265667	2.17587	0.718967	0.656133
IMET_7159	-0.933733	-0.571967	-0.926833	0.126533	0.4301	-0.517333
IMET_1688	-0.7598	-0.396833	-0.693767	0.0582	0.529233	-0.0694667
IMET_2564	-1.1907	1.40737	0.861767	1.45647	2.8607	1.2014
IMET_2276	0.0212333	0.3979	-0.140633	0.688867	0.7166	0.1645
IMET_7901	-0.363667	-0.118233	-0.893733	0.336767	0.448433	-0.3254
IMET_4095	0.0236667	1.10587	-0.800767	1.19013	2.39697	0.374667
IMET_3044	-0.1064	0.1406	-0.798367	0.5623	0.230933	0.0861667
IMET_5201	-0.346133	0.0924	-0.449667	0.615	0.5926	0.143233
IMET_6737	-0.185833	-0.0661	-0.5134	1.38507	1.30287	0.816067
IMET_7889	0.304867	0.541667	-0.444333	0.780833	0.599867	0.588767
IMET_521	-0.678333	-0.0916333	-2.08003	0.926567	0.3425	-0.0335333
IMET_5155	-0.165733	-0.109667	-0.841867	0.2171	0.673033	0.0377667
IMET_6705	-0.190367	-0.183567	-0.2399	0.0834	0.5293	-0.154333
IMET_6314	-1.04493	0.0732667	-2.15927	1.64113	1.68037	1.28117
IMET_8024	-0.8292	-0.667633	-2.56613	1.0758	2.75533	0.4646
IMET_8447	-0.101533	0.0521667	-1.41497	0.427933	1.36123	0.238633
IMET_283	-0.2515	-0.249667	-0.695867	0.884633	2.5562	0.0982
IMET_2422	-0.415667	-0.4638	-1.7166	0.282733	1.0416	0.978233
IMET_7717	0.0666	-0.155233	-0.655533	0.215733	0.967067	0.5561
IMET_7444	-0.0369333	-0.1367	-0.428867	0.0740333	0.231933	0.138033
IMET_5268	-0.0893667	-0.104167	-0.6956	0.2238	0.3493	0.300933
IMET_2492	-0.0477667	-0.213867	-0.5623	0.392667	0.831267	0.551433
IMET_5828	-0.311167	-0.2164	-0.722567	0.0721	0.681167	0.400467
IMET_5723	0.153567	0.235467	-1.6756	0.797733	1.21123	0.9075
IMET_3333	-0.509367	-0.255467	-1.9429	-0.148567	0.162333	-0.0279667
IMET_7791	-0.0799	-0.00513333	-0.140567	0.301433	0.6843	0.553533
IMET_9426	-0.6044	-0.1897	-1.7875	0.1712	0.448433	0.219967
IMET_1435	-0.853233	-0.589867	-1.75893	0.559867	2.4347	0.892067
IMET_2396	-0.1604	-0.0413	-0.173933	0.0205	0.0841667	0.2315
IMET_7364	-0.797633	-0.411433	-1.47587	-0.289867	-0.2784	1.54257
IMET_7304	-0.425167	-0.405233	-0.5647	-0.377433	-0.270767	1.47683
IMET_704	0.0641667	0.0869667	-0.607067	0.5363	1.0896	2.3981
IMET_701	-0.188733	0.0674	-0.4225	0.206067	0.2904	1.16927
IMET_4839	-0.4421	-0.296167	-0.735967	0.556533	1.03693	1.0778
IMET_3949	-0.1956	-0.1314	-0.357	-0.0238333	0.726367	1.69267
IMET_3775	-0.0963	0.166167	-0.2075	0.557967	1.1849	2.8215
IMET_5119	-0.492467	-0.0768333	-2.10527	0.0944333	0.2413	0.964433
IMET_2472	-0.7872	-0.421133	-0.9659	-0.159167	0.559167	1.43373
IMET_8696	0.0296667	-0.308067	-0.617433	0.198	0.213467	0.570533
IMET_6397	-0.346633	-0.427533	-0.9848	-0.316267	0.0745	0.3729
IMET_4644	0.3314	0.0173	-1.02147	0.528167	0.773167	1.50383
IMET_446	0.112467	-0.0914667	-0.5634	0.3283	0.922	1.9359
IMET_4156	-0.0951667	-0.156933	-0.7809	0.223	0.848533	0.935733
IMET_403	0.0695	-0.318867	-1.35393	0.1561	1.3933	2.73173
IMET_3122	-0.421533	-0.4817	-1.81123	-0.2089	0.178333	0.1834
IMET_2995	0.649667	0.578467	-1.7936	0.862	1.733	1.74123
IMET_278	0.325267	-0.1558	-0.381833	0.434767	0.678667	0.979533
IMET_9493	-0.117233	-0.590133	-2.07857	-0.103933	-0.0225	0.7346
IMET_9911	-0.0144667	-0.0246333	-0.111733	0.128267	0.389667	0.860633
IMET_1044	0.0343333	-0.240833	-0.361933	0.158333	1.04843	2.24477
IMET_1106	-0.4853	-0.5476	-0.9422	0.296833	-0.484967	1.39893
IMET_9823	-0.368033	-0.372533	-1.07287	-0.312	-0.365233	0.3253
IMET_8783	-0.0597	-0.0918667	-0.741667	0.2117	0.177833	0.2174
IMET_1744	-0.346433	-0.807567	-1.32427	0.356333	-0.0455333	1.79447
IMET_6474	-0.378833	-0.400367	-0.434433	0.0179	-0.2791	0.676567
IMET_6530	-0.452333	-1.15883	-1.36673	0.0142	-0.220467	0.0115333
IMET_9797	-1.4676	-1.6634	-3.39233	0.1006	-0.7073	-0.6464
IMET_7091	-0.201933	-0.950333	-1.51157	0.587067	-0.0876	0.0217333
IMET_5493	-0.562233	-0.848067	-1.16353	0.6493	0.5439	0.641933
IMET_2823	-0.380167	0.1161	-0.693333	0.3292	0.169067	0.230233
IMET_6536	-1.43447	-1.0803	-1.5528	0.369267	-0.0568333	1.791
IMET_8595	-0.4605	-0.3399	-1.24127	0.259167	-0.1376	0.8135
IMET_7559	0.106033	0.4297	-1.5217	0.6532	0.5958	1.46723
IMET_8643	-0.0395	0.4563	-0.0900333	0.7258	0.6778	1.7234
IMET_9216	-0.2174	0.0233333	-0.975733	0.1112	0.0773667	0.7848
IMET_7074	-1.209	-0.753067	-2.28403	-0.184	-0.5309	0.465467
IMET_7466	-0.9853	-0.727133	-2.8286	-0.141667	-0.1506	0.0749
IMET_5778	-2.854	-0.0403667	-4.60543	1.2766	0.515367	2.00857
IMET_504	-0.953633	-0.138833	-0.234767	0.121367	0.0950667	0.309067
IMET_985	-0.408467	-0.229967	-0.3665	0.3769	0.242367	0.789467
IMET_975	-1.1378	-0.246333	-0.277067	0.135033	0.0688667	1.0862
IMET_5675	-0.788333	-0.1991	-0.779833	0.432133	0.0141333	0.892967
IMET_920	-0.618367	0.1561	-0.3791	0.800467	0.660833	1.34367
IMET_9102	-1.39287	-0.550033	-0.859833	-0.4415	-0.4628	0.440333
IMET_713	-0.5691	0.0968667	-0.438133	1.21027	0.851533	2.2948
IMET_6909	-0.5166	-0.183133	-0.386833	0.015	0.256067	1.72627
IMET_6210	-0.728967	-0.4298	-0.532933	-0.410033	-0.2609	1.0332
IMET_7255	-1.19627	0.6479	0.3461	1.00173	1.3656	2.56047
IMET_9885	-1.35537	-0.0925	-0.3534	-0.0625333	0.6057	1.3437
IMET_3057	-0.9223	0.349833	-0.738833	0.416033	0.512867	1.87607
IMET_6341	-0.513633	-0.1684	-0.460467	-0.00663333	0.239267	0.1073
IMET_3553	-0.905567	0.651167	1.2016	2.44577	2.97737	2.813
IMET_2049	-2.11367	0.0642333	0.296633	0.3138	0.493867	3.2798
IMET_9384	-0.0909333	0.470833	1.96053	4.95333	7.47603	9.6075
IMET_6283	-0.3361	-0.334633	-0.3094	-0.150733	-0.0725333	0.3092
IMET_4343	-0.837	-0.963333	-0.2561	0.266633	0.627333	1.92253
IMET_9209	-2.37607	-4.42	-1.175	-0.578433	0.9903	1.39543
IMET_9153	0.5086	0.305967	0.783933	1.24943	1.6102	2.3891
IMET_8855	-0.1975	-0.5255	0.295967	0.434	0.756833	0.835967
IMET_7343	-0.171633	-0.8447	0.156133	0.641967	1.55717	1.92267
IMET_3888	-0.6267	-1.3805	0.699533	-0.0507	3.09833	3.15207
IMET_4380	-0.537767	-1.76207	0.434067	-0.3908	0.454367	2.81077
IMET_650	-0.3729	-0.485733	0.174667	0.140267	1.2953	2.40637
IMET_9889	-0.323033	-0.940267	0.3675	-0.0974	0.378567	1.09297
IMET_343	0.108733	-1.08513	2.2015	0.826567	2.99813	3.63487
IMET_4638	-0.1311	-0.615033	-0.0141333	0.0861	0.4476	0.237833
IMET_4777	-0.264667	-0.357367	0.418967	0.518467	1.07423	0.8318
IMET_8497	0.142033	-0.311867	-0.112767	0.509333	0.686067	0.302633
IMET_3227	0.710567	0.372433	0.410867	1.14243	1.61393	1.38433
IMET_7535	0.0513	-0.505967	-0.2763	0.4871	0.729133	0.6314
IMET_9519	0.0449333	-0.161833	-0.0607667	0.297667	0.624567	0.314933
IMET_2561	-0.0473	-0.546467	-0.3176	0.110067	0.957867	0.4898
IMET_3323	0.5508	-0.1033	0.3138	1.07777	1.206	1.89793
IMET_706	0.0658	-0.3501	-0.0808	0.168033	0.900133	1.62497
IMET_8025	0.673433	-0.438	0.2162	1.03617	1.2607	1.31003
IMET_5465	-0.178067	-0.340533	-0.306433	0.1155	0.2048	1.22747
IMET_8722	-0.243333	-0.7376	-0.598367	-0.252167	0.182933	0.8003
IMET_17	0.0559667	-0.522633	-0.0873333	0.0334667	0.749133	0.392367
IMET_6428	0.3731	0.147133	0.160767	0.193233	0.597533	0.376133
IMET_1617	0.115933	-0.536033	-0.804533	-0.0203333	0.388433	0.117267
IMET_9744	0.8777	0.000233333	-0.927667	0.422633	3.51973	2.7342
IMET_7008	0.437533	0.121333	-0.0462333	0.306833	1.017	0.732667
IMET_1906	0.307533	-0.741967	-3.44657	0.0290333	0.458633	0.413367
IMET_3137	0.581767	-0.269433	-0.376467	0.5001	1.08403	0.842967
IMET_4319	0.2319	0.142433	-0.713067	0.223467	0.6556	0.536367
IMET_5966	0.374267	-0.507067	-1.3922	-0.2199	2.7638	1.25303
IMET_6832	0.9972	0.129733	-1.29563	0.5593	2.15723	1.0446
IMET_4567	0.424167	-0.235333	-1.84783	-0.124433	0.797667	0.288067
IMET_4239	0.2831	0.0628	-2.02737	-0.278133	0.845833	0.159867
IMET_9372	0.5202	0.0931	-1.35727	-0.794	1.0368	0.295967
IMET_544	-0.0752	-0.449433	-1.26057	-0.746933	0.0486667	-0.278667
IMET_1280	0.0406	-0.204567	-1.6925	-0.572467	0.463533	0.415233
IMET_1872	-0.4133	-0.570733	-1.73817	-0.610133	0.0321	-0.245533
IMET_6512	-0.360833	-0.5795	-0.875467	-0.663633	1.25583	0.363867
IMET_1070	0.0908667	-0.126833	-1.02747	-0.366467	0.563267	0.3401
IMET_1544	-0.2079	-0.0140667	-1.109	-0.525533	0.0049	0.000333333
IMET_8049	0.1262	0.297433	-0.7401	-0.472833	0.687567	0.435533
IMET_7014	-0.0862667	0.282	-1.4272	-0.272633	0.436967	0.359133
IMET_4707	-0.233333	-0.165933	-1.487	-0.285933	0.561167	0.236433
IMET_8682	-0.00113333	0.508633	-0.211533	0.323767	1.51223	1.24187
IMET_7081	-0.7488	0.973467	-2.67713	0.816467	2.38947	1.26957
IMET_5189	-0.2719	-0.0248	-0.393367	-0.201933	0.108233	0.1328
IMET_3255	-0.309233	-0.0539333	-1.19327	-0.0859333	1.7508	2.3574
IMET_1829	-0.983867	0.0313333	-1.02977	-0.6811	0.714667	1.42377
IMET_1650	-0.0683667	0.295167	-1.65637	-0.00363333	1.0397	1.1135
IMET_6663	0.0593	0.2102	-0.3525	0.2052	0.2629	0.733167
IMET_6730	-0.1149	0.126167	-0.187333	0.0257333	0.219667	1.52083
IMET_1294	0.347633	0.862567	0.288167	0.409167	1.67123	3.0831
IMET_1584	-0.0928333	0.202033	-0.7452	-0.257667	0.423867	0.497967
IMET_9900	-0.386567	-0.271167	-0.799967	-0.423733	-0.00263333	0.467033
IMET_9393	0.5033	0.7617	-1.23537	-0.663067	2.3757	4.28543
IMET_2279	-0.141467	-0.0405	-0.8411	-0.1942	0.365667	1.75783
IMET_2671	-0.376933	0.1833	-2.495	-0.744533	0.307567	2.4275
IMET_3448	-0.113533	0.1285	-1.86133	-0.6834	0.2475	0.4713
IMET_3802	-0.323433	0.0428667	-0.967267	-0.818167	0.267667	0.412533
IMET_6049	-0.299567	-0.1235	-0.487767	-0.3625	0.0029	0.749333
IMET_6363	-0.281967	-0.124767	-1.7845	-0.866667	0.6753	1.26533
IMET_6509	0.100233	0.2085	-1.6993	-0.232633	0.519767	0.6296
IMET_7683	0.1934	0.202933	-1.0228	-0.194533	0.2674	0.3903
IMET_768	0.111633	-0.713133	-1.33627	-1.04117	0.439	0.694667
IMET_7897	0.652667	-0.1659	-1.9913	-0.478367	1.3608	3.89383
IMET_8042	0.0183	-0.176267	-0.7989	-0.7115	0.0471	1.6625
IMET_8733	-0.190033	-0.580167	-0.8717	-0.643667	-0.113467	-0.0468667
IMET_8832	-0.5236	-0.7816	-1.1035	-1.0345	-0.398433	-0.318867
IMET_4196	-0.1442	-0.685233	-2.28613	-0.8536	0.474667	1.2026
IMET_8976	0.305567	0.233	-0.320467	-0.222733	0.334867	2.12333
IMET_918	-0.0723667	-0.0917	-0.0977333	-0.0969667	0.784733	1.13923
IMET_1358	0.101633	0.00843333	-0.3917	-0.3875	0.5487	1.83067
IMET_2557	-0.00203333	-0.115133	-0.2457	-0.3636	0.151133	0.495033
IMET_5159	0.176067	-0.422733	-0.64	-0.677733	0.305733	1.71257
IMET_6643	0.104767	-0.1219	-0.8152	-0.967	0.3935	0.419167
IMET_8867	0.271667	0.1305	-0.4231	-1.12873	0.390633	1.69687
IMET_395	0.282967	-0.0845667	-0.3393	-1.14427	0.324367	0.684067
IMET_3958	0.0940667	-0.1888	-0.350267	-0.553033	1.27733	0.167967
IMET_7395	-0.630633	-0.6664	-0.837167	-0.8773	0.0403333	-0.0488333
IMET_5508	-0.0362333	-0.0527333	-0.128067	-0.356767	0.298633	0.0815
IMET_3034	-0.4705	-0.776867	-1.15093	-1.22177	0.8324	0.304467
IMET_3425	0.2115	-0.033	0.0814667	-1.83193	0.450467	0.315133
IMET_5452	0.1611	-0.123567	0.103467	-0.309767	0.3502	2.00227
IMET_3240	-0.0132	-0.6792	-0.305567	-1.12247	0.3264	0.3429
IMET_3174	0.1513	-0.309367	-0.153567	-0.5442	0.415667	0.626567
IMET_2630	-0.199167	-0.5626	-0.435967	-2.07167	0.8013	1.81797
IMET_6335	0.0441	-0.331233	-0.214333	-0.3933	0.204533	0.271367
IMET_9052	0.155233	-0.0287333	0.1543	-1.0855	0.502433	1.38103
IMET_1985	0.4113	-0.656133	0.168133	-0.729733	0.6296	1.09407
IMET_227	0.584	-0.435967	0.228833	-0.204533	0.712433	0.969667
IMET_3426	0.244633	-0.4151	0.0179667	-0.271833	0.442533	1.35287
IMET_6448	-0.252267	-0.805867	-0.337667	-0.742633	-0.0348	2.23177
IMET_1841	-0.0188667	-0.302933	-0.151233	-0.2796	0.00316667	0.115033
IMET_2620	0.852133	0.1047	0.267533	-0.453	0.618733	1.1821
IMET_6887	0.461567	-0.3275	-0.181933	-1.47003	-0.165733	1.5154
IMET_903	0.414967	-0.691333	-0.1468	-0.794	0.0981667	0.558767
IMET_1760	0.0352667	-0.177167	-0.0278667	-0.287267	0.0319333	0.772
IMET_109	0.0831	-0.4515	-0.673833	-0.802967	-0.1817	-0.1167
IMET_4284	2.23447	0.3426	0.275967	0.0318333	0.462733	0.812333
IMET_3027	0.5838	0.00653333	-0.2473	-0.365433	0.257367	0.556267
IMET_2818	2.2939	-0.577267	-0.746833	-0.782033	-0.555467	-0.1101
IMET_8356	0.9588	-0.4928	-0.6063	-1.2686	0.695433	-0.331367
IMET_2806	1.22373	-1.22597	-4.25733	-2.1637	0.220867	-0.8893
IMET_4679	-0.600333	-1.02207	-1.06487	-1.2105	-0.1666	-1.01863
IMET_5600	0.7559	0.486467	0.384133	0.349133	0.903133	0.706733
IMET_6595	0.262967	-0.735133	-0.5298	-0.737367	0.552833	-0.459167
IMET_8736	-0.100767	-0.4992	-0.3564	-0.7346	1.7421	-0.233767
IMET_9825	0.387	-0.1476	0.0541667	-0.5457	0.1972	0.178733
IMET_6073	0.765567	-1.4926	0.0228667	-1.33673	0.439967	-0.609567
IMET_2232	0.990967	-1.16353	-0.0092	-0.379533	0.143133	0.0555667
IMET_1572	0.452633	-0.754067	-0.720933	0.066	0.250167	0.392933
IMET_7071	0.522167	0.120067	0.195567	0.324833	0.337133	0.422967
IMET_6609	0.681067	-0.428667	-0.0434667	-0.118167	0.530867	0.6593
IMET_8471	-0.123633	-1.14747	-0.4502	-0.816267	-0.162633	-0.1469
IMET_8960	-0.0166667	-0.698333	-0.5194	-0.570567	-0.2158	-0.0770667
IMET_9696	0.541867	-0.4075	-0.189767	-0.305133	0.285267	0.458233
IMET_4254	1.00217	-0.419733	-0.207267	-0.2673	0.0548333	0.3631
IMET_5364	1.07303	-1.42333	-0.475133	-1.10693	-0.560933	-0.1998
IMET_7651	2.773	-3.38557	0.661433	0.1739	0.5348	0.8928
IMET_6884	0.4223	0.284333	0.389567	0.314667	0.375533	0.6457
IMET_9882	0.2377	-0.352967	-0.0628667	-0.333033	-0.0629333	0.678533
IMET_5247	0.574167	0.2302	0.536133	0.256767	0.528967	0.6211
IMET_2105	-0.135033	-0.9235	0.0659667	-0.478867	-0.475667	-0.0645667
IMET_4290	0.183667	-0.613567	0.9851	-0.5519	0.212033	0.592433
IMET_5264	0.0233667	-1.58943	1.00753	-1.51157	0.5557	0.6155
IMET_102	-0.2819	-1.0432	0.528033	-0.380033	0.102167	0.500033
IMET_113	-0.134833	-0.959967	0.6982	-0.403233	0.363867	1.80927
IMET_91	0.0852667	-1.17297	0.404433	-0.282733	0.158267	1.04343
IMET_6442	-0.1818	-0.637433	0.122267	-0.5933	-0.048	0.3616
IMET_1607	-1.56047	-1.89053	-0.611233	-1.61757	-1.09637	1.70393
IMET_5743	-1.32567	-1.44533	-0.1304	-0.972667	-0.449767	0.0623667
IMET_9183	-0.0143	-0.0178	0.2536	0.160867	0.2278	0.585133
IMET_9491	-0.0817667	-0.209067	0.738533	0.130533	0.428533	1.24627
IMET_3140	0.0483667	-0.0420333	0.636433	0.119	0.3866	0.920767
IMET_4387	-0.876033	-2.11817	-0.382933	-1.6976	-0.308333	2.44647
IMET_6330	0.00436667	-0.428133	0.527533	-0.0781	1.15063	1.7461
IMET_5950	-0.293467	-1.64073	-0.237967	-0.889033	1.3828	2.5949
IMET_4459	-0.398933	-0.6053	-0.0873	-0.4804	-0.00926667	1.59397
IMET_4108	-0.5047	-0.9147	-0.270967	-0.6453	1.94837	-0.093
IMET_5859	0.128533	-0.1791	0.2691	0.0814333	1.32797	1.15323
IMET_6122	-0.380233	-0.568167	0.780367	-0.401833	1.62777	1.15923
IMET_3618	-0.755467	-1.3551	-0.314833	-1.18103	0.7097	-0.2426
IMET_6801	-0.424467	-0.526867	-0.27	-0.803967	0.449333	-0.2778
IMET_588	-0.162333	-0.277767	0.222833	-0.264567	0.3693	0.131067
IMET_6799	-0.301867	-0.783667	0.897433	-0.560433	1.91543	0.843367
IMET_4141	0.493033	0.0510667	1.19463	0.1774	1.65427	1.08737
IMET_5917	-0.0634	-1.58487	0.37	-0.119033	0.164733	0.1581
IMET_9168	-0.702133	-0.986667	1.8497	-1.9224	-0.519	-0.1351
IMET_5186	-0.349067	-0.392733	0.445233	-0.5293	0.129733	1.1795
IMET_7294	-0.241933	-0.3076	0.217867	-0.4317	0.1025	1.77303
IMET_6950	0.0756333	-0.0848333	0.664267	-0.845667	0.210767	0.889667
IMET_451	-0.580133	-1.10993	1.07273	-1.2342	0.6054	2.37737
IMET_255	-0.541867	-0.056	0.4734	-0.771533	-6.66667e-05	1.02127
IMET_3054	-0.2304	-0.115333	0.3496	-0.7522	-0.0631667	1.485
IMET_9524	-1.18707	-0.534833	-0.0915667	-1.4913	-0.203033	1.54037
IMET_503	0.160833	0.670233	1.16033	-0.2587	0.866833	3.0332
IMET_116	0.143533	0.416267	1.01657	-0.111667	0.677367	2.3241
IMET_2436	0.2001	-0.0144667	0.3867	-0.0587	0.790033	1.72983
IMET_9903	-0.138833	-0.1874	-0.00786667	-0.2076	0.1883	0.438767
IMET_8578	0.713733	-0.0479667	0.954233	-0.340033	4.92663	5.61627
IMET_3365	0.0355	-0.174967	0.118033	-0.413633	0.397	1.30003
IMET_3859	-0.3783	-0.566933	0.0859667	-1.55817	1.50363	1.59087
IMET_4658	-1.1424	-1.5281	-0.9863	-2.12793	-0.915567	1.0245
IMET_534	0.2262	0.164	0.4548	-0.0779	0.686167	0.928267
IMET_5865	0.0625667	-0.0161667	0.145733	-0.126933	0.166867	1.53607
IMET_5915	-0.574733	-1.3338	0.2281	-1.45087	1.348	3.5483
IMET_8415	-0.331567	-0.5877	-0.184033	-1.0757	1.64177	1.86527
IMET_806	-0.195867	-0.559767	0.110367	-1.01097	1.28897	1.32607
IMET_6838	-0.1532	-0.341533	-0.0417667	-2.17433	0.645167	1.6548
IMET_7660	-0.468333	-0.6024	0.181	-0.8292	0.830267	0.267633
IMET_4536	-0.509433	-0.5043	0.1586	-2.02623	0.642733	0.5029
IMET_6429	-0.614733	-0.528933	0.490167	-0.7123	0.708867	0.514667
IMET_6380	-0.124467	-0.09	0.128867	-0.920067	0.1933	0.174933
IMET_7234	-0.274067	-0.2599	-0.2444	-0.4615	-0.2021	0.871833
IMET_7873	-0.104767	0.0540667	0.0599	-0.3947	0.193933	0.218867
IMET_8209	-0.555333	-0.282367	-0.136067	-2.00037	0.307433	0.7546
IMET_9281	-1.7834	-1.67737	-1.32713	-1.84707	-0.8556	-0.106967
IMET_9466	-1.32863	-0.860267	-0.436333	-2.11057	0.339367	0.928867
IMET_5145	-0.151233	-0.0354667	0.540733	-0.562133	1.04473	1.04807
IMET_1208	-1.04323	-0.7308	-0.163433	-0.761	0.950833	1.16677
IMET_9895	-1.02963	-0.614867	-0.3596	-0.947933	0.463367	1.4606
IMET_7547	-0.0749	0.0679333	0.163867	0.0219667	0.194	0.325933
IMET_4204	-0.378467	0.1284	0.343567	-0.0635	0.547633	1.29807
IMET_4299	-0.635033	0.1911	0.198567	-0.4926	0.282067	0.962033
IMET_8432	-1.78353	-0.313733	0.327967	-1.36963	0.0216333	0.7603
IMET_9613	-0.4283	0.126433	0.2518	-0.388933	0.158033	1.37953
IMET_4738	-0.113567	0.0105	0.632133	-0.0339333	0.530733	0.668767
IMET_1662	-1.69357	-0.281033	1.2974	0.376133	1.01073	1.72313
IMET_9024	-0.468667	-0.3941	0.556367	-0.1448	-0.141	1.2643
IMET_6863	-0.176033	-0.0114	0.817367	0.137733	0.7948	1.97933
IMET_7981	-1.79837	-0.8835	-0.562333	-0.613267	-0.348133	0.6868
IMET_9535	-1.31763	-0.9391	-0.0648667	-0.379167	0.428833	0.4959
IMET_1857	-0.0594667	-0.0333333	0.1032	0.0419333	0.390333	1.10613
	-0.164209	-0.327077	-0.470665	-0.10677	0.635816	0.904237
	0.441957	0.40215	0.688584	0.588649	0.560015	0.733387

## Sheet: K2-Function
IMET_2839	Energy			Unknown	58
IMET_4863	Carbon metabolism			Protein synthesis	27
IMET_1119	Unknown			Transport	19
IMET_9711	Unknown			Carbon metabolism	16
IMET_6434	Unknown			Energy	9
IMET_1260	Transport			Amino acid metabolism	9
IMET_3822	Stress & cell death			Other metabolism	8
IMET_8070	Carbon metabolism			Gene expression	7
IMET_280	Protein synthesis			Lipid metabolism	6
IMET_3401	Unknown			Stress & cell death	5
IMET_8898	Lipid metabolism			Signaling	4
IMET_5417	Transport			Cell cycle	2
IMET_4017	Other metabolism			Chromatin	2
IMET_712	Protein synthesis			Photosynthesis	1
IMET_5472	Carbon metabolism			Nitrogen metabolism	1
IMET_8393	Unknown			Miscellaneou	0
IMET_8719	Signaling			Cell structure	0
IMET_1882	Transport
IMET_8731	Signaling
IMET_6010	Nitrogen metabolism
IMET_597	Lipid metabolism
IMET_4297	Unknown
IMET_257	Other metabolism
IMET_7075	Protein synthesis
IMET_2543	Unknown
IMET_7882	Carbon metabolism
IMET_8621	Protein synthesis
IMET_4881	Unknown
IMET_865	Photosynthesis
IMET_1950	Unknown
IMET_9549	Unknown
IMET_1277	Protein synthesis
IMET_6656	Unknown
IMET_4363	Unknown
IMET_8980	Other metabolism
IMET_961	Gene expression
IMET_4388	Unknown
IMET_6351	Lipid metabolism
IMET_572	Unknown
IMET_5130	Unknown
IMET_8724	Carbon metabolism
IMET_6487	Carbon metabolism
IMET_5537	Unknown
IMET_8704	Transport
IMET_7063	Transport
IMET_2579	Unknown
IMET_8009	Protein synthesis
IMET_8599	Unknown
IMET_7131	Transport
IMET_1605	Lipid metabolism
IMET_9110	Amino acid metabolism
IMET_7579	Transport
IMET_556	Unknown
IMET_4756	Unknown
IMET_2292	Protein synthesis
IMET_7311	Unknown
IMET_9456	Unknown
IMET_206	Energy
IMET_2732	Chromatin
IMET_6829	Protein synthesis
IMET_5190	Unknown
IMET_4800	Transport
IMET_7969	Cell cycle
IMET_4664	Protein synthesis
IMET_5015	Protein synthesis
IMET_9615	Gene expression
IMET_4168	Unknown
IMET_3459	Gene expression
IMET_2546	Transport
IMET_9742	Transport
IMET_8040	Unknown
IMET_7851	Unknown
IMET_3798	Unknown
IMET_3362	Gene expression
IMET_3960	Cell cycle
IMET_4118	Energy
IMET_174	Transport
IMET_3997	Unknown
IMET_8110	Other metabolism
IMET_6888	Signaling
IMET_497	Energy
IMET_9862	Protein synthesis
IMET_4005	Unknown
IMET_1625	Carbon metabolism
IMET_3017	Amino acid metabolism
IMET_2615	Unknown
IMET_4937	Protein synthesis
IMET_9405	Other metabolism
IMET_4248	Unknown
IMET_75	Transport
IMET_1728	Transport
IMET_6304	Transport
IMET_9782	Protein synthesis
IMET_9416	Stress & cell death
IMET_7778	Other metabolism
IMET_1043	Lipid metabolism
IMET_3242	Unknown
IMET_2487	Unknown
IMET_3535	Lipid metabolism
IMET_4400	Chromatin
IMET_7822	Transport
IMET_2525	Gene expression
IMET_1564	Carbon metabolism
IMET_9913	Energy
IMET_6225	Unknown
IMET_3058	Unknown
IMET_3572	Unknown
IMET_3814	Unknown
IMET_5761	Unknown
IMET_4792	Carbon metabolism
IMET_568	Other metabolism
IMET_9435	Unknown
IMET_4314	Other metabolism
IMET_2006	Unknown
IMET_8951	Protein synthesis
IMET_4505	Protein synthesis
IMET_1690	Protein synthesis
IMET_128	Carbon metabolism
IMET_6398	Unknown
IMET_5232	Protein synthesis
IMET_2221	Protein synthesis
IMET_2508	Amino acid metabolism
IMET_7095	Protein synthesis
IMET_234	Protein synthesis
IMET_1652	Protein synthesis
IMET_4728	Unknown
IMET_3478	Amino acid metabolism
IMET_2008	Transport
IMET_183	Amino acid metabolism
IMET_3514	Stress & cell death
IMET_9373	Carbon metabolism
IMET_3686	Amino acid metabolism
IMET_3079	Unknown
IMET_4835	Unknown
IMET_473	Unknown
IMET_7506	Unknown
IMET_1508	Unknown
IMET_6674	Amino acid metabolism
IMET_7464	Protein synthesis
IMET_5459	Protein synthesis
IMET_6984	Gene expression
IMET_9791	Protein synthesis
IMET_1554	Carbon metabolism
IMET_5074	Unknown
IMET_6111	Unknown
IMET_1684	Protein synthesis
IMET_4175	Unknown
IMET_6866	Unknown
IMET_8369	Stress & cell death
IMET_883	Carbon metabolism
IMET_6182	Stress & cell death
IMET_629	Carbon metabolism
IMET_9765	Energy
IMET_8583	Carbon metabolism
IMET_7317	Transport
IMET_1583	Unknown
IMET_9391	Energy
IMET_2986	Carbon metabolism
IMET_7089	Unknown
IMET_7996	Transport
IMET_1909	Gene expression
IMET_911	Energy
IMET_9799	Protein synthesis
IMET_7199	Amino acid metabolism
IMET_1647	Unknown
IMET_7728	Unknown
IMET_9904	Energy
IMET_7149	Amino acid metabolism
IMET_5090	Transport
IMET_8064	Unknown
IMET_1936	Unknown
IMET_1839	Signaling
IMET_1181	Unknown
IMET_1610	Protein synthesis

## Sheet: K2-Foldchange
IMET_2839	-1.35807	-0.256867	-0.0717667	-1.318	-0.798567	3.01497				0	1	2	3	4	5
IMET_4863	-2.88583	-0.0249	0.760067	-2.081	-0.186967	0.5863				-0.10365	-0.309406	-0.0121954	0.454532	-0.361412	0.862858
IMET_1119	-1.83863	-0.0937	1.50783	-0.438267	-0.732733	0.788367				0.526864	0.357639	0.606082	0.495306	0.481113	0.672378
IMET_9711	-0.565767	0.223267	0.757	0.183267	0.146267	0.6844
IMET_6434	-0.850933	0.336967	1.95573	0.0891	-0.792733	1.02983
IMET_1260	-1.0921	0.495833	1.45407	-0.220133	-0.499433	0.609667
IMET_3822	-0.303633	0.0104	0.3569	-0.2942	-0.2965	0.756067
IMET_8070	-0.494867	0.112333	0.561967	0.0367667	0.0053	1.9561
IMET_280	-1.19047	0.684467	0.8167	0.6411	-0.604067	1.9813
IMET_3401	-0.7397	0.702267	1.47037	0.909067	0.655433	2.9124
IMET_8898	-1.2519	-0.388667	1.42043	0.708433	-0.8382	2.4031
IMET_5417	-0.0255333	0.246933	0.587867	0.420967	-0.0175	0.883267
IMET_4017	-1.0821	0.0824667	0.6084	0.276733	-0.3455	0.858633
IMET_712	0.0913333	0.237133	0.607533	0.4049	0.1277	0.5181
IMET_5472	-1.96373	-0.4857	0.6254	0.345733	-0.6015	0.592
IMET_8393	-1.65247	-0.608967	1.60743	0.322367	-0.3588	0.5572
IMET_8719	-0.3063	-0.0988	2.33453	-0.0382667	0.549833	1.0786
IMET_1882	-0.629067	-0.0370333	0.121967	0.0443	0.0139667	0.899067
IMET_8731	-0.658533	-0.423	0.2074	0.1603	-0.0728667	0.6203
IMET_6010	-0.7165	-0.226867	1.01947	0.198433	0.0848	2.1152
IMET_597	-0.502733	-0.335367	0.756333	-0.0622667	-0.266167	0.9487
IMET_4297	-1.04173	-0.6209	2.27907	1.3809	-0.0974	2.76817
IMET_257	0.0131	-0.8452	1.84563	0.9935	0.4754	1.8725
IMET_7075	-0.3002	-0.404167	0.2843	0.0925333	0.0575333	0.444733
IMET_2543	-0.723667	-1.0655	0.3454	-0.2849	-0.348967	2.3461
IMET_7882	-0.204467	-0.583633	0.190733	0.116633	-0.518867	-0.186333
IMET_8621	-0.448733	-0.604667	-0.2435	-0.2451	-0.449033	-0.358533
IMET_4881	0.724467	-2.03903	1.8368	5.1077	-1.41827	0.0369333
IMET_865	-0.0190667	-0.526433	0.289333	0.552167	-0.370867	-0.142067
IMET_1950	0.229833	-0.648233	0.5868	0.597867	0.122333	0.5552
IMET_9549	0.729	0.147867	1.71447	1.98387	0.490333	1.1769
IMET_1277	-0.184767	-0.435533	0.6359	1.2069	-0.279433	-0.0671667
IMET_6656	1.0707	-0.2689	1.50707	1.71213	-0.674367	1.17983
IMET_4363	0.00846667	-0.0196667	0.215433	0.4891	-0.1338	0.137133
IMET_8980	0.399733	-0.164033	1.3633	0.9825	-0.276633	0.877433
IMET_961	-0.335567	-0.0621	1.43	0.0285667	-0.526433	-0.0206667
IMET_4388	-0.603067	-0.431133	0.745467	0.3674	-0.637033	0.0029
IMET_6351	-0.921433	-0.370233	0.931533	0.670667	-0.5195	0.628533
IMET_572	-1.34313	-1.20527	0.537967	0.633267	-0.0562333	0.481467
IMET_5130	-0.401667	-0.2267	0.386667	0.706967	-0.2216	0.579633
IMET_8724	-0.621933	-0.438233	0.456467	0.88	-0.132367	0.814533
IMET_6487	0.0737333	0.1374	0.3604	1.6104	0.2114	1.0976
IMET_5537	-0.7816	-0.508133	0.190633	1.24197	0.0996667	0.645767
IMET_8704	0.1108	-0.270933	0.214433	0.933033	0.2036	0.735867
IMET_7063	-0.1778	-0.4398	0.157067	0.581867	0.138	0.4064
IMET_2579	-0.731067	-1.49	-0.359367	0.508733	0.121333	0.302667
IMET_8009	-0.474867	-0.624033	-0.3413	1.65597	-0.0973667	0.298567
IMET_8599	-0.604133	-0.0663	0.413267	0.678	0.497733	0.5739
IMET_7131	-0.5332	-0.0548	0.232033	1.5507	0.5092	1.2687
IMET_1605	-0.1237	0.0413	0.0455667	0.127033	0.059	1.46343
IMET_9110	0.0366667	0.398867	0.4007	2.13613	1.9759	3.19667
IMET_7579	-0.560267	0.284267	0.3213	0.685767	0.370967	0.905633
IMET_556	-0.507567	-0.496967	-0.186333	0.339133	-0.116367	0.712967
IMET_4756	0.318	0.144967	0.3816	1.3549	0.396633	2.14913
IMET_2292	-0.690067	-0.8696	-0.641667	0.0803333	-0.549667	0.256033
IMET_7311	0.0782	0.0371	0.0783	0.269233	0.0880333	1.1918
IMET_9456	-0.545233	-1.02377	0.0807667	0.395233	0.258033	1.67663
IMET_206	-0.1956	-0.2113	-0.0794667	0.825967	0.398133	1.4056
IMET_2732	-0.0632	-0.178	0.649067	0.8089	0.563033	0.973167
IMET_6829	-0.507267	-0.9353	-0.1383	0.400633	-0.214233	1.0349
IMET_5190	-0.510867	-0.546867	-0.253467	0.115	-0.4602	1.24967
IMET_4800	-0.364867	-0.3714	-0.165767	0.0231	-0.2297	0.456767
IMET_7969	-0.274267	-0.178367	0.2857	0.641367	0.247033	0.742433
IMET_4664	-0.589233	-0.4443	0.0829333	0.7413	-0.313133	0.833233
IMET_5015	-2.43707	-0.593667	-0.1898	1.17263	-1.204	0.3419
IMET_9615	-1.05223	-0.4566	-0.3217	-0.241667	-0.522467	-0.254
IMET_4168	-0.0879	0.112533	0.266567	0.829067	-0.3046	0.584133
IMET_3459	-0.587067	-0.341333	-0.278133	0.194567	-0.9411	-0.247133
IMET_2546	-0.166067	0.0950333	0.505867	0.5062	-0.7322	0.745833
IMET_9742	-0.916567	-0.536133	-0.1932	-0.170333	-1.34427	0.5061
IMET_8040	-0.461167	-0.2544	-0.156567	-0.124167	-0.786233	0.8801
IMET_7851	0.367733	0.884033	0.9776	1.81283	-2.39163	2.7078
IMET_3798	-0.0647333	0.167833	0.542133	1.3642	-0.652267	1.4018
IMET_3362	-0.515433	-0.332167	-0.309233	-0.195567	-0.691033	0.372233
IMET_3960	-0.564933	-0.5567	-0.441267	0.319567	-1.09243	1.90343
IMET_4118	-0.3393	-0.115867	-0.0651667	0.523033	-0.338433	1.28927
IMET_174	-1.15403	-0.295	-0.0974667	0.0407667	-0.4957	1.99847
IMET_3997	-1.35347	-1.15603	-0.0490667	-0.1346	-1.91907	0.223967
IMET_8110	-0.173533	-0.0124333	0.143467	-0.0101667	-0.587	0.634367
IMET_6888	-0.383367	-0.286067	0.0395667	-0.0353667	-0.6916	0.270567
IMET_497	-0.179233	-0.258767	0.4848	0.4084	-0.9581	1.10733
IMET_9862	-0.892567	-1.12463	-0.716767	-0.867533	-2.59693	-0.344367
IMET_4005	-0.0137667	-0.0392667	0.0801333	-0.004	-0.7508	0.3885
IMET_1625	-0.643667	-0.7775	-0.4981	-0.285	-1.09837	0.0520667
IMET_3017	0.6506	-0.0446333	0.897067	1.1613	-0.360167	2.99123
IMET_2615	0.6301	0.610567	1.0511	1.19653	0.0977667	1.70527
IMET_4937	-0.011	-0.988367	0.736733	0.7608	-0.296033	2.40563
IMET_9405	0.0431	-0.0620333	0.3887	1.21287	-0.0195333	1.65847
IMET_4248	-0.0627333	-0.137433	0.2757	0.480367	-0.112833	1.4894
IMET_75	-0.1369	-1.5039	-0.0754	1.02823	-0.570167	-0.0441667
IMET_1728	-0.166067	-0.257767	-0.138133	1.31533	-0.5387	0.687133
IMET_6304	0.0759667	-0.2741	-0.123833	0.4722	-0.734867	0.243167
IMET_9782	-0.256033	-0.637	-0.398933	1.06417	-0.638633	0.0386667
IMET_9416	0.0591667	-0.5338	-0.255067	0.272133	-0.415967	0.227233
IMET_7778	0.706633	0.166433	0.529033	0.971833	0.395867	0.932567
IMET_1043	1.7006	-0.7513	1.53893	1.9075	-0.155433	2.9567
IMET_3242	0.336767	0.0105	0.131533	0.457267	0.117433	0.7925
IMET_2487	0.1286	-0.717767	0.00946667	0.217167	-0.2303	0.645967
IMET_3535	-0.1668	-1.02553	-0.618533	-0.0296333	-1.62413	0.637133
IMET_4400	-0.1044	-0.381933	-0.1229	0.2736	-0.814967	0.759133
IMET_7822	0.1561	-0.489133	-0.189767	0.377	-0.759833	1.0651
IMET_2525	-0.529233	-1.4367	-0.5449	-0.486867	-1.47827	0.0489
IMET_1564	0.6583	0.171467	0.0612667	1.72177	-0.0807667	3.61377
IMET_9913	0.0895333	-0.144233	-0.1953	0.249667	-0.8053	0.7359
IMET_6225	0.6116	0.3995	0.2848	1.0389	-0.0581333	2.19853
IMET_3058	-1.00247	-1.03737	-1.33533	-0.4389	-2.19983	-0.290567
IMET_3572	-0.6659	-0.8597	-1.2599	-0.578667	-1.97113	0.0663667
IMET_3814	0.4998	0.3344	0.222867	0.6555	0.0521	1.0303
IMET_5761	-0.321833	-0.507933	-0.579467	-0.0968667	-0.965433	-0.0857667
IMET_4792	0.0095	-0.0921	-0.1015	0.387967	-0.2913	0.471733
IMET_568	0.0698667	0.303133	0.0308	0.4284	-0.229667	0.6808
IMET_9435	0.113567	0.292067	-0.0163667	0.533433	-0.499	1.77963
IMET_4314	-0.408867	0.535033	-0.441733	0.581167	-0.6043	0.7028
IMET_2006	-0.177667	-0.416433	-0.440333	0.915667	-1.0702	-0.0793333
IMET_8951	0.755	-0.136433	-0.325333	0.826533	-1.83333	0.7926
IMET_4505	-0.0533333	-0.364033	-0.389533	0.966633	-0.697433	0.1587
IMET_1690	-0.413633	-0.6543	-2.09223	1.16803	-0.9518	-0.1829
IMET_128	0.679933	0.2686	-0.529467	1.11253	-0.2557	1.7414
IMET_6398	0.263667	-0.1086	-0.6705	0.425867	-0.573267	1.1581
IMET_5232	-0.0853667	-0.109467	-1.77907	0.00733333	-0.511967	0.6345
IMET_2221	-1.09223	-1.13537	-1.35673	-0.616033	-1.33533	0.188867
IMET_2508	0.736967	0.202067	-0.592067	1.30467	0.1477	2.12587
IMET_7095	-0.121067	-0.125133	-1.43027	-0.121467	-0.579633	-0.0802667
IMET_234	0.319733	0.0739667	-0.4369	0.214067	-0.181667	0.3462
IMET_1652	0.3447	-0.2335	-0.815533	0.3294	-1.44573	0.563367
IMET_4728	0.420467	0.0422667	-0.1285	0.295533	-0.712733	1.43293
IMET_3478	0.3215	-0.111433	-0.4219	-0.0528	-0.533167	0.442967
IMET_2008	0.57	-0.0460333	-0.244767	0.0115333	-0.885767	0.327433
IMET_183	1.3478	-0.107567	0.0712667	0.5047	-0.594167	0.802467
IMET_3514	0.9987	-0.548867	-0.435933	0.3489	-2.87617	0.891567
IMET_9373	0.0923667	-0.0746667	0.00546667	0.0504333	-0.0860333	1.463
IMET_3686	0.815967	-0.00536667	0.275933	0.404533	-0.4067	4.5888
IMET_3079	0.5486	-0.433833	0.2207	0.250133	0.0465	0.485733
IMET_4835	0.3753	-1.1008	-0.6294	0.0852667	0.0253333	0.0720667
IMET_473	0.7547	-1.24887	-0.317633	0.359867	-0.757133	-0.1626
IMET_7506	0.329367	-0.496633	-0.428933	0.221933	-0.495233	-0.0833
IMET_1508	0.234333	-0.2769	0.0418333	0.198167	-0.2081	0.0514
IMET_6674	0.178767	-0.0317667	0.0462333	0.746867	-0.651033	0.120967
IMET_7464	-0.319	-0.655467	-0.561667	0.131133	-1.49273	-0.409267
IMET_5459	0.113633	-0.232967	-0.7269	0.2998	-1.41523	0.0349667
IMET_6984	0.865733	-0.0019	-0.4862	1.14143	-0.3707	0.829167
IMET_9791	0.254233	-0.362767	-0.576733	-0.0478333	-0.569067	-0.254933
IMET_1554	1.42533	-0.498367	-0.699967	0.797267	-0.2081	-0.0694333
IMET_5074	1.82257	-1.89523	-2.28677	0.789767	-1.13447	-0.00413333
IMET_6111	1.28417	-0.0624	-0.375933	1.1468	0.639067	0.432433
IMET_1684	-0.184633	-0.456867	-0.430533	-0.178833	-0.3998	-0.404567
IMET_4175	0.542767	-0.396433	0.401333	0.549633	0.425933	0.4703
IMET_6866	0.418567	-0.272467	-0.092	1.66333	0.163367	1.2373
IMET_8369	0.334367	-0.623267	-0.3874	0.6786	-0.166433	0.458
IMET_883	0.583367	0.354467	-0.305067	0.9433	0.499967	0.764133
IMET_6182	-0.406133	-0.778367	-2.1472	0.237433	-0.490233	-0.0941667
IMET_629	-0.0084	-0.331467	-0.585867	0.132567	-0.0413333	0.293167
IMET_9765	0.2099	-0.139133	-0.361067	0.3668	-0.126333	0.535
IMET_8583	0.299733	-0.321933	-2.98783	1.48977	0.0641333	1.84053
IMET_7317	0.324	-1.20603	-0.2542	0.391733	-0.174233	1.72207
IMET_1583	0.174667	-0.0159	0.0185333	0.397833	0.126833	2.70187
IMET_9391	0.318133	-0.301767	-0.108433	0.300067	0.0949	0.558333
IMET_2986	0.712267	-0.0644	-0.6443	0.605467	0.0940667	0.7525
IMET_7089	-0.3467	-1.72753	-2.98253	-0.818667	-1.244	3.6762
IMET_7996	0.563067	-0.171267	-0.2468	0.470967	-0.0659	0.5855
IMET_1909	0.838767	0.0288667	-0.198167	0.481267	0.0574333	0.8507
IMET_911	0.875967	0.0838333	0.0695	0.2094	0.2016	0.620267
IMET_9799	-0.266167	-0.674367	-0.701167	-0.4347	-0.5913	-0.323867
IMET_7199	0.8607	-0.0714667	-0.236533	0.2495	0.4311	0.536867
IMET_1647	0.0232	-0.427267	-0.937433	-0.360567	-0.1301	0.0613
IMET_7728	-0.253033	-0.427533	-2.86877	-0.395733	-0.327667	0.0706333
IMET_9904	0.160167	-0.3027	-0.809833	-0.2755	-0.1387	3.03997
IMET_7149	0.115167	-0.362567	-0.889867	-0.299433	-0.247	0.242267
IMET_5090	0.3981	0.0345667	-0.329633	0.2964	0.4435	0.9798
IMET_8064	0.0313667	-0.525233	-0.686	-0.446667	0.8464	1.0289
IMET_1936	0.0645667	-0.405467	-0.583433	0.0107667	0.486967	1.9203
IMET_1839	0.671133	0.2877	0.330133	0.341833	0.654167	0.442467
IMET_1181	1.24713	-0.0356667	-0.859367	0.177333	0.6361	0.440333
IMET_1610	0.591433	-0.4366	-1.80747	-0.115733	0.0810667	-0.432367
	-0.10365	-0.309406	-0.0121954	0.454532	-0.361412	0.862858
	0.526864	0.357639	0.606082	0.495306	0.481113	0.672378

## Sheet: K3-Function
IMET_8440	Unknown			Unknown	61
IMET_9802	Protein synthesis			Protein synthesis	22
IMET_7194	Unknown			Carbon metabolism	18
IMET_601	Cell cycle			Other metabolism	17
IMET_7209	Protein synthesis			Transport	16
IMET_7598	Unknown			Gene expression	11
IMET_1122	Stress & cell death			Amino acid metabolism	9
IMET_4606	Transport			Lipid metabolism	8
IMET_1834	Energy			Energy	8
IMET_7039	Transport			Stress & cell death	7
IMET_5367	Protein synthesis			Signaling	5
IMET_8717	Unknown			Cell structure	4
IMET_3414	Amino acid metabolism			Photosynthesis	3
IMET_1633	Signaling			Cell cycle	3
IMET_8642	Unknown			Nitrogen metabolism	2
IMET_8473	Stress & cell death			Chromatin	1
IMET_8363	Unknown			Miscellaneou	1
IMET_5060	Unknown
IMET_4723	Unknown
IMET_9313	Unknown
IMET_1771	Protein synthesis
IMET_1774	Photosynthesis
IMET_7488	Protein synthesis
IMET_7357	Unknown
IMET_7574	Unknown
IMET_420	Unknown
IMET_6671	Signaling
IMET_6653	Gene expression
IMET_4457	Other metabolism
IMET_4807	Transport
IMET_4778	Cell cycle
IMET_2502	Protein synthesis
IMET_18	Transport
IMET_9470	Gene expression
IMET_7578	Other metabolism
IMET_7083	Carbon metabolism
IMET_4307	Transport
IMET_4327	Unknown
IMET_6117	Unknown
IMET_277	Unknown
IMET_2420	Protein synthesis
IMET_4625	Other metabolism
IMET_7545	Carbon metabolism
IMET_1024	Nitrogen metabolism
IMET_6309	Carbon metabolism
IMET_1373	Unknown
IMET_9355	Miscellaneou
IMET_673	Unknown
IMET_350	Unknown
IMET_4419	Protein synthesis
IMET_6200	Unknown
IMET_7151	Unknown
IMET_2109	Unknown
IMET_3454	Transport
IMET_9161	Lipid metabolism
IMET_9787	Protein synthesis
IMET_2341	Unknown
IMET_6462	Photosynthesis
IMET_9098	Unknown
IMET_3800	Energy
IMET_58	Transport
IMET_5812	Energy
IMET_5530	Carbon metabolism
IMET_480	Gene expression
IMET_4663	Signaling
IMET_4146	Amino acid metabolism
IMET_4079	Amino acid metabolism
IMET_4058	Protein synthesis
IMET_2824	Gene expression
IMET_2486	Unknown
IMET_1900	Unknown
IMET_178	Signaling
IMET_6216	Unknown
IMET_6952	Unknown
IMET_1017	Unknown
IMET_1023	Unknown
IMET_7793	Unknown
IMET_4834	Unknown
IMET_1086	Signaling
IMET_3357	Carbon metabolism
IMET_3450	Other metabolism
IMET_4665	Protein synthesis
IMET_4757	Carbon metabolism
IMET_8292	Unknown
IMET_5354	Other metabolism
IMET_5055	Stress & cell death
IMET_4140	Unknown
IMET_9462	Unknown
IMET_9695	Cell structure
IMET_2391	Other metabolism
IMET_1570	Gene expression
IMET_5840	Unknown
IMET_4556	Energy
IMET_8126	Cell cycle
IMET_8816	Transport
IMET_5920	Other metabolism
IMET_7568	Unknown
IMET_6580	Unknown
IMET_2200	Unknown
IMET_8695	Transport
IMET_8007	Other metabolism
IMET_6190	Stress & cell death
IMET_6614	Amino acid metabolism
IMET_2866	Unknown
IMET_1645	Carbon metabolism
IMET_1674	Unknown
IMET_9692	Unknown
IMET_8948	Protein synthesis
IMET_2723	Gene expression
IMET_9336	Carbon metabolism
IMET_1221	Other metabolism
IMET_8460	Protein synthesis
IMET_8312	Protein synthesis
IMET_2367	Unknown
IMET_7173	Carbon metabolism
IMET_8907	Amino acid metabolism
IMET_246	Nitrogen metabolism
IMET_3156	Other metabolism
IMET_8974	Other metabolism
IMET_7856	Gene expression
IMET_2414	Stress & cell death
IMET_4086	Other metabolism
IMET_6339	Gene expression
IMET_7933	Lipid metabolism
IMET_1743	Other metabolism
IMET_5506	Lipid metabolism
IMET_831	Lipid metabolism
IMET_9480	Other metabolism
IMET_5623	Transport
IMET_8756	Energy
IMET_3198	Unknown
IMET_5212	Energy
IMET_4422	Gene expression
IMET_5453	Lipid metabolism
IMET_7951	Protein synthesis
IMET_8793	Amino acid metabolism
IMET_4001	Cell structure
IMET_2339	Transport
IMET_8714	Transport
IMET_6987	Unknown
IMET_148	Carbon metabolism
IMET_4481	Other metabolism
IMET_9597	Gene expression
IMET_4340	Unknown
IMET_5303	Photosynthesis
IMET_3599	Chromatin
IMET_4084	Carbon metabolism
IMET_610	Carbon metabolism
IMET_3260	Carbon metabolism
IMET_2177	Unknown
IMET_9488	Transport
IMET_8244	Unknown
IMET_626	Other metabolism
IMET_2924	Unknown
IMET_7418	Lipid metabolism
IMET_4195	Unknown
IMET_3651	Amino acid metabolism
IMET_1665	Unknown
IMET_1761	Carbon metabolism
IMET_4836	Unknown
IMET_114	Transport
IMET_469	Stress & cell death
IMET_7927	Protein synthesis
IMET_9912	Energy
IMET_6253	Transport
IMET_1656	Lipid metabolism
IMET_9763	Protein synthesis
IMET_1005	Lipid metabolism
IMET_2568	Protein synthesis
IMET_8890	Protein synthesis
IMET_6740	Protein synthesis
IMET_4525	Carbon metabolism
IMET_9574	Carbon metabolism
IMET_6337	Gene expression
IMET_1151	Unknown
IMET_182	Cell structure
IMET_1034	Unknown
IMET_1350	Carbon metabolism
IMET_282	Unknown
IMET_4636	Protein synthesis
IMET_8416	Amino acid metabolism
IMET_8382	Unknown
IMET_6873	Unknown
IMET_4119	Cell structure
IMET_6237	Amino acid metabolism
IMET_9880	Energy
IMET_6518	Other metabolism
IMET_143	Unknown
IMET_4083	Unknown
IMET_1490	Unknown
IMET_2873	Protein synthesis
IMET_1338	Stress & cell death
IMET_775	Transport
IMET_4263	Unknown
IMET_71	Carbon metabolism
IMET_1639	Unknown

## Sheet: K3-Foldchange
IMET_8440	-1.54363	2.65803	0.1761	-2.46107	-0.0518333	0.699133				0	1	2	3	4	5
IMET_9802	-0.0826333	0.7778	-0.0582	-0.220333	-0.0610667	0.394133				-0.712522	0.46728	-0.515543	-0.358893	-0.146103	0.852824
IMET_7194	-0.206333	1.10093	0.518367	0.4058	0.432867	1.04193				0.590057	0.541149	0.594152	0.742601	0.535942	0.73082
IMET_601	-0.124667	1.11283	0.208167	-0.0025	0.185733	0.5274
IMET_7209	0.208233	1.5621	1.12717	0.234667	0.373533	1.26387
IMET_7598	-2.1373	0.516133	0.1764	-0.8628	-0.213133	0.283033
IMET_1122	-1.05543	1.0251	0.428367	-0.319733	-0.0207333	0.601767
IMET_4606	-2.39827	2.656	1.29393	0.1236	0.1929	1.20353
IMET_1834	-1.06663	0.578433	0.544767	-2.02737	-0.780233	0.347633
IMET_7039	-0.437067	0.38	0.149333	-1.3297	-0.122333	0.0667
IMET_5367	-0.4769	0.502367	0.339333	-1.54793	0.108867	0.328733
IMET_8717	-1.09523	0.301467	-0.0746667	-2.9153	-0.205033	-0.8917
IMET_3414	-0.198467	0.564633	0.2141	-0.245633	0.0342333	-0.139333
IMET_1633	-2.20057	-0.0419	-0.3318	-1.394	-0.345233	-0.533367
IMET_8642	-1.1746	1.2754	1.04733	0.0257667	0.3401	0.134033
IMET_8473	-0.906433	1.1816	0.567333	-0.8898	-0.0705	-0.590067
IMET_8363	-1.33347	0.184333	-0.1133	-0.746833	-0.303	-0.712533
IMET_5060	-0.268967	1.40293	0.590333	-0.115233	0.144067	-0.0411667
IMET_4723	-2.52457	0.966933	-0.198267	-0.396067	0.122	-0.3111
IMET_9313	-1.28667	1.1392	-0.0311333	-0.965833	0.837567	-0.136833
IMET_1771	-0.616333	0.0137	-0.3348	-0.526667	-0.178767	-0.397967
IMET_1774	-0.8173	1.11387	-0.164533	-0.6706	0.3611	0.295667
IMET_7488	-1.15067	0.0677333	-0.523067	-1.14887	-0.2828	-0.3676
IMET_7357	-0.893033	0.7826	-0.422867	-1.25657	0.220933	-0.1163
IMET_7574	-0.858967	0.1438	-0.839833	-0.903767	-0.619433	-0.830333
IMET_420	-0.540567	0.0638667	-0.357067	-0.7782	-0.301733	-0.435067
IMET_6671	-0.996867	-0.5819	-0.991667	-1.23043	-0.0637667	-0.6015
IMET_6653	-0.221933	-0.162733	-0.1688	-1.03307	0.0163333	0.00983333
IMET_4457	-0.874467	0.0845667	-0.1681	-0.5367	0.667733	0.539033
IMET_4807	-0.0772333	0.199167	0.115267	0.0929	0.407733	0.352967
IMET_4778	-0.0969333	0.2986	0.281067	0.257933	0.718133	0.629233
IMET_2502	-0.7711	-0.590967	-0.7201	-0.6074	0.1487	-0.580367
IMET_18	-1.00537	-0.0231333	-0.636667	-0.218467	0.8806	1.86827
IMET_9470	-0.554467	-0.123533	-0.3591	-0.165933	0.0536333	0.9431
IMET_7578	-1.19743	-0.398967	-0.882233	-0.6891	-0.0818	2.31627
IMET_7083	-1.1249	-0.0956333	-0.787533	-0.142167	0.0194	2.0054
IMET_4307	-0.5363	-0.323933	-0.407467	-0.3383	-0.0682	0.2263
IMET_4327	-0.699133	0.5415	-0.4585	0.393667	2.30053	4.3768
IMET_6117	-0.8929	-0.3315	-0.573067	-0.3339	0.0622667	1.38943
IMET_277	-0.3827	0.306233	0.0701667	-0.1551	0.562933	1.76907
IMET_2420	-1.42813	-0.191667	-0.202967	-1.02693	-0.131733	0.920867
IMET_4625	-0.595867	0.624133	0.475167	-0.197833	0.935167	1.01443
IMET_7545	-1.52507	0.2525	-0.250567	-0.2801	0.603967	1.04727
IMET_1024	-0.478667	-0.0081	-0.251967	-0.2544	0.0940667	0.173167
IMET_6309	-0.079	0.940267	-0.0367333	0.0760667	0.925533	3.19293
IMET_1373	-0.683833	0.9471	0.00206667	-0.288267	0.534167	3.63977
IMET_9355	-0.646233	1.27827	0.3164	-0.598267	0.434333	2.34897
IMET_673	-0.2355	0.485767	-0.00446667	-0.224867	0.274467	1.0429
IMET_350	-1.5032	0.6908	-0.492	-1.12287	0.0642333	2.0341
IMET_4419	-3.13473	0.2423	-1.6133	-2.76253	-0.400367	2.46683
IMET_6200	-1.52953	1.38127	-0.0483333	-0.180867	0.7325	1.56743
IMET_7151	-1.6492	0.649933	-0.468233	-0.8722	-0.647533	1.1359
IMET_2109	-0.756367	-0.154467	-0.709767	-0.962367	-0.267567	0.898133
IMET_3454	-0.5576	0.223933	-0.1008	-0.577433	-0.0302333	1.33243
IMET_9161	-0.2387	0.6377	-0.0735	-0.357133	0.104833	2.0489
IMET_9787	-3.07327	-0.0965	-1.8227	-3.74537	-1.3188	1.35633
IMET_2341	-0.930633	-0.0658	-0.3428	-2.0028	-0.257833	2.4229
IMET_6462	-0.254633	0.0882	-0.249133	-0.8371	0.0350333	0.222367
IMET_9098	-0.8757	0.0408	-0.645733	-1.8817	-0.382833	0.334833
IMET_3800	-2.26127	-1.77233	-2.0242	-2.88687	1.02263	2.0221
IMET_58	-1.4866	-0.405533	-0.800667	-1.52793	-0.146233	-0.0911
IMET_5812	-1.8491	-0.448733	-0.4514	-2.7615	-0.421033	1.1896
IMET_5530	-0.758567	-0.394533	-0.581533	-0.9094	-0.134933	2.25667
IMET_480	-0.840733	-0.3687	-0.418767	-1.24617	-0.361333	0.1671
IMET_4663	-0.587267	-0.210933	-0.429367	-1.0374	-0.155933	0.9116
IMET_4146	0.682333	1.84163	1.47843	0.3517	4.6375	7.38593
IMET_4079	-1.19703	-0.193333	-0.756733	-2.21877	0.1209	0.343
IMET_4058	-1.32603	-0.7376	-0.774367	-2.33243	-0.619633	-0.394367
IMET_2824	-0.886767	-0.180367	-0.451033	-0.906567	0.1608	1.23023
IMET_2486	-0.1453	0.439767	0.262767	-0.271733	0.5566	0.856533
IMET_1900	-0.7614	0.2782	-0.726233	-0.953533	0.5363	1.93063
IMET_178	-0.5252	-0.00913333	-0.0654667	-1.00607	0.310167	1.1134
IMET_6216	-0.7435	-0.1398	-0.432333	-1.31027	-0.0513	0.595967
IMET_6952	-1.13933	0.228033	-0.0711667	-1.7836	0.3047	1.07073
IMET_1017	-0.0927333	0.231833	-0.0293667	-0.4571	0.429767	0.922733
IMET_1023	0.1683	0.7723	-0.142567	-0.528033	1.7099	3.4107
IMET_7793	-0.1934	-0.0732333	-0.388033	-1.1924	0.186867	0.856833
IMET_4834	-0.0461667	-0.0158333	-0.275567	-0.5904	0.0638	0.789867
IMET_1086	0.0853	0.2087	-0.0624667	-0.332267	0.5619	1.3389
IMET_3357	-0.214667	0.204567	-1.17603	-2.02937	0.568733	2.3039
IMET_3450	0.103933	0.179467	0.000733333	-0.1465	0.217867	0.4341
IMET_4665	-0.492467	-0.3743	-0.859133	-1.58537	-0.0342333	0.375333
IMET_4757	0.0463667	0.2305	-0.250533	-0.357067	0.718433	1.47783
IMET_8292	-0.309133	0.4272	-1.657	-2.63247	-0.0216	1.40287
IMET_5354	-0.440367	0.2339	-0.6055	-1.328	-0.162133	2.04803
IMET_5055	-0.267467	0.6501	-0.345533	-4.6919	0.263133	1.21283
IMET_4140	0.0771333	0.650733	0.0002	-0.4396	0.2773	0.869267
IMET_9462	-0.180767	0.2105	-0.668167	-0.7559	0.0031	0.5154
IMET_9695	0.114067	0.509	-0.2747	-0.737633	0.435933	2.00403
IMET_2391	-1.24663	-0.152867	-2.1822	-2.2888	-0.756233	-0.0442333
IMET_1570	-0.2617	3.77693	-0.0736333	-0.9531	0.480033	0.923433
IMET_5840	-0.3727	0.726567	0.301267	-2.20203	0.4807	0.513033
IMET_4556	-0.401433	1.25977	-1.51713	-2.20537	-0.393233	0.207867
IMET_8126	-0.2144	0.0677	-1.08383	-1.83927	-0.163433	0.0335667
IMET_8816	-0.0262333	1.45637	-0.357467	-0.994767	0.1472	0.4348
IMET_5920	-1.12363	0.00686667	-1.98837	-2.49993	-0.1014	-0.0883667
IMET_7568	0.2942	0.9719	-0.3128	-0.2516	0.375967	0.885067
IMET_6580	0.238033	3.50363	-0.325633	0.125967	0.849767	1.34867
IMET_2200	-0.449233	0.555333	-1.65243	-1.05543	0.485733	0.714133
IMET_8695	-0.326933	0.0967	-0.8628	-0.475433	-0.0159667	0.417067
IMET_8007	0.2613	0.6054	-0.5175	0.046	0.329567	0.872667
IMET_6190	0.400633	0.838867	-0.1819	0.148467	0.484667	0.9358
IMET_6614	-0.0629	0.575333	-1.69843	-0.206767	0.427533	0.858367
IMET_2866	-1.53103	0.298167	-1.7638	0.0471333	0.172267	0.818233
IMET_1645	-1.11617	0.2975	-1.31293	-0.0277667	0.0363	0.386
IMET_1674	-0.710867	0.1653	-1.11343	-0.555933	-0.1354	0.0789333
IMET_9692	-0.2629	2.23973	-2.02723	0.185833	1.3383	1.4058
IMET_8948	-0.523867	0.605433	-0.638633	-0.444033	-0.154967	0.339733
IMET_2723	-0.0084	0.834833	-0.315767	0.1322	0.196167	0.665867
IMET_9336	-0.0823667	0.915533	0.3222	0.401733	0.526067	0.617567
IMET_1221	-0.476767	1.01947	0.477367	0.7615	0.556067	1.5391
IMET_8460	-0.837367	-0.1264	-0.502233	-0.200233	-0.4454	0.880633
IMET_8312	-0.607033	0.3587	-0.188967	0.2349	0.0941333	0.612233
IMET_2367	-1.3292	-0.0812667	-0.596833	-0.136967	-0.2135	0.0493
IMET_7173	-0.915667	0.0424667	-0.8696	-0.805733	-0.839267	0.373667
IMET_8907	-1.08967	1.72797	-0.1274	0.0933333	-1.0858	1.85163
IMET_246	-2.212	-0.0982333	-0.3868	-0.117367	-0.993567	0.304133
IMET_3156	-1.6525	0.399933	-0.0695667	0.649567	-0.2802	2.36887
IMET_8974	-0.4687	-0.0432667	-0.0630333	0.00263333	-0.307767	0.822533
IMET_7856	-1.0046	-0.112967	-0.117033	0.235367	-0.6209	1.3796
IMET_2414	-0.299167	-0.0558333	-0.0962333	0.200933	-0.0607667	0.810033
IMET_4086	-0.337633	0.0876333	-0.211233	0.107267	-0.0824333	0.580267
IMET_6339	-1.20417	0.309	-0.836067	0.556567	0.085	1.9419
IMET_7933	-1.0884	-0.328333	-0.410967	-0.269667	-0.376667	-0.113667
IMET_1743	-0.8861	1.16117	-0.0285333	1.93677	0.100167	2.5306
IMET_5506	-0.277033	0.772033	0.0349	0.327267	0.163167	0.3733
IMET_831	-1.43143	1.1332	-1.26447	0.205567	-0.276667	0.216033
IMET_9480	-0.232033	1.02763	0.179267	0.2768	0.2375	0.653567
IMET_5623	-3.0767	1.3925	-0.1552	0.588367	0.576867	1.19417
IMET_8756	-1.99923	1.52127	-1.56083	0.772933	0.482833	0.670467
IMET_3198	0.2183	1.0969	-0.5431	1.32503	0.497867	0.890933
IMET_5212	-0.370933	0.883067	-0.749067	1.0662	-0.215467	0.4848
IMET_4422	-1.3282	-0.118833	-1.6258	1.01483	-0.738833	-0.2878
IMET_5453	-0.283267	0.120933	-2.16437	0.4876	-0.0964667	0.485333
IMET_7951	0.148233	0.308133	-1.2055	1.23117	0.2466	0.350133
IMET_8793	-1.21877	-0.614967	-2.1772	-0.156167	-0.665833	-0.540667
IMET_4001	-0.879833	-0.0293667	-1.7587	0.487933	-0.164	-0.0139333
IMET_2339	-6.4076	-2.5148	-5.11553	0.614333	-1.1247	-0.682133
IMET_8714	-0.357633	-0.213933	-0.3404	1.42883	-0.1034	0.9334
IMET_6987	-1.3387	0.0766333	-0.9068	0.651733	-0.0646	0.1617
IMET_148	-2.4758	0.722367	-0.9077	1.35267	-0.260267	1.33943
IMET_4481	-0.5497	0.7849	0.196533	1.2267	-0.0879	1.02283
IMET_9597	-0.872833	-0.0839	-0.449533	0.3795	-0.782567	-0.2746
IMET_4340	-1.0918	0.1848	-0.2086	0.637467	-0.400567	0.0874667
IMET_5303	-0.966833	0.0813	-0.0259667	0.8488	-0.575933	-0.134
IMET_3599	-1.51177	0.866767	-0.216	0.988733	-0.765067	-0.454467
IMET_4084	-0.930467	0.601267	-0.468867	2.32283	-1.3485	1.59497
IMET_610	0.316933	0.570067	0.326267	1.96153	-0.199767	0.5868
IMET_3260	0.271933	0.276067	0.193133	1.01273	-0.357367	0.418733
IMET_2177	0.356233	0.4685	-0.935367	1.02437	0.297667	2.48043
IMET_9488	-0.0595	0.257567	-1.02043	0.351833	-0.5846	1.10857
IMET_8244	-0.296867	-0.107767	-1.4924	0.199067	-0.3957	0.289867
IMET_626	-0.173833	0.0220333	-0.202067	0.0843667	0.0164667	0.7254
IMET_2924	-0.531333	0.315367	-1.4242	-0.391233	-0.833433	0.9125
IMET_7418	-0.133433	0.1911	-0.583867	0.0162333	-0.267667	1.53423
IMET_4195	0.302367	0.842033	0.0288667	0.377233	0.1106	1.63277
IMET_3651	-0.00413333	0.516967	-0.762733	0.0791	-0.397367	0.5911
IMET_1665	-0.5562	-0.0023	-1.24427	-0.0874333	-0.399867	0.934267
IMET_1761	-0.551967	0.210167	-0.803133	-0.240467	-0.3439	0.708133
IMET_4836	0.0789333	1.0131	-0.0682	0.192667	0.105167	1.7071
IMET_114	-0.0689	1.242	-0.191933	0.6535	0.497367	1.60597
IMET_469	0.3051	3.47913	-1.30123	0.736567	0.453167	0.739533
IMET_7927	-3.34487	0.987533	-3.94507	-0.2712	-2.48343	0.00173333
IMET_9912	-0.477733	0.7308	-1.69497	0.0831333	0.0196667	0.477433
IMET_6253	-1.79653	-0.452233	-4.97483	-0.5909	-0.823467	-0.489967
IMET_1656	0.293267	0.507367	-0.041	0.3003	0.2545	0.366933
IMET_9763	-0.9087	0.876	-1.6116	-0.894867	-1.2286	-0.778933
IMET_1005	-0.239133	0.7982	-1.31373	0.2101	-1.08007	0.246833
IMET_2568	-0.0800333	0.256567	-1.32443	-0.744267	-0.847633	0.0847
IMET_8890	-0.0522333	0.0566333	-1.00477	-0.372033	-0.4707	0.5787
IMET_6740	-0.330967	-0.1487	-0.545767	-0.3857	-0.432967	0.369867
IMET_4525	-0.8158	0.498233	-1.27357	-0.927967	-2.25723	1.4445
IMET_9574	0.376267	1.5225	-0.421167	0.194833	-0.7227	2.01373
IMET_6337	0.0334	0.0543333	-0.4294	-0.180067	-0.545067	0.1006
IMET_1151	0.450833	0.815433	-0.3215	0.6102	-0.455867	1.12403
IMET_182	0.333	0.903267	-3.58447	0.644933	-5.4346	3.99113
IMET_1034	-0.3876	-0.0868667	-0.482233	-0.2992	-0.706333	0.272533
IMET_1350	-0.0871	1.17087	0.577933	1.60287	-1.1368	1.70383
IMET_282	-2.93787	-0.183433	-1.1931	0.719	-5.35033	1.87587
IMET_4636	-0.298467	0.280033	-0.0750333	0.0941667	-0.817167	1.07197
IMET_8416	0.224433	1.93407	0.4547	0.812233	-0.2397	2.32543
IMET_8382	-0.5664	0.812367	-0.343	0.0879333	-1.639	1.29597
IMET_6873	-1.22977	0.305567	-0.633933	-0.1806	-1.75997	1.56347
IMET_4119	-0.581467	0.822567	-0.1785	0.361733	-0.612	0.9324
IMET_6237	-0.317267	0.547033	-0.692967	0.416467	-1.36833	0.4218
IMET_9880	-0.527233	1.14583	-0.8197	-0.465833	-1.00343	-0.356467
IMET_6518	-0.148	0.888933	-0.1459	0.00513333	-1.1865	0.835567
IMET_143	-0.843967	1.2668	-0.2694	0.0162667	-0.608233	0.283533
IMET_4083	-0.954133	0.5043	0.193667	0.133467	-0.1026	0.3102
IMET_1490	-0.831567	0.7235	0.4348	0.164667	-0.0415	0.698767
IMET_2873	-0.860167	-0.1725	-0.696567	-0.853067	-1.31557	-0.6621
IMET_1338	-0.4934	0.733533	0.5578	0.3163	-2.31367	1.18753
IMET_775	-0.550933	1.20603	0.0971667	-0.316467	-0.762067	2.55123
IMET_4263	-0.625033	-0.255033	-0.1765	-0.384333	-0.729833	0.113733
IMET_71	-0.235533	0.312367	0.200133	-0.1213	-0.224567	1.1737
IMET_1639	-0.666867	0.261767	0.124933	-0.171667	-0.285633	1.04287
	-0.712522	0.46728	-0.515543	-0.358893	-0.146103	0.852824
	0.590057	0.541149	0.594152	0.742601	0.535942	0.73082

## Sheet: K4-Function
IMET_9180	Carbon metabolism			Unknown	69
IMET_2588	Gene expression			Protein synthesis	44
IMET_4450	Unknown			Other metabolism	20
IMET_7146	Other metabolism			Carbon metabolism	16
IMET_1548	Gene expression			Gene expression	14
IMET_3257	Nitrogen metabolism			Photosynthesis	12
IMET_8191	Lipid metabolism			Lipid metabolism	12
IMET_819	Protein synthesis			Transport	11
IMET_4845	Unknown			Amino acid metabolism	9
IMET_4952	Protein synthesis			Energy	7
IMET_3696	Protein synthesis			Stress & cell death	5
IMET_2241	Other metabolism			Signaling	5
IMET_5113	Protein synthesis			Nitrogen metabolism	4
IMET_755	Other metabolism			Cell cycle	3
IMET_1669	Carbon metabolism			Miscellaneou	2
IMET_6381	Transport			Chromatin	1
IMET_9898	Other metabolism			Cell structure	0
IMET_8778	Transport
IMET_8474	Nitrogen metabolism
IMET_3999	Protein synthesis
IMET_8210	Cell cycle
IMET_8856	Unknown
IMET_6317	Protein synthesis
IMET_9487	Energy
IMET_6124	Unknown
IMET_9149	Amino acid metabolism
IMET_8858	Carbon metabolism
IMET_7335	Amino acid metabolism
IMET_1721	Unknown
IMET_6191	Amino acid metabolism
IMET_4666	Lipid metabolism
IMET_361	Protein synthesis
IMET_7925	Gene expression
IMET_7217	Signaling
IMET_5383	Unknown
IMET_528	Other metabolism
IMET_9822	Unknown
IMET_9827	Protein synthesis
IMET_3978	Stress & cell death
IMET_7365	Unknown
IMET_3408	Nitrogen metabolism
IMET_613	Carbon metabolism
IMET_7615	Unknown
IMET_8873	Photosynthesis
IMET_2593	Unknown
IMET_3295	Protein synthesis
IMET_9869	Photosynthesis
IMET_9792	Protein synthesis
IMET_9459	Signaling
IMET_1196	Photosynthesis
IMET_2915	Unknown
IMET_5241	Photosynthesis
IMET_8619	Unknown
IMET_9139	Miscellaneou
IMET_1220	Chromatin
IMET_3115	Other metabolism
IMET_6666	Unknown
IMET_5161	Unknown
IMET_3442	Unknown
IMET_5123	Unknown
IMET_546	Lipid metabolism
IMET_8195	Protein synthesis
IMET_9594	Unknown
IMET_7038	Unknown
IMET_6692	Unknown
IMET_3805	Transport
IMET_1259	Unknown
IMET_5766	Carbon metabolism
IMET_496	Transport
IMET_8104	Other metabolism
IMET_5075	Unknown
IMET_5581	Cell cycle
IMET_2466	Unknown
IMET_9781	Gene expression
IMET_2463	Gene expression
IMET_7484	Energy
IMET_8002	Protein synthesis
IMET_9179	Protein synthesis
IMET_6985	Other metabolism
IMET_3862	Protein synthesis
IMET_9015	Unknown
IMET_5819	Unknown
IMET_7802	Photosynthesis
IMET_1139	Unknown
IMET_1484	Photosynthesis
IMET_4649	Unknown
IMET_8818	Other metabolism
IMET_4339	Unknown
IMET_2779	Unknown
IMET_7584	Gene expression
IMET_5168	Transport
IMET_7301	Unknown
IMET_6264	Gene expression
IMET_7469	Nitrogen metabolism
IMET_742	Unknown
IMET_9796	Protein synthesis
IMET_9455	Lipid metabolism
IMET_4946	Lipid metabolism
IMET_3352	Other metabolism
IMET_7833	Signaling
IMET_6181	Lipid metabolism
IMET_405	Unknown
IMET_8017	Gene expression
IMET_9160	Unknown
IMET_3458	Unknown
IMET_2075	Lipid metabolism
IMET_8606	Lipid metabolism
IMET_4713	Unknown
IMET_4383	Protein synthesis
IMET_9777	Protein synthesis
IMET_4661	Other metabolism
IMET_8302	Protein synthesis
IMET_1719	Transport
IMET_1881	Other metabolism
IMET_6379	Amino acid metabolism
IMET_1606	Amino acid metabolism
IMET_3679	Protein synthesis
IMET_5794	Carbon metabolism
IMET_4008	Carbon metabolism
IMET_669	Other metabolism
IMET_1040	Stress & cell death
IMET_2271	Photosynthesis
IMET_7552	Unknown
IMET_7057	Protein synthesis
IMET_3202	Carbon metabolism
IMET_7944	Protein synthesis
IMET_8668	Photosynthesis
IMET_9807	Photosynthesis
IMET_8076	Protein synthesis
IMET_6084	Gene expression
IMET_2844	Unknown
IMET_6388	Unknown
IMET_4021	Unknown
IMET_2624	Stress & cell death
IMET_6962	Gene expression
IMET_1322	Unknown
IMET_1274	Carbon metabolism
IMET_8902	Protein synthesis
IMET_5907	Signaling
IMET_310	Unknown
IMET_416	Carbon metabolism
IMET_4177	Cell cycle
IMET_3701	Unknown
IMET_6484	Carbon metabolism
IMET_4411	Amino acid metabolism
IMET_2194	Lipid metabolism
IMET_1357	Protein synthesis
IMET_7339	Unknown
IMET_6414	Other metabolism
IMET_1975	Protein synthesis
IMET_2024	Energy
IMET_3280	Carbon metabolism
IMET_3455	Unknown
IMET_3524	Photosynthesis
IMET_5572	Stress & cell death
IMET_5556	Lipid metabolism
IMET_8478	Other metabolism
IMET_9120	Gene expression
IMET_9187	Transport
IMET_4963	Gene expression
IMET_3665	Unknown
IMET_9174	Unknown
IMET_6007	Unknown
IMET_5866	Unknown
IMET_6420	Energy
IMET_6551	Protein synthesis
IMET_5256	Carbon metabolism
IMET_4454	Protein synthesis
IMET_3325	Unknown
IMET_7050	Unknown
IMET_2498	Stress & cell death
IMET_1886	Amino acid metabolism
IMET_8424	Protein synthesis
IMET_9632	Protein synthesis
IMET_126	Unknown
IMET_2670	Unknown
IMET_3690	Protein synthesis
IMET_6041	Unknown
IMET_4101	Gene expression
IMET_4821	Protein synthesis
IMET_4987	Unknown
IMET_3884	Protein synthesis
IMET_4755	Lipid metabolism
IMET_8920	Unknown
IMET_8311	Miscellaneou
IMET_4793	Protein synthesis
IMET_9014	Unknown
IMET_1624	Protein synthesis
IMET_1214	Transport
IMET_9175	Photosynthesis
IMET_8972	Other metabolism
IMET_2617	Protein synthesis
IMET_3741	Carbon metabolism
IMET_515	Other metabolism
IMET_4163	Energy
IMET_549	Amino acid metabolism
IMET_7960	Unknown
IMET_142	Unknown
IMET_29	Unknown
IMET_7054	Unknown
IMET_321	Unknown
IMET_325	Unknown
IMET_3512	Unknown
IMET_5284	Unknown
IMET_5887	Unknown
IMET_456	Carbon metabolism
IMET_8573	Other metabolism
IMET_9521	Lipid metabolism
IMET_2862	Unknown
IMET_3563	Gene expression
IMET_9877	Protein synthesis
IMET_9819	Other metabolism
IMET_5847	Transport
IMET_9809	Photosynthesis
IMET_8205	Amino acid metabolism
IMET_4381	Energy
IMET_7808	Protein synthesis
IMET_9888	Energy
IMET_2516	Protein synthesis
IMET_308	Protein synthesis
IMET_805	Unknown
IMET_722	Unknown
IMET_4572	Signaling
IMET_76	Carbon metabolism
IMET_3620	Transport
IMET_5542	Unknown
IMET_9800	Protein synthesis
IMET_1642	Unknown
IMET_9194	Protein synthesis
IMET_8105	Transport
IMET_4270	Other metabolism
IMET_7298	Protein synthesis
IMET_9844	Protein synthesis
IMET_3390	Protein synthesis

## Sheet: K4-Foldchange
IMET_9180	0.3983	0.800767	-0.916667	-0.3838	-0.255	0.319				0	1	2	3	4	5
IMET_2588	-0.800067	0.480267	-1.7175	-1.10713	-0.871667	-0.0888333				0.070254	-0.0609813	-0.00970755	-0.936002	-0.696792	0.684126
IMET_4450	-0.576733	-0.0375333	-1.18073	-1.10133	-1.07273	-0.0509				0.499142	0.383788	0.652542	0.679924	0.563787	0.621
IMET_7146	-0.5368	-0.388933	-0.704967	-0.6562	-0.654333	-0.398733
IMET_1548	0.153433	2.01833	-4.03513	-2.4375	-2.0584	0.341367
IMET_3257	-0.602567	-0.246333	-4.64493	-3.48937	-1.21513	0.312567
IMET_8191	0.3382	0.939333	-1.65787	-1.0304	0.0036	1.5079
IMET_819	-0.561533	1.33653	-2.0401	-1.76127	-1.66853	1.3461
IMET_4845	-0.004	0.0053	-0.754133	-0.295333	-0.0343	0.6808
IMET_4952	0.2182	0.258733	0.0703	0.113367	0.2061	0.402767
IMET_3696	-0.193933	-0.121733	-2.34723	-0.8819	-0.3098	0.246933
IMET_2241	0.0158667	0.281133	-0.684267	-2.50303	-0.479667	1.5339
IMET_5113	0.000266667	0.4947	-0.309633	-1.88453	-0.138567	0.827033
IMET_755	0.5361	0.581967	-0.4282	-0.767433	0.0428	1.3512
IMET_1669	0.0130667	0.194467	-1.40877	-1.662	-1.38167	0.744867
IMET_6381	-0.123433	-0.222467	-0.512833	-0.321433	-0.2535	1.3145
IMET_9898	-0.427567	-0.7156	-2.22563	-1.6892	-1.33993	2.4398
IMET_8778	0.279667	0.2056	-0.593967	-0.250133	0.0765667	0.511667
IMET_8474	0.1857	0.148433	-0.570033	-0.0581	-0.0212333	1.01287
IMET_3999	0.577233	0.2052	-0.484733	-0.0325667	-0.109667	0.883233
IMET_8210	-0.00826667	-0.0274	-1.31007	-0.454367	-0.520267	1.01947
IMET_8856	0.1938	0.167167	-0.951533	-0.0247333	-0.393367	1.0334
IMET_6317	0.203867	0.133867	-0.737767	-0.0613	-0.1025	0.3882
IMET_9487	0.4327	-0.0335333	-1.29633	-0.334933	-1.0632	0.256933
IMET_6124	2.78517	0.611233	-1.30093	0.024	0.559567	1.38143
IMET_9149	0.682433	-0.0257667	-2.666	-0.500233	-0.3758	0.232467
IMET_8858	0.364267	0.1343	-0.212667	0.0415667	0.0578	0.2176
IMET_7335	1.19033	-0.0369667	-1.11207	-0.584167	0.5146	0.9022
IMET_1721	0.980833	-0.097	-0.736267	-3.11347	0.210367	1.0421
IMET_6191	0.673233	-0.156467	-1.59857	-2.36587	0.4581	1.06483
IMET_4666	1.1995	0.131467	-0.0849667	-1.51517	0.7804	4.99243
IMET_361	-0.311533	-0.537267	-0.7544	-1.49523	-0.495267	0.418867
IMET_7925	0.166467	-0.0548667	-1.4778	-1.75303	-0.0786667	1.10707
IMET_7217	-0.313467	-0.358267	-1.87453	-3.1333	-0.454167	-0.164067
IMET_5383	0.254333	0.1455	-0.0698	-0.7303	-0.0647333	0.703067
IMET_528	0.6212	0.461267	-0.3258	-0.632133	0.0085	1.58153
IMET_9822	0.154	0.122133	-0.809	-1.0395	-0.182467	0.372367
IMET_9827	-0.158933	-0.259833	-0.516267	-1.1682	-0.4119	0.5724
IMET_3978	1.97357	1.2511	-0.114133	-1.12153	0.0399	2.26267
IMET_7365	0.816067	0.2053	0.1444	-0.7737	-0.241933	1.3393
IMET_3408	0.130533	0.110767	-0.128433	-0.8288	-0.5213	1.42217
IMET_613	-0.219767	-0.240533	-0.486767	-0.658367	-0.499267	0.164933
IMET_7615	0.4395	0.318733	0.125133	-1.0366	-0.6037	1.6835
IMET_8873	0.127667	-0.147767	-0.1907	-0.957167	-0.550667	0.162067
IMET_2593	0.5728	-0.387933	-0.5932	-0.8873	-0.704967	0.8396
IMET_3295	-0.338267	-0.610233	-1.6162	-2.847	-0.6721	-0.59
IMET_9869	2.2889	0.198967	-0.0899667	-0.379533	0.000166667	0.370933
IMET_9792	0.208033	-0.462933	-0.790333	-1.94927	-0.745733	-0.0722333
IMET_9459	0.0161667	-0.0361667	-0.288267	-0.422867	-0.279433	-0.0982
IMET_1196	0.0852	0.0503667	-0.0317333	-0.233233	-0.130367	-0.0311
IMET_2915	0.466333	0.294867	-0.0573333	-0.555067	-0.182467	0.1024
IMET_5241	0.594567	0.248133	-0.2155	-1.45657	-0.561867	0.501667
IMET_8619	0.147533	-0.0872333	-0.136533	-0.3599	-0.335733	-0.0498667
IMET_9139	0.2029	-0.361867	-0.4679	-2.11987	-0.912667	-0.112667
IMET_1220	1.08033	0.248333	-0.358667	-2.28557	-0.386333	0.584833
IMET_3115	0.4529	-0.0788	-0.358667	-0.7641	-1.24943	0.788067
IMET_6666	-0.2662	-0.326233	-0.6251	-0.7151	-0.8831	-0.187333
IMET_5161	0.0709	0.00886667	-0.1777	-0.3409	-0.5058	0.196533
IMET_3442	1.58487	1.0233	0.7644	0.458233	0.0518	2.82313
IMET_5123	0.1654	-0.286933	-0.869833	-2.37213	-3.04663	0.725133
IMET_546	0.147067	-0.225567	-0.649467	-0.6484	-1.66407	0.581767
IMET_8195	-0.355933	-0.450467	-0.521167	-0.497367	-0.5292	-0.0278
IMET_9594	0.433033	0.331267	-0.9789	-0.508567	-2.13847	1.1906
IMET_7038	0.532033	0.116133	0.0988667	0.100567	0.0105	1.86467
IMET_6692	0.0655	-0.2272	-0.865467	-0.638333	-1.36563	0.494733
IMET_3805	-0.0214333	-0.413867	-1.65807	-1.6471	-1.87383	1.55247
IMET_1259	0.648267	-0.0453333	-0.328167	-0.553967	-1.12117	0.503633
IMET_5766	0.948433	-0.348533	-0.485433	-0.4928	-1.12603	0.468033
IMET_496	2.6222	0.633833	0.5246	-0.257467	-0.659033	1.657
IMET_8104	0.398933	-0.147167	-0.123033	-0.608233	-0.846967	0.1636
IMET_5075	0.7453	-0.1792	-0.144133	-0.771233	-1.29363	-0.116867
IMET_5581	1.64697	-0.0671333	1.51853	-0.771867	-0.808433	1.0175
IMET_2466	0.415333	-0.187967	0.190233	-1.19303	-0.792667	-0.173433
IMET_9781	0.9308	-0.0298667	0.351467	-0.8317	-0.351833	0.226333
IMET_2463	1.1305	0.2735	1.11133	-5.32843	-4.89603	0.275867
IMET_7484	1.1312	-0.8943	0.490433	-2.2568	-1.19907	0.7658
IMET_8002	0.3117	-0.613867	-0.3737	-1.23183	-0.688433	-0.0466
IMET_9179	0.7919	-0.560633	-0.142767	-0.953167	-0.845867	0.6114
IMET_6985	0.743533	0.567467	0.6058	-0.148867	0.3438	0.727433
IMET_3862	2.35577	-0.571433	0.4825	-2.0972	0.0809	0.273967
IMET_9015	1.74227	-1.3341	1.59827	-1.9609	-1.22493	-0.806567
IMET_5819	-0.321367	-1.4472	0.132	-1.71167	-0.767267	-0.4891
IMET_7802	0.1672	-0.774533	0.1941	-0.206133	0.0266667	-0.0474667
IMET_1139	0.178	-0.5894	0.0405667	-0.480633	-0.250767	-0.204967
IMET_1484	0.306267	-7.1278	-0.6139	-4.37183	-3.80117	-0.860933
IMET_4649	0.0774	-2.12643	0.0698667	-0.782567	-1.2586	-0.505
IMET_8818	0.6991	-0.650067	0.642167	-0.0095	-0.317867	0.2859
IMET_4339	1.02263	-0.7126	0.6644	-0.533867	-0.580867	0.0441
IMET_2779	0.0892	-2.31923	-0.5854	-0.277267	-1.2806	1.08987
IMET_7584	0.5	-0.110133	-0.0236	0.343367	-0.0989667	2.23037
IMET_5168	0.508333	-0.0756333	0.1307	0.150267	-0.0493	0.969233
IMET_7301	0.795267	-0.5577	0.201633	-0.140133	-0.515433	2.716
IMET_6264	0.5262	-0.185	0.250033	0.1074	-0.0362667	0.692333
IMET_7469	-0.5015	-1.62177	-0.392633	-0.807633	-0.547733	0.0118
IMET_742	0.325733	0.0256333	0.403633	0.256067	0.157367	0.491533
IMET_9796	-0.4651	-0.593367	-0.295367	-0.479367	-0.5684	-0.2621
IMET_9455	-0.196033	-0.361767	0.151767	-0.205767	-0.300033	0.382933
IMET_4946	-0.248033	-0.830267	-0.140067	-0.2583	-0.5199	0.0458
IMET_3352	0.296333	-0.7502	0.507633	0.387533	0.172967	1.12793
IMET_7833	0.174333	0.0271667	0.609967	0.4098	-0.212033	0.420933
IMET_6181	-0.0104	-0.314533	1.20363	-0.0622333	-0.6744	0.410633
IMET_405	0.175633	-0.256167	0.667	-0.232067	-0.577467	0.3883
IMET_8017	1.26267	0.224	2.23507	0.443933	0.0136	1.27717
IMET_9160	1.03707	0.0493	2.48017	0.0537333	-0.284267	1.14467
IMET_3458	0.0716	-0.0117333	1.97727	0.0124	-0.246167	0.214833
IMET_2075	0.8352	0.161767	0.938867	0.0949333	-0.219067	0.332867
IMET_8606	1.1094	0.306633	1.7196	0.298567	-0.172	0.9398
IMET_4713	0.101667	-0.7039	0.737	-1.06207	-1.36697	-0.594233
IMET_4383	0.490267	-0.1718	0.5888	-0.214367	-0.907833	0.0125
IMET_9777	0.115233	-0.246667	0.1618	-0.9367	-0.443567	0.0174333
IMET_4661	0.288567	-0.0134	0.661067	-1.62633	-0.7058	0.254867
IMET_8302	0.528367	0.418433	3.06043	-2.8934	-0.404533	1.6745
IMET_1719	0.147433	-0.0947	0.320133	-0.226267	-0.302933	0.155333
IMET_1881	0.284167	0.2032	1.38053	0.0502333	0.038	0.656
IMET_6379	-0.0463	-0.234667	0.4929	-0.315367	-0.675	0.0394
IMET_1606	0.0442333	-0.00623333	0.313233	-0.378067	-0.5234	0.2262
IMET_3679	-0.5152	-0.730467	0.6379	-1.163	-1.22263	1.9319
IMET_5794	-0.529067	-0.586733	-0.411167	-0.8979	-1.17837	0.257767
IMET_4008	0.418933	0.261633	0.851467	-0.696333	-0.900833	0.968733
IMET_669	-0.248933	-0.9265	0.367767	-0.553933	-0.9834	1.7672
IMET_1040	0.283067	-0.240733	0.498033	-0.211833	-0.4555	1.73593
IMET_2271	0.490933	-0.0086	0.2023	0.0484667	-0.179833	0.5211
IMET_7552	0.588033	-0.2359	0.4881	-0.1869	-0.648767	1.19983
IMET_7057	0.309933	-0.376	0.0396667	-0.109167	-1.78007	1.70507
IMET_3202	-0.0913	-0.562833	-0.114833	-0.5496	-0.952833	1.25357
IMET_7944	0.251333	-0.426733	-0.354233	-1.8698	-2.09267	2.042
IMET_8668	0.910267	0.1979	0.2563	-0.0396333	-0.0661333	1.21013
IMET_9807	0.0290667	-0.510533	-0.292	-0.514933	-0.744633	0.0349
IMET_8076	-0.0045	-0.0914333	-0.0840667	-0.4411	-0.983867	0.178333
IMET_6084	0.5217	-0.181833	0.202667	-0.3913	-0.731267	1.18287
IMET_2844	0.2708	-0.4292	-0.0475667	-1.932	-0.785833	1.27843
IMET_6388	0.0930333	-0.313567	0.0491667	-1.12013	-0.891967	1.17807
IMET_4021	0.301233	-0.0584667	0.0356667	-0.564033	-0.304667	1.2403
IMET_2624	0.3262	-0.565233	-0.163167	-0.830667	-0.5629	0.873933
IMET_6962	-0.0069	-0.889567	-0.368267	-2.70577	-0.628633	0.1415
IMET_1322	0.772333	0.399433	0.600433	0.266667	0.520067	0.994667
IMET_1274	0.481967	-0.256733	0.6677	-0.3366	0.164767	1.91997
IMET_8902	0.2619	-0.441433	0.296067	-0.5948	-0.330867	0.953333
IMET_5907	0.736	0.0509667	1.44363	-2.5328	0.4447	2.10823
IMET_310	-0.2652	-0.725233	-0.1805	-1.0994	-0.328133	1.06593
IMET_416	0.424433	-0.167567	0.859433	-0.2301	0.264067	1.79983
IMET_4177	0.345533	-0.110433	1.47983	-0.751967	-0.0327	4.28447
IMET_3701	0.2487	0.142033	0.8282	-0.3962	-0.360167	0.874067
IMET_6484	-0.0910333	-0.121967	0.317067	-0.630733	-0.183267	0.705467
IMET_4411	0.250867	0.159133	0.416867	0.0323333	0.0548333	1.13103
IMET_2194	0.0059	-0.331733	0.258667	-1.31687	-0.791967	2.27103
IMET_1357	-1.08207	-0.8099	0.00316667	-1.7586	-1.34443	0.347333
IMET_7339	-0.4936	-0.1963	-0.176633	-1.53573	-1.334	1.14193
IMET_6414	0.289567	0.322967	0.548267	-0.444767	-0.251467	0.568333
IMET_1975	-0.568733	0.1134	0.7348	-1.602	-0.7261	1.0606
IMET_2024	-1.3047	-0.0949333	0.522633	-1.94507	-1.67423	2.27357
IMET_3280	0.223333	0.628833	1.21703	0.0643	0.121	2.0157
IMET_3455	-0.0597333	0.0635333	0.582467	-0.341233	-0.140833	0.694833
IMET_3524	-0.3905	-0.194767	-0.0901667	-1.04987	-0.811233	0.349933
IMET_5572	0.396133	0.811567	1.17903	-0.529733	0.369667	2.0279
IMET_5556	0.00246667	0.0238	0.3858	-0.923733	-0.562267	0.412
IMET_8478	0.347067	0.6059	0.547067	-0.2307	-0.2016	2.32143
IMET_9120	-1.43673	0.127333	-0.814833	-2.87813	-2.82267	0.2074
IMET_9187	0.3996	0.6075	0.445033	-0.595933	-0.483033	1.71797
IMET_4963	-0.0442	0.0429333	-0.0245	-0.697467	-0.0691667	0.353333
IMET_3665	-0.716067	0.109167	-0.430067	-0.730133	-0.497367	0.863867
IMET_9174	-0.2606	0.666133	0.250033	-0.964067	-0.0739	1.14587
IMET_6007	-0.492767	-0.0487667	-0.175733	-1.10163	-0.4121	0.4707
IMET_5866	-1.38623	0.3742	0.140167	-1.4591	-0.741333	1.55397
IMET_6420	-0.333367	-0.0482	0.625633	-1.46607	-0.3194	1.26557
IMET_6551	-0.5992	-0.314333	-0.108767	-1.02193	-0.3377	0.416567
IMET_5256	-0.952233	-0.458067	-0.414633	-1.76657	-0.7791	-0.383267
IMET_4454	-0.276933	0.471067	0.6413	-0.7253	0.1606	0.7115
IMET_3325	-0.4284	-0.0665333	0.820333	-1.19967	-0.1898	2.2947
IMET_7050	-0.2086	0.180833	0.571667	-1.43083	0.0191	0.644633
IMET_2498	-0.1337	0.0425333	0.257	-0.2724	-0.0782333	0.631233
IMET_1886	-0.206433	-0.0351333	0.0332	-0.753433	-0.1809	1.25897
IMET_8424	-1.73357	-0.219933	-0.185167	-4.37563	-0.554	-0.0224
IMET_9632	-1.06217	-0.297167	-0.114	-1.52373	-0.781333	0.683733
IMET_126	-0.0662333	0.0269333	0.1214	-0.506267	0.0255	1.00003
IMET_2670	-0.3759	0.0930667	0.619667	-1.00487	-0.0633333	0.3799
IMET_3690	-0.472133	-0.409567	-0.0876667	-1.12383	-0.421567	-0.1838
IMET_6041	0.150167	0.6739	1.67767	-0.828867	0.2608	0.817533
IMET_4101	-1.37057	-0.156167	0.3887	-1.8919	-1.3222	0.0599333
IMET_4821	-0.855533	0.1967	0.312933	-0.920667	-0.5825	0.0957333
IMET_4987	-0.527367	-0.164767	0.279167	-0.6992	-0.4644	-0.280267
IMET_3884	-0.651133	0.4514	0.608233	-0.826533	-0.555467	-0.266067
IMET_4755	-0.2614	0.0632333	0.3256	-0.344067	-0.321133	0.0225333
IMET_8920	-0.908	-0.468367	-0.3917	-1.2562	-0.9976	-0.675033
IMET_8311	-1.05627	0.1296	1.14323	-4.05447	-1.60963	-0.693267
IMET_4793	-0.223433	-0.215767	2.6803	-0.6673	-0.561733	0.1091
IMET_9014	-0.044	-0.0128	0.0683667	-1.79007	-0.921433	-0.0082
IMET_1624	0.1389	0.627467	1.1911	-1.9643	-0.0961333	0.8925
IMET_1214	-0.647967	-0.636667	-0.236167	-0.843667	-1.57593	-0.519833
IMET_9175	-0.951867	0.0462667	0.380233	-1.08477	-1.27503	0.3218
IMET_8972	-0.149333	0.1762	1.1155	-0.373933	-0.868	0.685067
IMET_2617	-0.4177	-0.1068	0.0809333	-0.611833	-0.894067	-0.0338667
IMET_3741	-0.518833	0.265067	0.9761	-0.6197	-0.837133	0.432633
IMET_515	-0.870367	-0.518667	0.7186	-0.769467	-1.1688	0.122933
IMET_4163	-0.599667	-0.2418	2.62697	-0.4443	-1.16903	1.25177
IMET_549	-0.260033	-0.1818	1.80493	-0.238833	-0.596033	0.272033
IMET_7960	-1.8123	-0.0882667	1.52727	-0.941533	-1.86313	-0.0466667
IMET_142	-1.52467	-0.1564	0.812933	-0.9866	-2.45163	-0.0879
IMET_29	0.169167	0.381333	0.389133	0.130833	0.0677667	0.601767
IMET_7054	-0.582767	-0.365633	0.1072	-0.637333	-0.774167	0.1101
IMET_321	0.1462	0.193633	0.632533	-0.0574667	-0.729367	1.4142
IMET_325	-0.350267	0.197533	1.20823	-0.463567	-0.674833	1.51157
IMET_3512	-0.3667	0.1593	0.2601	-0.4652	-0.489067	0.4115
IMET_5284	-0.127667	0.0395333	0.113733	-0.143867	-0.660133	0.485867
IMET_5887	-0.567467	0.147033	-0.300833	-2.13977	-2.9445	1.57227
IMET_456	-0.0520333	0.123033	0.0343667	-0.291867	-0.5233	0.144
IMET_8573	-0.6932	-0.272933	-0.403333	-1.1163	-1.59393	0.1834
IMET_9521	-0.845867	0.278533	-0.2743	-1.4741	-1.53483	2.239
IMET_2862	-1.0959	0.023	-0.155433	-1.76917	-2.47	0.577733
IMET_3563	-0.2028	0.696667	-0.6487	-0.869667	-1.85963	1.32067
IMET_9877	-0.2284	-0.185667	-0.412067	-0.618133	-1.08157	0.250767
IMET_9819	-0.0667667	0.0450667	-0.269333	-0.978833	-1.48067	0.9061
IMET_5847	-0.0946	0.2029	-0.2197	-0.310467	-1.3886	1.0066
IMET_9809	0.136367	0.211167	-0.811667	-1.20433	-3.3304	0.8191
IMET_8205	-0.231467	0.0888333	-0.419833	-0.640833	-1.172	0.433267
IMET_4381	-0.2564	-0.0913	-0.289333	-0.576	-0.4054	1.03843
IMET_7808	-0.107367	0.00276667	-0.2337	-1.72373	-0.368667	0.1454
IMET_9888	0.390367	0.425233	0.308333	0.1527	0.175567	1.8147
IMET_2516	0.0294333	0.1301	-0.292	-0.663633	-0.5282	0.248533
IMET_308	-0.3868	1.1178	-2.82903	-5.54887	-4.40113	0.0835
IMET_805	0.361333	0.478367	-0.3848	-2.21933	-1.08493	0.436067
IMET_722	-0.2984	0.397467	-0.311933	-0.899233	-0.808433	0.3927
IMET_4572	-0.4656	0.125667	-0.595733	-1.30507	-0.7087	-0.273133
IMET_76	0.770533	1.9989	0.4403	-0.357	-0.470233	0.7901
IMET_3620	0.768467	1.39177	0.6188	0.369933	0.315267	1.02403
IMET_5542	-1.5868	-0.0110333	-0.6468	-2.19813	-3.64843	-0.897767
IMET_9800	-0.222733	0.506133	0.161767	-0.532733	-0.725867	-0.126133
IMET_1642	-0.3678	0.4789	-0.1728	-0.9694	-1.16973	0.1504
IMET_9194	-0.2328	0.0267	-0.217367	-0.777967	-1.0359	0.00436667
IMET_8105	-0.376267	0.5832	-0.245433	-1.45227	-1.8542	0.216033
IMET_4270	-0.0802667	0.466533	0.174933	-0.31	-1.393	0.3296
IMET_7298	-1.04097	0.0905667	-0.446967	-1.34763	-1.3137	-0.2617
IMET_9844	-1.19203	0.018	-0.6756	-1.62153	-1.45067	-0.458967
IMET_3390	-0.325733	0.2853	-0.00176667	-1.07613	-0.635067	0.2565
	0.070254	-0.0609813	-0.00970755	-0.936002	-0.696792	0.684126
	0.499142	0.383788	0.652542	0.679924	0.563787	0.621

## Sheet: K5-Function
IMET_6232	Unknown			Unknown	76
IMET_9779	Protein synthesis			Protein synthesis	50
IMET_4944	Energy			Photosynthesis	27
IMET_1832	Carbon metabolism			Carbon metabolism	26
IMET_5116	Photosynthesis			Other metabolism	15
IMET_9806	Photosynthesis			Gene expression	12
IMET_1055	Other metabolism			Energy	11
IMET_9407	Unknown			Lipid metabolism	10
IMET_5156	Carbon metabolism			Amino acid metabolism	9
IMET_5755	Lipid metabolism			Transport	8
IMET_6830	Protein synthesis			Nitrogen metabolism	6
IMET_3410	Cell structure			Stress & cell death	5
IMET_3100	Unknown			Cell cycle	5
IMET_2612	Stress & cell death			Signaling	3
IMET_8761	Cell cycle			Cell structure	2
IMET_9836	Unknown			Chromatin	0
IMET_2068	Unknown			Miscellaneou	0
IMET_9697	Carbon metabolism
IMET_7611	Amino acid metabolism
IMET_2560	Protein synthesis
IMET_2269	Transport
IMET_2218	Unknown
IMET_1655	Photosynthesis
IMET_9767	Energy
IMET_9834	Energy
IMET_1469	Protein synthesis
IMET_1048	Unknown
IMET_9840	Protein synthesis
IMET_6762	Carbon metabolism
IMET_1575	Carbon metabolism
IMET_5352	Carbon metabolism
IMET_6011	Photosynthesis
IMET_6219	Unknown
IMET_692	Nitrogen metabolism
IMET_7295	Unknown
IMET_7302	Unknown
IMET_8348	Unknown
IMET_838	Photosynthesis
IMET_9729	Gene expression
IMET_9774	Protein synthesis
IMET_9780	Protein synthesis
IMET_3072	Photosynthesis
IMET_3544	Carbon metabolism
IMET_6931	Nitrogen metabolism
IMET_6319	Stress & cell death
IMET_4000	Other metabolism
IMET_614	Unknown
IMET_624	Other metabolism
IMET_7525	Unknown
IMET_8781	Signaling
IMET_1114	Protein synthesis
IMET_2742	Protein synthesis
IMET_8185	Unknown
IMET_8826	Amino acid metabolism
IMET_4694	Protein synthesis
IMET_2262	Unknown
IMET_818	Unknown
IMET_7397	Protein synthesis
IMET_2550	Photosynthesis
IMET_9812	Photosynthesis
IMET_516	Unknown
IMET_4396	Lipid metabolism
IMET_4351	Unknown
IMET_4190	Unknown
IMET_4730	Unknown
IMET_6843	Unknown
IMET_2835	Carbon metabolism
IMET_1764	Unknown
IMET_3037	Amino acid metabolism
IMET_7714	Lipid metabolism
IMET_63	Amino acid metabolism
IMET_3821	Protein synthesis
IMET_904	Protein synthesis
IMET_5433	Unknown
IMET_3609	Carbon metabolism
IMET_3481	Unknown
IMET_6270	Other metabolism
IMET_9471	Unknown
IMET_3066	Other metabolism
IMET_168	Carbon metabolism
IMET_7069	Protein synthesis
IMET_4983	Unknown
IMET_3396	Unknown
IMET_4470	Protein synthesis
IMET_2763	Energy
IMET_2623	Photosynthesis
IMET_7218	Other metabolism
IMET_7225	Signaling
IMET_1549	Unknown
IMET_2054	Protein synthesis
IMET_970	Transport
IMET_4011	Unknown
IMET_5167	Other metabolism
IMET_4092	Unknown
IMET_3797	Protein synthesis
IMET_3302	Transport
IMET_7306	Gene expression
IMET_4345	Photosynthesis
IMET_9775	Gene expression
IMET_5949	Gene expression
IMET_2480	Stress & cell death
IMET_9478	Protein synthesis
IMET_3335	Carbon metabolism
IMET_3496	Carbon metabolism
IMET_4496	Protein synthesis
IMET_2281	Protein synthesis
IMET_2203	Protein synthesis
IMET_9854	Carbon metabolism
IMET_9820	Protein synthesis
IMET_9258	Unknown
IMET_7436	Energy
IMET_9205	Carbon metabolism
IMET_827	Amino acid metabolism
IMET_6092	Unknown
IMET_839	Cell cycle
IMET_4727	Carbon metabolism
IMET_9762	Protein synthesis
IMET_9856	Photosynthesis
IMET_4444	Photosynthesis
IMET_9863	Protein synthesis
IMET_6457	Photosynthesis
IMET_6194	Unknown
IMET_7543	Protein synthesis
IMET_8334	Unknown
IMET_9846	Protein synthesis
IMET_4088	Cell cycle
IMET_3400	Gene expression
IMET_8934	Unknown
IMET_5473	Unknown
IMET_4015	Carbon metabolism
IMET_6664	Unknown
IMET_4622	Unknown
IMET_5785	Protein synthesis
IMET_3336	Protein synthesis
IMET_7118	Gene expression
IMET_9764	Energy
IMET_2799	Unknown
IMET_1779	Unknown
IMET_4771	Photosynthesis
IMET_9874	Other metabolism
IMET_3573	Gene expression
IMET_1830	Nitrogen metabolism
IMET_433	Protein synthesis
IMET_8598	Unknown
IMET_4211	Photosynthesis
IMET_1751	Cell cycle
IMET_6782	Unknown
IMET_9794	Protein synthesis
IMET_3470	Unknown
IMET_8591	Unknown
IMET_3596	Lipid metabolism
IMET_6834	Photosynthesis
IMET_5087	Unknown
IMET_5495	Photosynthesis
IMET_5133	Carbon metabolism
IMET_6515	Unknown
IMET_9837	Energy
IMET_4149	Unknown
IMET_1356	Unknown
IMET_7799	Protein synthesis
IMET_7392	Unknown
IMET_3592	Amino acid metabolism
IMET_3670	Protein synthesis
IMET_4035	Amino acid metabolism
IMET_4415	Carbon metabolism
IMET_4883	Unknown
IMET_6976	Unknown
IMET_4847	Other metabolism
IMET_6621	Photosynthesis
IMET_5763	Photosynthesis
IMET_4273	Carbon metabolism
IMET_7477	Energy
IMET_9879	Photosynthesis
IMET_110	Carbon metabolism
IMET_3251	Unknown
IMET_9756	Photosynthesis
IMET_8293	Nitrogen metabolism
IMET_7829	Photosynthesis
IMET_9798	Protein synthesis
IMET_7884	Protein synthesis
IMET_707	Unknown
IMET_6637	Other metabolism
IMET_8766	Lipid metabolism
IMET_3263	Other metabolism
IMET_8455	Unknown
IMET_8572	Signaling
IMET_2047	Unknown
IMET_1880	Protein synthesis
IMET_7110	Unknown
IMET_442	Protein synthesis
IMET_3828	Protein synthesis
IMET_1105	Amino acid metabolism
IMET_9829	Photosynthesis
IMET_9718	Unknown
IMET_7595	Photosynthesis
IMET_8787	Other metabolism
IMET_62	Unknown
IMET_7318	Unknown
IMET_8767	Unknown
IMET_4746	Other metabolism
IMET_7811	Protein synthesis
IMET_4882	Unknown
IMET_9878	Energy
IMET_156	Gene expression
IMET_9761	Protein synthesis
IMET_9853	Carbon metabolism
IMET_2094	Energy
IMET_3121	Other metabolism
IMET_4023	Lipid metabolism
IMET_2905	Protein synthesis
IMET_3346	Cell cycle
IMET_7986	Carbon metabolism
IMET_4592	Nitrogen metabolism
IMET_5525	Unknown
IMET_7351	Transport
IMET_8667	Unknown
IMET_6403	Gene expression
IMET_2682	Unknown
IMET_3351	Protein synthesis
IMET_3033	Protein synthesis
IMET_6079	Protein synthesis
IMET_7428	Unknown
IMET_1074	Unknown
IMET_4773	Protein synthesis
IMET_5891	Unknown
IMET_6733	Unknown
IMET_2425	Unknown
IMET_1770	Protein synthesis
IMET_9776	Protein synthesis
IMET_7459	Photosynthesis
IMET_1545	Carbon metabolism
IMET_2493	Transport
IMET_9300	Cell structure
IMET_7542	Gene expression
IMET_6506	Lipid metabolism
IMET_8161	Carbon metabolism
IMET_4393	Transport
IMET_5559	Carbon metabolism
IMET_73	Unknown
IMET_74	Photosynthesis
IMET_181	Unknown
IMET_8887	Protein synthesis
IMET_5342	Carbon metabolism
IMET_4094	Energy
IMET_5680	Unknown
IMET_8889	Stress & cell death
IMET_6318	Stress & cell death
IMET_5779	Transport
IMET_6810	Unknown
IMET_3842	Lipid metabolism
IMET_858	Transport
IMET_9356	Amino acid metabolism
IMET_3136	Unknown
IMET_5976	Other metabolism
IMET_9789	Protein synthesis
IMET_6758	Nitrogen metabolism
IMET_2268	Protein synthesis
IMET_958	Lipid metabolism
IMET_4519	Photosynthesis
IMET_2597	Gene expression
IMET_3216	Unknown
IMET_8851	Lipid metabolism
IMET_7562	Gene expression
IMET_9841	Unknown
IMET_1675	Protein synthesis

## Sheet: K5-Foldchange
IMET_6232	0.5967	0.183267	-0.284767	-0.170167	-0.836067	-0.439667				0	1	2	3	4	5
IMET_9779	0.0190333	-0.00513333	-0.337533	-0.2799	-0.6925	-0.3919				0.25958	0.352904	-0.332988	-0.652005	-0.46632	-0.863035
IMET_4944	-0.0768333	-0.126467	-0.245567	-0.443033	-0.930767	-0.809167				0.396719	0.445573	0.595631	0.508527	0.604625	0.643672
IMET_1832	0.0101667	-0.1344	-0.152067	-0.324667	-0.615467	-0.461733
IMET_5116	0.202267	0.169533	-0.0471333	-0.567633	-2.55243	-1.58037
IMET_9806	0.352433	0.0225	-0.178867	-0.8881	-1.98497	-1.55643
IMET_1055	1.85607	0.281867	0.1729	-0.433933	-0.559533	-0.468733
IMET_9407	0.647767	0.4376	0.627667	-0.9517	-1.8583	-1.24143
IMET_5156	1.40213	0.4218	0.5239	0.2952	-0.0462667	-0.311433
IMET_5755	0.411067	-0.427433	-0.3073	-0.953633	-1.7476	-1.95027
IMET_6830	0.0625	-0.5135	-0.1134	-0.555167	-0.583633	-0.710367
IMET_3410	0.4323	0.0744333	0.279633	-0.0165333	-0.1253	-0.145267
IMET_3100	1.9938	0.4887	0.820433	0.243367	-0.615733	-0.646767
IMET_2612	0.382067	0.138533	0.1575	-0.218133	-0.435233	-1.0169
IMET_8761	0.625933	-0.611433	-0.153733	-2.1188	-2.51963	-2.6857
IMET_9836	4.47133	0.160667	0.2764	-0.766	-1.21673	-1.4285
IMET_2068	0.206367	0.0353333	0.0835333	-0.1694	-0.484667	-0.664467
IMET_9697	0.218133	-0.221433	-0.2502	-0.400967	-0.591867	-1.05723
IMET_7611	0.8261	0.233	0.0456333	-0.184467	-1.48277	-1.955
IMET_2560	-0.0191667	-0.172833	-0.174133	-0.282233	-0.972267	-0.988867
IMET_2269	0.6294	0.3981	-0.6425	-0.952967	-1.3867	-1.7427
IMET_2218	0.8234	0.411	0.3371	-0.0317667	-0.108867	-0.171133
IMET_1655	0.389233	0.200433	0.1585	0.0375333	-0.267767	-0.608867
IMET_9767	0.273267	0.159833	0.0243333	0.0032	-0.00933333	-0.596633
IMET_9834	0.0428333	-0.0428667	-0.133033	-0.306167	-0.752567	-1.35393
IMET_1469	0.0685333	-0.210267	-0.2168	-0.325867	-0.5461	-1.73017
IMET_1048	0.0900333	0.320767	-0.102667	0.0586	-1.19943	-3.4137
IMET_9840	-0.0486667	0.1422	-0.398833	-0.110767	-0.7335	-0.856433
IMET_6762	-0.00126667	0.706433	-0.629667	-0.207133	-0.894767	-0.916267
IMET_1575	0.0299667	0.323967	0.000533333	0.00213333	-0.555733	-0.557967
IMET_5352	0.375133	0.529867	0.0894	-0.300433	-0.521	-1.28647
IMET_6011	0.418033	0.837667	-0.205	-0.3071	-0.5339	-3.19977
IMET_6219	0.2535	0.729233	-0.128867	-0.278833	-0.967533	-1.55523
IMET_692	0.8465	1.46963	0.615133	0.0092	-1.13933	-1.9379
IMET_7295	0.400667	1.06043	0.175033	0.1629	-0.114167	-1.8762
IMET_7302	0.0426667	0.069	-0.1022	-0.552367	-0.642633	-1.72773
IMET_8348	0.397233	0.743733	-0.525567	-0.7373	-1.44483	-2.3099
IMET_838	-0.0279	0.564367	-0.2913	-0.351367	-0.839633	-2.91637
IMET_9729	-0.1151	-0.0377333	-0.338867	-0.3486	-0.730533	-2.2671
IMET_9774	-0.0422	-0.00503333	-0.168667	-0.527967	-0.6659	-0.824133
IMET_9780	-0.1636	0.190533	-0.318167	-0.441133	-1.01113	-1.26473
IMET_3072	-0.522867	-0.323833	-0.870967	-1.53013	-1.77297	-2.23577
IMET_3544	-0.0401667	0.194367	0.169467	-0.141433	-0.4542	-0.807433
IMET_6931	0.109833	0.873633	0.144833	-0.145	-0.5548	-3.79443
IMET_6319	0.4134	1.0304	0.505733	0.167967	-0.2438	-0.7329
IMET_4000	0.2092	0.945033	0.7865	0.0682333	-0.1997	-0.732133
IMET_614	0.2135	0.588367	0.296367	0.0875667	-0.310167	-0.784367
IMET_624	0.071	0.309867	0.479233	-0.0709	-1.09567	-3.74793
IMET_7525	0.378667	0.806933	0.9144	-0.1537	-0.196133	-0.7645
IMET_8781	0.2804	1.4211	2.00897	-0.1427	-0.227467	-1.0421
IMET_1114	-0.2712	0.178367	0.5936	-0.373267	-0.407167	-0.412567
IMET_2742	-0.9605	-0.758367	1.3029	-2.10537	-1.65517	-2.92933
IMET_8185	-0.0460333	0.0028	0.492167	-1.0969	-0.874433	-1.36053
IMET_8826	0.396567	0.866667	0.442733	-0.412633	-0.0733333	-0.617267
IMET_4694	0.1157	0.736033	0.318433	-0.3185	-0.277933	-0.949233
IMET_2262	-0.131033	0.2012	-0.168867	-0.842367	-0.1729	-1.00163
IMET_818	0.941633	1.82207	0.5246	-0.535667	0.246567	-0.973333
IMET_7397	-0.0794667	0.522667	-0.215767	-0.436033	-0.420933	-0.6016
IMET_2550	-0.0173	0.6726	-0.0978	-0.2756	-0.195567	-1.23547
IMET_9812	0.574433	0.556567	-0.115933	-0.405067	-0.1313	-0.818167
IMET_516	0.0988	0.0777667	-0.2979	-0.509733	-0.375333	-1.08233
IMET_4396	-0.0470333	-0.1481	-0.430833	-1.2602	-0.715933	-1.00363
IMET_4351	0.0870667	0.620467	-0.0245667	-1.0354	-0.283367	-0.566167
IMET_4190	0.110867	0.404433	-0.0489667	-0.6996	-0.410733	-0.4705
IMET_4730	-0.121233	0.371267	-0.176733	-2.3175	-0.196667	-1.21503
IMET_6843	0.155167	0.3135	-0.0163667	-2.50973	-0.699733	-2.32953
IMET_2835	0.562067	0.68	0.338533	-0.926633	0.0801333	-0.6132
IMET_1764	0.0128667	0.0228333	-0.3704	-1.09963	-0.126467	-0.402167
IMET_3037	0.0943667	0.609533	0.577067	-0.5076	0.455533	-0.1676
IMET_7714	-0.325733	0.425467	-0.143033	-0.4108	-0.215667	-0.339167
IMET_63	0.145133	0.848033	1.46073	-0.4222	0.216567	-0.315167
IMET_3821	-0.021	0.0131667	0.221633	-2.0381	-0.349867	-1.2759
IMET_904	-0.4637	-0.120333	0.5496	-1.4654	-0.620967	-0.7672
IMET_5433	0.277067	0.869767	0.418533	-0.430233	-0.000766667	-0.204167
IMET_3609	0.919967	1.50493	0.9306	0.0218667	0.561833	0.1481
IMET_3481	-0.3	0.5396	0.112633	-1.1257	-0.502333	-1.00223
IMET_6270	-0.1573	0.2368	0.1341	-0.3545	-0.2485	-0.273
IMET_9471	1.41113	3.1463	1.51057	-0.818767	1.17343	0.667333
IMET_3066	0.588667	1.0074	0.939567	-2.29667	-0.312	-0.470167
IMET_168	0.1062	0.125467	0.737933	-0.537467	-0.2344	0.0205667
IMET_7069	-0.449333	-0.418767	-0.3982	-1.82577	-0.752567	-0.7258
IMET_4983	0.00556667	0.133667	0.538233	-1.44503	-1.16137	-0.859233
IMET_3396	0.1669	0.448767	0.526367	-0.293333	-0.0454	0.0253333
IMET_4470	-0.340767	-0.0660333	0.0880333	-0.943833	-0.830233	-0.4568
IMET_2763	-0.0400667	-0.222967	0.293933	-1.2015	-1.1135	-0.7369
IMET_2623	0.2728	-0.129333	0.8433	-0.3857	-0.2989	-0.2033
IMET_7218	1.22093	0.385867	1.474	-1.03483	-0.572867	0.0591
IMET_7225	0.988333	0.313033	1.26723	-0.731933	-0.2584	-0.0175333
IMET_1549	-0.0107333	-0.0194	0.5001	-1.1868	-0.5693	-0.162933
IMET_2054	-0.295833	-0.241067	0.220233	-0.6349	-0.9341	-0.363467
IMET_970	-0.0965667	0.124533	0.140933	-0.827033	-0.9521	-0.5482
IMET_4011	-0.378867	-0.0775667	2.0722	-1.27433	-2.88303	-0.5702
IMET_5167	0.555133	0.2294	0.675433	-0.333167	-1.13957	-0.0103667
IMET_4092	0.4362	-0.312533	0.5557	-0.588167	-0.7374	-0.444633
IMET_3797	-0.254867	-0.339933	-0.158267	-0.892567	-1.38527	-0.6336
IMET_3302	0.409867	0.1167	0.251667	-0.609867	-0.888433	-0.173067
IMET_7306	0.490133	-0.0686667	-0.0435333	-0.300833	-0.473233	-0.101133
IMET_4345	-0.0379667	-0.263933	-0.1351	-0.432567	-0.717433	-0.429167
IMET_9775	0.4566	0.154133	0.385967	-0.828567	-0.4332	-0.160367
IMET_5949	0.5588	-0.377333	0.5531	-1.5143	-1.01427	-0.727433
IMET_2480	0.647133	0.421667	0.2063	-0.462533	-0.141333	0.0538
IMET_9478	1.0014	0.420167	0.00253333	-1.33293	-0.661	-0.517867
IMET_3335	0.633233	0.5683	0.567933	-0.670833	-0.8084	0.2237
IMET_3496	1.0343	0.3506	-0.2977	-1.64053	-1.77653	-0.926633
IMET_4496	-0.227467	-0.265233	-0.364	-0.964567	-1.11683	-0.758067
IMET_2281	0.140467	0.0762333	0.000266667	-0.466433	-0.789467	-0.326767
IMET_2203	-0.0481	0.0623333	-0.421133	-1.0134	-1.1366	-0.580967
IMET_9854	-0.0547667	-0.0215333	-0.5833	-0.746767	-1.334	-0.589433
IMET_9820	0.432833	0.506933	0.0879333	-0.996967	-1.44863	-0.1324
IMET_9258	0.0924333	0.215633	-0.351633	-0.6322	-0.679033	-0.5297
IMET_7436	-0.132767	0.0372	-0.312333	-1.42873	-2.6336	-1.24233
IMET_9205	0.1609	0.968133	0.0534667	0.0455667	-0.131167	0.0456667
IMET_827	0.4352	0.445	0.148067	-1.21817	-1.43937	-1.17527
IMET_6092	0.730167	2.20287	0.1526	-0.1664	-0.782067	-0.612367
IMET_839	-0.3054	0.442733	-0.6007	-0.957367	-1.478	-1.3921
IMET_4727	0.419	0.6113	0.182567	0.0174667	-0.850533	-0.770033
IMET_9762	0.188133	0.263033	-0.1996	-0.265833	-1.19927	-1.19583
IMET_9856	-0.5753	-0.130733	-0.808433	-1.20563	-1.59567	-1.2268
IMET_4444	0.107267	0.2795	-0.338967	-0.4231	-1.88067	-1.80517
IMET_9863	-0.547833	0.338833	-0.2278	-0.676933	-1.57837	-1.10683
IMET_6457	0.0607	0.4552	0.192767	-1.3974	-4.24723	-0.144967
IMET_6194	0.658033	1.8305	1.11577	-0.946067	-0.6468	0.929333
IMET_7543	-0.202933	0.4516	0.196033	-0.339433	-0.303733	-0.239367
IMET_8334	-0.625933	0.8238	-0.0768667	-1.03917	-0.783967	-0.775967
IMET_9846	-0.6102	-0.0675333	-0.5705	-2.23223	-1.85493	-0.979233
IMET_4088	0.0701333	0.582	0.337667	-0.628767	-0.421367	-0.0385
IMET_3400	0.996267	1.59117	0.0139667	-0.6643	-0.3838	0.00853333
IMET_8934	1.02327	1.4425	0.1734	-0.607267	-0.197867	0.0416333
IMET_5473	0.1703	0.182533	0.126233	-0.871667	-0.826967	0.0715667
IMET_4015	0.0590333	0.456467	-0.0205667	-0.758933	-0.7172	-0.6946
IMET_6664	0.266267	1.26363	-1.3057	-1.89203	-1.4001	0.149533
IMET_4622	0.0476333	0.472967	-1.01763	-1.8792	-1.08637	-0.177933
IMET_5785	-0.0095	0.4781	-0.493533	-0.987567	-1.03207	-0.469167
IMET_3336	-0.0486667	-0.0535333	-0.1008	-0.618233	-0.9392	-0.0825333
IMET_7118	1.1989	-0.115667	-0.613567	-1.38837	-1.52783	-0.336633
IMET_9764	0.347133	0.313833	-0.979167	-0.111167	-1.02957	0.244167
IMET_2799	0.782733	0.194433	-1.41223	-0.940733	-2.0698	-0.0383
IMET_1779	0.109833	-0.224967	-1.26107	-0.494467	-0.8813	-0.391867
IMET_4771	0.4143	0.8096	-0.8051	-0.4846	-0.7125	0.217467
IMET_9874	0.218733	0.429933	-1.12577	-0.1626	-0.430667	-0.0757
IMET_3573	-0.136833	0.1126	-1.32173	-0.7655	-1.1506	-0.481333
IMET_1830	0.3066	0.3341	-1.22353	-0.1612	-0.249333	-0.248033
IMET_433	-0.0137	0.2604	-1.63417	-0.868067	-1.22897	-0.872333
IMET_8598	0.447933	0.390367	-0.853067	0.245967	-0.0882	0.0726
IMET_4211	2.25853	0.118367	-2.3908	0.0171	-0.170933	-0.0818
IMET_1751	0.1512	0.0241333	-0.750033	-0.467867	-0.763533	-0.559333
IMET_6782	-0.170167	0.0107333	-1.10973	-0.8374	-1.53957	-0.863567
IMET_9794	-0.243733	0.325	-1.64617	-0.530033	-2.82003	-0.703067
IMET_3470	0.0851667	0.8464	-0.7535	-0.6052	-0.7621	-0.667567
IMET_8591	0.6112	1.74633	-0.672667	0.119633	-1.25177	-0.876633
IMET_3596	0.600033	0.237767	0.172867	0.271967	0.0187667	-0.201767
IMET_6834	-0.0646333	-0.197567	-0.749633	-0.0965333	-1.06947	-1.2615
IMET_5087	0.9497	0.173367	-0.4007	0.480567	-1.10163	-3.5515
IMET_5495	0.29	0.146233	0.101367	0.2197	0.138367	-0.427967
IMET_5133	-0.0751667	-0.477367	-0.626467	-0.209033	-0.513533	-1.94023
IMET_6515	1.00257	0.580233	0.375967	0.8317	0.527533	-0.321733
IMET_9837	0.422667	-0.0851667	-0.460333	0.188233	-0.438833	-1.29837
IMET_4149	0.1019	-0.3075	-0.788267	-0.285833	-0.6271	-0.968
IMET_1356	0.486267	0.0856667	-0.3174	-0.122867	-0.245333	-1.93737
IMET_7799	0.318	0.2197	-0.7388	-0.329067	-0.6749	-0.947233
IMET_7392	-0.207933	-0.346233	-0.6937	-0.534767	-0.6653	-1.5558
IMET_3592	0.994533	0.606067	-0.2207	0.596467	0.0810667	-3.11217
IMET_3670	0.9408	0.0115333	-0.1985	0.0031	-0.0672333	-0.5271
IMET_4035	0.6462	0.5723	-0.214967	0.488733	0.270233	-1.24147
IMET_4415	-0.0724333	-0.433867	-0.8919	-0.578333	-0.734	-2.85967
IMET_4883	1.69333	1.2442	-0.639033	0.724233	0.115833	-2.843
IMET_6976	0.118267	-0.193533	-2.1586	-1.04433	-1.3073	-2.86687
IMET_4847	-0.163933	-0.473733	-1.1674	-0.506233	-0.764733	-2.68567
IMET_6621	0.370533	-0.426167	-1.07333	-0.928533	-1.68833	-3.3426
IMET_5763	2.45927	1.07507	-0.8049	-0.342667	-1.4624	-3.4438
IMET_4273	1.23537	-0.0835667	-0.757133	-0.599667	-1.76947	-1.82307
IMET_7477	0.00176667	-0.168033	-0.7344	-0.6293	-1.126	-1.30687
IMET_9879	0.3609	0.0103667	-0.2635	-0.238767	-0.3768	-0.518833
IMET_110	0.352367	0.124833	-0.197867	-0.189667	-0.498933	-1.2484
IMET_3251	-0.0058	0.630867	-0.834967	-0.0557	-0.109733	-1.11653
IMET_9756	0.3101	0.4025	-0.2304	-0.0663333	-0.216033	-1.28233
IMET_8293	0.372167	0.8417	-0.0802667	0.2083	0.114233	-0.294533
IMET_7829	0.331667	1.30837	-0.0101333	0.0682	0.2483	-0.1344
IMET_9798	-0.0836333	-0.0615	-0.5552	-0.401	-0.217667	-1.68807
IMET_7884	-0.519833	-0.1682	-0.723733	-0.586367	-0.5677	-0.846933
IMET_707	0.447233	0.8572	-0.3892	-0.118533	0.361067	-0.851133
IMET_6637	0.1752	0.709067	-0.4736	-0.0553667	0.234167	-0.1845
IMET_8766	0.385467	1.04017	-0.661833	0.2807	0.538967	-0.588067
IMET_3263	0.0674667	0.168433	-0.4926	-0.3626	-0.0732333	-0.375
IMET_8455	0.1445	0.811733	-0.8967	-0.0215	0.121033	-0.0255667
IMET_8572	0.256367	2.14887	-2.05707	-0.836267	-0.5563	-1.51547
IMET_2047	0.279533	1.00397	-0.801367	-0.428933	-0.113133	-0.511467
IMET_1880	-0.141067	1.09927	-1.5429	-0.2012	-0.520267	-0.920567
IMET_7110	0.305333	0.768233	-1.31063	-0.0217	-0.8939	-0.996267
IMET_442	-0.483367	0.373267	-0.9672	-0.768833	-0.944667	-0.956
IMET_3828	0.0870333	0.153367	-0.897533	0.0564	-0.1748	-0.6992
IMET_1105	0.6824	0.151733	-1.57057	-0.432267	-0.9196	-1.42157
IMET_9829	0.108967	-0.0421667	-2.75113	-0.824267	-1.47897	-1.96023
IMET_9718	2.26717	1.1072	-2.26707	0.360933	-0.494433	-1.3881
IMET_7595	0.300433	0.2961	-0.878067	0.1186	-0.340433	-0.500033
IMET_8787	0.331833	0.268067	-1.201	0.0919333	0.1975	0.0488667
IMET_62	1.5602	0.748033	-1.10233	-0.282033	0.7015	-0.356667
IMET_7318	-0.0870333	-0.257933	-2.73293	-1.6868	-1.3126	-4.26003
IMET_8767	0.644	0.074	-0.6889	-0.6209	-0.2388	-2.65613
IMET_4746	-1.16273	-0.119033	-1.265	-1.40717	-1.19603	-1.75667
IMET_7811	-0.157	0.287467	-0.536533	-0.649067	-0.525367	-0.759967
IMET_4882	0.626933	0.512467	-0.305333	-0.312467	-0.114333	-1.04997
IMET_9878	-0.4087	-0.7401	-0.9475	-1.3468	-0.7978	-1.5394
IMET_156	0.525067	0.1606	-0.163733	-0.170867	-0.1615	-1.9909
IMET_9761	-0.0545	-0.483	-0.601033	-0.799233	-0.125633	-1.34957
IMET_9853	0.114567	0.0203667	-0.262367	-0.378133	0.0677667	-0.725033
IMET_2094	0.286667	-0.257467	-0.286033	-1.04137	0.0356333	-0.4599
IMET_3121	-0.1033	-0.368233	-0.290233	-0.599733	-0.271467	-0.437933
IMET_4023	0.0384333	-0.596467	-0.457733	-0.8624	-0.275067	-0.694567
IMET_2905	0.7685	-0.124667	0.2477	-0.2893	0.649467	0.1583
IMET_3346	-0.238967	-0.5622	-0.470933	-0.9467	0.721233	-0.698133
IMET_7986	0.127033	-0.4312	-0.1751	-0.9353	0.189333	-0.8523
IMET_4592	0.0504667	-0.0645333	0.0228	-0.308733	0.1771	-2.3393
IMET_5525	-0.3691	-0.632367	-1.1896	-1.5375	-0.2642	-1.44927
IMET_7351	0.898267	0.653567	0.169133	-0.4899	1.4191	0.0366667
IMET_8667	0.0715333	-0.2521	-1.49143	-2.0593	0.4609	-0.322033
IMET_6403	-0.4367	-0.551333	-1.6519	-1.7558	-0.238567	-1.0235
IMET_2682	1.13113	2.26177	1.09023	0.213667	2.7231	0.3924
IMET_3351	-0.223833	0.226167	-0.721433	-1.3676	0.206667	-0.924533
IMET_3033	0.0370333	0.4046	0.275867	-0.436033	0.348833	-0.031
IMET_6079	-0.123433	0.562433	0.254133	-1.92197	0.469267	-0.9814
IMET_7428	0.479833	1.1176	0.882133	-0.685467	1.48453	-0.246133
IMET_1074	-0.4632	0.617	0.111367	-1.0211	1.2272	-0.559833
IMET_4773	-0.507667	-0.315	-0.486333	-0.823033	-0.138867	-1.03537
IMET_5891	0.7656	2.68683	0.310667	0.2631	2.74143	-0.6548
IMET_6733	0.0840667	0.714533	-1.07513	-1.17697	1.63103	-3.09723
IMET_2425	0.587067	0.8652	0.512667	-0.0875	0.9999	-2.1485
IMET_1770	-0.161933	0.342267	-0.169567	-0.390533	0.183467	-0.445433
IMET_9776	-0.208533	0.0876	-0.4753	-0.519133	0.0426667	-1.12103
IMET_7459	0.0491	0.313333	-0.258533	-0.2986	0.1886	-1.77047
IMET_1545	0.419033	0.659167	0.2353	0.401233	0.5021	-1.05993
IMET_2493	0.0436333	0.165267	-2.53733	-1.26413	0.912933	-1.05973
IMET_9300	0.522233	1.3722	-1.37397	-0.6006	1.5293	-0.593167
IMET_7542	-0.202167	0.138733	-2.10963	-1.4759	0.859467	-0.2233
IMET_6506	-0.119067	-0.0266667	-0.503733	-0.123733	0.2812	-0.0882
IMET_8161	-0.0649667	0.496633	-0.1012	-0.0748667	1.13843	0.367533
IMET_4393	-0.723333	-0.4126	-1.1057	-0.7907	-0.3427	-0.551633
IMET_5559	0.1996	1.2554	0.0103	0.183833	0.804533	0.433433
IMET_73	0.132133	1.05937	-0.969367	-0.690967	0.757567	0.609767
IMET_74	-0.4047	0.144733	-1.8095	-0.485	-0.129233	-0.203967
IMET_181	-0.00596667	0.900967	-1.36513	-0.0952667	0.151733	0.1287
IMET_8887	-0.3668	1.3428	-0.6505	-1.0546	2.01533	-0.0864333
IMET_5342	-0.733467	0.8981	-1.41597	-1.43517	0.694133	-0.337167
IMET_4094	0.463933	1.17003	-1.42363	-2.28227	0.507167	-0.777133
IMET_5680	-0.0464	-0.00306667	-1.09703	-1.14353	-0.5672	-0.835867
IMET_8889	0.4167	0.4268	-0.440867	-0.5003	0.201767	-0.3733
IMET_6318	0.913767	2.57207	-0.9401	-2.25463	0.9036	0.652333
IMET_5779	-0.4284	-0.194	-0.910267	-2.18827	-0.764	-0.7402
IMET_6810	-0.182567	-0.0992	-1.3566	-1.511	-0.999167	-0.9725
IMET_3842	0.428933	2.6646	-1.14343	-3.82777	-0.483467	-0.2837
IMET_858	0.120667	0.925333	-0.589333	-0.637567	-0.4538	-0.4512
IMET_9356	0.550233	0.658133	-0.3378	-1.81	-0.115767	0.410233
IMET_3136	-0.259533	0.2509	-1.41243	-1.8933	-1.3689	-1.31493
IMET_5976	0.701167	0.112933	-0.469333	-1.15043	-0.0949	-0.096
IMET_9789	0.148267	-0.274733	-1.20447	-2.7139	-0.5419	-0.589633
IMET_6758	0.7125	0.570967	-0.372033	-0.8643	0.476633	-0.355733
IMET_2268	0.676167	0.139167	-0.4153	-0.697967	0.2338	0.0793333
IMET_958	0.636867	0.2688	0.154467	-2.87683	0.599933	0.1754
IMET_4519	-0.0813333	-0.3082	-0.553167	-0.5761	-0.1705	-0.457
IMET_2597	1.07493	0.165833	-1.12087	-0.374867	0.737233	0.0543333
IMET_3216	0.540333	0.2032	-1.20167	-0.8267	-0.2524	-0.300467
IMET_8851	0.893367	0.400867	-1.92047	-0.932833	-0.165233	-0.275033
IMET_7562	0.0516333	-0.408667	-2.91007	-1.80117	-0.531533	-0.773733
IMET_9841	-0.307667	-0.4405	-2.94003	-0.7025	-0.631467	-0.473633
IMET_1675	0.470267	0.223967	-1.41177	-1.26613	-0.614067	-0.0598667
	0.25958	0.352904	-0.332988	-0.652005	-0.46632	-0.863035
	0.396719	0.445573	0.595631	0.508527	0.604625	0.643672

[truncated: 6 more sheets: K6-Function, K6-Foldchange, K7-Function, K7-Foldchange, K8-Function, K8-Foldchange]
