# Supplementary material for: Integration of proteome and transcriptome refines key molecular processes underlying oil production in Nannochloropsis oceanica
Source: Biotechnol Biofuels. 2020 Jun 18;13:109. doi: 10.1186/s13068-020-01748-2 (PMC7302151; doi:10.1186/s13068-020-01748-2)
Supplement: Supplementary file 3 — Additional file 3: Table S2. LFQ intensities of proteome and FPKM of transcriptome of all identified genes are listed on this table. [file 13068_2020_1748_MOESM3_ESM.xlsx]

## Sheet: Proteomics  Data
Log2 LFQ N+ 03h	Log2 LFQ N- 03h	Log2 LFQ N+ 06h	Log2 LFQ N- 06h	Log2 LFQ N+ 12h	Log2 LFQ N- 12h	Log2 LFQ N+ 24h	Log2 LFQ N- 24h	Log2 LFQ N+ 48h	Log2 LFQ N- 48h	Log2 LFQ N+ 10d	Log2 LFQ N- 10d	Log2LFQ(N-/N+)__03h	Log2LFQ(N-/N+)__06h	Log2LFQ(N-/N+)__12h	Log2LFQ(N-/N+)__24h	Log2LFQ(N-/N+)__48h	Log2LFQ(N-/N+)__10d	Protein ID	Annotation
16.9132	16.674	16.865	17.6632	16.2691	14.9554	16.272	16.4821	16.7037	15.6237	17.1994	17.4462	-0.239133	0.7982	-1.31373	0.2101	-1.08007	0.246833	|IMET_1005|	gi|585111312|gb|EWM28880.1| 2-isopropylmalate synthase [Nannochloropsis gaditana]
22.5425	22.0521	21.5973	20.9288	21.0213	20.3625	21.4314	21.8293	21.1361	21.0583	21.5003	20.0322	-0.490433	-0.6685	-0.6588	0.3979	-0.0777667	-1.4681	|IMET_1009|	gi|298708947|emb|CBJ30901.1| Glycine dehydrogenase (decarboxylating) [Ectocarpus siliculosus]
19.7911	19.6984	20.0387	20.2706	18.1801	18.1507	20.1299	19.6728	20.1867	20.6165	18.9996	19.9223	-0.0927333	0.231833	-0.0293667	-0.4571	0.429767	0.922733	|IMET_1017|	gi|585111286|gb|EWM28859.1| nadh ubiquinone oxidoreductase b22-like subunit [Nannochloropsis gaditana]
20.0674	19.7855	19.8605	18.8173	18.5119	19.0399	19.3645	18.9845	19.7401	19.8423	18.51	19.01	-0.2819	-1.0432	0.528033	-0.380033	0.102167	0.500033	|IMET_102|	gi|585108681|gb|EWM26593.1| rab family gtpase [Nannochloropsis gaditana]
14.9387	15.107	14.8524	15.6247	16.3795	16.2369	16.2591	15.7311	15.5435	17.2534	15.8643	19.275	0.1683	0.7723	-0.142567	-0.528033	1.7099	3.4107	|IMET_1023|	gi|585111278|gb|EWM28851.1| aldo keto reductase, partial [Nannochloropsis gaditana]
19.4442	18.9656	18.849	18.8409	18.277	18.025	18.703	18.4486	19.0226	19.1166	19.1166	19.2898	-0.478667	-0.0081	-0.251967	-0.2544	0.0940667	0.173167	|IMET_1024|	gi|585111269|gb|EWM28844.1| ornithine mitochondrial-like protein [Nannochloropsis gaditana] &gt;gi|585111270|gb|EWM28845.1| ornithine mitochondrial-like protein [Nannochloropsis gaditana]
20.8722	21.1725	20.2127	20.3219	19.6545	19.3813	20.7015	21.1976	20.2311	20.9398	21.086	20.3586	0.3003	0.109233	-0.273167	0.496133	0.7087	-0.727433	|IMET_103|	gi|585108838|gb|EWM26750.1| alanyl-trna synthetase [Nannochloropsis gaditana]
19.8471	19.4595	20.1433	20.0564	20.7835	20.3012	20.0173	19.7181	20.0811	19.3748	20.3434	20.6159	-0.3876	-0.0868667	-0.482233	-0.2992	-0.706333	0.272533	|IMET_1034|	gi|585111262|gb|EWM28838.1| Trimeric LpxA [Nannochloropsis gaditana]
16.2249	15.9814	16.5653	16.7912	15.1481	15.4867	14.4077	14.9534	16.3035	16.4188	15.5903	14.9044	-0.2435	0.225933	0.338567	0.545633	0.115233	-0.6859	|IMET_1036|	gi|585111254|gb|EWM28830.1| epimerase 4-reductase [Nannochloropsis gaditana]
15.3923	15.6753	16.8598	16.619	15.633	16.1311	14.5904	14.3786	16.5641	16.1086	14.9697	16.7057	0.283067	-0.240733	0.498033	-0.211833	-0.4555	1.73593	|IMET_1040|	gi|553190640|ref|XP_005855233.1| peroxiredoxin 5, atypical 2-Cys peroxiredoxin [Nannochloropsis gaditana CCMP526] &gt;gi|422293835|gb|EKU21135.1| peroxiredoxin 5, atypical 2-Cys peroxiredoxin [Nannochloropsis gaditana CCMP526]
17.0825	18.7831	18.1492	17.3979	16.8186	18.3576	17.1074	19.0149	19.1245	18.9691	14.9773	17.934	1.7006	-0.7513	1.53893	1.9075	-0.155433	2.9567	|IMET_1043|	gi|585111165|gb|EWM28742.1| 3-oxoacyl-(acyl-carrier-protein) synthase 2 [Nannochloropsis gaditana]
22.6648	22.6991	23.1807	22.9398	22.3647	22.0027	23.0584	23.2167	22.349	23.3974	22.4101	24.6548	0.0343333	-0.240833	-0.361933	0.158333	1.04843	2.24477	|IMET_1044|	gi|585111248|gb|EWM28825.1| acyl- dehydrogenase [Nannochloropsis gaditana] &gt;gi|585111249|gb|EWM28826.1| acyl- dehydrogenase [Nannochloropsis gaditana]
18.2637	18.3538	17.8006	18.1213	18.4694	18.3668	18.565	18.6236	19.2717	18.0723	18.819	15.4053	0.0900333	0.320767	-0.102667	0.0586	-1.19943	-3.4137	|IMET_1048|	gtp-binding protein
16.6201	15.6745	16.4678	15.7995	14.9041	15.2042	15.1504	15.1522	14.9233	15.3075	15.8414	15.6365	-0.945567	-0.668333	0.300033	0.0018	0.3842	-0.2049	|IMET_1052|
14.6992	16.5552	17.2181	17.5	15.9343	16.1072	16.7009	16.2669	17.8956	17.3361	15.0676	14.5989	1.85607	0.281867	0.1729	-0.433933	-0.559533	-0.468733	|IMET_1055|	gi|585111230|gb|EWM28807.1| riboflavin biosynthesis protein [Nannochloropsis gaditana]
19.9287	19.542	19.7043	19.7996	18.2103	17.9737	18.9756	19.1035	19.2151	19.4548	20.796	20.3693	-0.3867	0.0953333	-0.2366	0.127867	0.2397	-0.426767	|IMET_106|	gi|585108808|gb|EWM26720.1| signal peptide peptidase [Nannochloropsis gaditana]
20.5319	20.8222	20.2631	20.3549	18.5863	18.7796	20.0058	20.4292	19.7882	20.3001	20.8954	20.6246	0.290267	0.0917667	0.193333	0.423367	0.511933	-0.270733	|IMET_107|	gi|585108716|gb|EWM26628.1| leucyl-trna synthetase [Nannochloropsis gaditana]
23.1069	23.1978	22.4095	22.2826	22.2382	21.2107	22.3643	21.9978	22.0251	22.5884	23.1612	23.5013	0.0908667	-0.126833	-1.02747	-0.366467	0.563267	0.3401	|IMET_1070|	gi|585111108|gb|EWM28685.1| pyruvate carboxylase [Nannochloropsis gaditana]
16.2484	15.7852	15.9145	16.5315	15.5698	15.6812	15.3292	14.3081	14.5283	15.7555	16.9873	16.4275	-0.4632	0.617	0.111367	-1.0211	1.2272	-0.559833	|IMET_1074|	gi|585111137|gb|EWM28714.1| 2 peptidase [Nannochloropsis gaditana]
16.0699	16.1768	16.9591	17.9194	16.2923	17.4585	16.0811	16.7634	17.3845	18.511	16.951	17.5238	0.106933	0.960267	1.1662	0.6823	1.12653	0.572733	|IMET_1076|	UPF0613 protein PB24D3.06c
18.3435	18.4288	18.5165	18.7252	17.3779	17.3154	18.1803	17.848	17.9652	18.5271	18.5697	19.9086	0.0853	0.2087	-0.0624667	-0.332267	0.5619	1.3389	|IMET_1086|	gi|585111217|gb|EWM28794.1| adenylate kinase 3 alpha like 1 variant 1 [Nannochloropsis gaditana]
15.2251	15.3082	16.3205	15.869	14.7507	14.0768	15.774	14.9711	15.2887	15.107	15.0132	14.8965	0.0831	-0.4515	-0.673833	-0.802967	-0.1817	-0.1167	|IMET_109|	gi|325189489|emb|CCA23977.1| calciumdependent protein 4 putative [Albugo laibachii Nc14]
25.7621	26.1145	26.1319	26.2567	26.0571	25.8593	26.3642	26.1745	26.1655	25.6665	25.912	24.6636	0.352367	0.124833	-0.197867	-0.189667	-0.498933	-1.2484	|IMET_110|	gi|585108695|gb|EWM26607.1| transketolase [Nannochloropsis gaditana]
17.0006	17.683	16.6684	16.8201	16.8116	15.241	15.8806	15.4483	16.3341	15.4145	15.8182	14.3967	0.6824	0.151733	-1.57057	-0.432267	-0.9196	-1.42157	|IMET_1105|	gi|585111197|gb|EWM28774.1| geranylgeranyl pyrophosphate synthase [Nannochloropsis gaditana]
20.5416	20.0563	20.7501	20.2025	20.9178	19.9756	18.9476	19.2445	20.6653	20.1803	20.2969	21.6958	-0.4853	-0.5476	-0.9422	0.296833	-0.484967	1.39893	|IMET_1106|	gi|585111097|gb|EWM28674.1| amino acid permease-associated region [Nannochloropsis gaditana]
18.2467	17.7375	17.7158	18.5979	16.2121	17.0807	17.6853	17.1704	18.6572	18.2447	17.0312	15.3517	-0.509233	0.8821	0.868567	-0.514933	-0.412467	-1.6795	|IMET_1111|	gi|585111096|gb|EWM28673.1| cystathionine gamma-lyase [Nannochloropsis gaditana]
19.9526	19.6814	20.1671	20.3455	21.0693	21.6629	21.7778	21.4045	21.9594	21.5522	18.2205	17.8079	-0.2712	0.178367	0.5936	-0.373267	-0.407167	-0.412567	|IMET_1114|	gi|585111223|gb|EWM28800.1| heat shock protein hsp20 [Nannochloropsis gaditana]
18.4294	18.2282	18.5079	18.0322	18.444	16.624	18.8803	19.0505	17.9817	18.812	19.5719	19.2027	-0.201233	-0.4757	-1.81997	0.1702	0.8303	-0.369233	|IMET_1115|	gi|585111116|gb|EWM28693.1| 5-oxoprolinase [Nannochloropsis gaditana]
17.876	16.0373	17.1532	17.0595	14.3431	15.8509	16.3872	15.949	17.1956	16.4629	16.0649	16.8532	-1.83863	-0.0937	1.50783	-0.438267	-0.732733	0.788367	|IMET_1119|	gi|585111140|gb|EWM28717.1| polyketide cyclase/dehydrase [Nannochloropsis gaditana]
17.3602	16.3047	16.2833	17.3084	18.5956	19.0239	15.7907	15.4709	15.8463	15.8256	18.867	19.4688	-1.05543	1.0251	0.428367	-0.319733	-0.0207333	0.601767	|IMET_1122|	gi|585111099|gb|EWM28676.1| mapeg family protein [Nannochloropsis gaditana]
18.5568	18.3273	18.5358	18.439	19.4519	18.7686	19.1894	19.4319	19.2312	18.986	18.8866	17.8551	-0.229567	-0.0968667	-0.6833	0.242533	-0.245233	-1.03147	|IMET_1123|	gi|585111168|gb|EWM28745.1| eukaryotic translation initiation factor 4g [Nannochloropsis gaditana]
18.3349	18.2	17.7462	16.7862	17.6994	18.3976	17.9178	17.5146	17.9405	18.3044	15.957	17.7662	-0.134833	-0.959967	0.6982	-0.403233	0.363867	1.80927	|IMET_113|	gi|585108859|gb|EWM26771.1| hypothetical protein Naga_100001g131 [Nannochloropsis gaditana]
15.5642	15.7993	17.6153	17.7668	16.8833	15.6748	15.2246	14.9256	16.4404	16.7899	18.1116	16.8241	0.235033	0.151467	-1.20847	-0.299	0.349467	-1.28747	|IMET_1133|	gi|585111103|gb|EWM28680.1| phenylalanyl-trna synthetase [Nannochloropsis gaditana]
24.6517	24.7944	24.1167	23.7908	23.309	23.487	24.2293	24.127	23.8389	23.874	24.1054	23.6443	0.142633	-0.325933	0.178	-0.102367	0.0351333	-0.461133	|IMET_1138|	gi|585111242|gb|EWM28819.1| hypothetical protein Naga_100002g42 [Nannochloropsis gaditana]
23.5287	23.7067	23.4251	22.8357	22.3324	22.373	23.2281	22.7474	22.5289	22.2781	23.1144	22.9094	0.178	-0.5894	0.0405667	-0.480633	-0.250767	-0.204967	|IMET_1139|	gi|585111242|gb|EWM28819.1| hypothetical protein Naga_100002g42 [Nannochloropsis gaditana]
19.3916	19.3227	18.7765	20.0185	18.5574	18.3655	18.5934	19.2469	19.3976	19.895	18.7722	20.3782	-0.0689	1.242	-0.191933	0.6535	0.497367	1.60597	|IMET_114|	gi|585108758|gb|EWM26670.1| Na+/H+ antiporter [Nannochloropsis gaditana]
17.6459	17.8124	17.2149	17.2817	18.926	18.3421	18.1172	18.8977	15.6192	16.7766	18.2512	17.5915	0.166467	0.0668333	-0.583933	0.7805	1.15733	-0.659767	|IMET_1150|	gi|585111238|gb|EWM28815.1| hypothetical protein Naga_100002g54 [Nannochloropsis gaditana]
20.8747	21.3255	20.2793	21.0947	20.1499	19.8284	20.9307	21.5409	21.7548	21.2989	20.8798	22.0038	0.450833	0.815433	-0.3215	0.6102	-0.455867	1.12403	|IMET_1151|	gi|585111091|gb|EWM28668.1| Vacuolar (H+)-ATPase G subunit [Nannochloropsis gaditana]
18.4982	18.6417	19.2704	19.6867	17.3288	18.3454	18.4031	18.2914	18.524	19.2014	18.3024	20.6265	0.143533	0.416267	1.01657	-0.111667	0.677367	2.3241	|IMET_116|	gi|585108702|gb|EWM26614.1| trifunctional purine biosynthetic protein adenosine-3 [Nannochloropsis gaditana]
17.2915	18.5386	18.324	18.2883	20.248	19.3886	18.3498	18.5271	17.526	18.1621	14.5814	15.0218	1.24713	-0.0356667	-0.859367	0.177333	0.6361	0.440333	|IMET_1181|	gi|585111201|gb|EWM28778.1| lysine-specific demethylase 5d [Nannochloropsis gaditana]
24.8693	24.9545	24.8701	24.9205	25.3731	25.3413	24.8333	24.6001	24.4598	24.3294	25.339	25.3079	0.0852	0.0503667	-0.0317333	-0.233233	-0.130367	-0.0311	|IMET_1196|	gi|553189308|ref|XP_005854974.1| light-harvesting protein [Nannochloropsis gaditana CCMP526] &gt;gi|422294085|gb|EKU21385.1| light-harvesting protein [Nannochloropsis gaditana CCMP526]
16.4589	16.3973	16.5106	16.2032	17.2034	15.9529	15.8218	15.8991	15.4151	15.7545	15.5913	14.7099	-0.0616667	-0.3074	-1.2505	0.0773	0.3394	-0.881367	|IMET_1197|	gi|553189301|ref|XP_005854973.1| DNA-directed RNA polymerase I subunit RPA1 [Nannochloropsis gaditana CCMP526] &gt;gi|422294084|gb|EKU21384.1| DNA-directed RNA polymerase I subunit RPA1 [Nannochloropsis gaditana CCMP526]
19.1042	19.0611	19.108	19.1294	18.1106	17.7202	18.7587	19.4787	18.9126	19.5043	19.672	19.076	-0.0430667	0.0214	-0.390367	0.72	0.591733	-0.596033	|IMET_1199|	gi|585111176|gb|EWM28753.1| arginyl-trna synthetase [Nannochloropsis gaditana]
16.3381	15.479	16.3232	16.4418	18.2194	17.8005	15.2063	16.3405	14.9761	16.9289	17.1669	16.5214	-0.859067	0.118633	-0.418833	1.1342	1.95273	-0.645467	|IMET_120|	gi|585108858|gb|EWM26770.1| hypothetical protein Naga_100001g139 [Nannochloropsis gaditana]
20.9111	20.9893	20.5157	20.6404	22.5401	21.9257	21.3969	21.8341	20.0746	20.7972	21.3723	19.0622	0.0781333	0.1247	-0.6144	0.4372	0.722633	-2.31007	|IMET_1200|	gi|585111231|gb|EWM28808.1| DNA/RNA helicase, DEAD/DEAH box type [Nannochloropsis gaditana]
16.6987	15.6555	17.2185	16.4877	17.1272	16.9638	17.3914	16.6304	17.3218	18.2727	15.0167	16.1835	-1.04323	-0.7308	-0.163433	-0.761	0.950833	1.16677	|IMET_1208|	gi|585111107|gb|EWM28684.1| cdc25 protein [Nannochloropsis gaditana]
19.9087	20.234	20.8479	20.9445	19.4623	20.2501	19.6247	19.9541	20.3668	20.109	20.3329	20.3644	0.325333	0.0965333	0.7878	0.329467	-0.257833	0.0315	|IMET_1210|	gi|585111224|gb|EWM28801.1| Glycoside hydrolase-type carbohydrate-binding protein [Nannochloropsis gaditana]
19.429	19.0288	19.8931	19.7534	18.8244	19.2899	19.2717	19.753	19.9957	19.9465	19.6845	19.612	-0.4002	-0.1397	0.465533	0.481333	-0.0491667	-0.0725333	|IMET_1212|	gi|299471875|emb|CBN77045.1| FKBP-type peptidyl-prolyl cis-trans isomerase 9 [Ectocarpus siliculosus]
22.9663	22.3183	22.4494	21.8127	22.4306	22.1945	21.7593	20.9156	22.7365	21.1606	23.3429	22.8231	-0.647967	-0.636667	-0.236167	-0.843667	-1.57593	-0.519833	|IMET_1214|	gi|585111151|gb|EWM28728.1| Mpv17/PMP22 [Nannochloropsis gaditana]
17.1408	18.2211	17.8586	18.1069	18.8779	18.5192	17.4883	15.2027	18.9954	18.6091	17.9424	18.5272	1.08033	0.248333	-0.358667	-2.28557	-0.386333	0.584833	|IMET_1220|	gi|585111065|gb|EWM28644.1| charged multivesicular body protein 2a [Nannochloropsis gaditana]
15.4098	14.9331	15.0927	16.1122	15.4103	15.8876	14.4719	15.2334	15.0623	15.6184	15.6196	17.1587	-0.476767	1.01947	0.477367	0.7615	0.556067	1.5391	|IMET_1221|	gi|553195508|ref|XP_005856159.1| aldo keto reductase, partial [Nannochloropsis gaditana CCMP526] &gt;gi|422292897|gb|EKU20198.1| aldo keto reductase, partial [Nannochloropsis gaditana CCMP526]
20.3228	20.6612	20.566	20.2766	19.7545	19.6903	19.8124	20.0876	20.0873	20.8143	21.2554	21.4486	0.338333	-0.2894	-0.0641667	0.2752	0.726933	0.1932	|IMET_1227|	gi|585111072|gb|EWM28651.1| Uncharacterized protein Naga_100177g17 [Nannochloropsis gaditana]
19.3257	19.6086	19.3721	20.3519	18.6383	19.1686	18.8316	19.29	20.102	19.9897	19.4443	19.2066	0.282867	0.979733	0.5303	0.4584	-0.112267	-0.2377	|IMET_1255|	gi|585110961|gb|EWM28543.1| peptidase m50 [Nannochloropsis gaditana]
17.6928	18.2072	18.5977	18.9109	18.1566	17.8526	16.8076	18.5145	18.8471	19.1059	18.6129	18.9243	0.514367	0.313233	-0.303967	1.7069	0.258733	0.311467	|IMET_1256|	gi|585110947|gb|EWM28529.1| DNA-binding SAP [Nannochloropsis gaditana]
14.9157	15.564	16.7766	16.7313	15.8221	15.4939	15.1391	14.5852	16.656	15.5348	15.5889	16.0926	0.648267	-0.0453333	-0.328167	-0.553967	-1.12117	0.503633	|IMET_1259|	gi|585110985|gb|EWM28567.1| Oxidoreductase [Nannochloropsis gaditana]
22.2112	22.145	22.7413	22.7683	21.8622	21.9836	22.912	22.4058	22.0281	22.0536	21.2121	22.2122	-0.0662333	0.0269333	0.1214	-0.506267	0.0255	1.00003	|IMET_126|	gi|585108710|gb|EWM26622.1| cytochrome c oxidase subunit vb [Nannochloropsis gaditana]
16.8518	15.7597	18.1922	18.6881	16.4178	17.8718	17.4503	17.2301	19.1153	18.6159	16.2594	16.869	-1.0921	0.495833	1.45407	-0.220133	-0.499433	0.609667	|IMET_1260|	gi|585110993|gb|EWM28575.1| Membrane insertion protein, OxaA/YidC [Nannochloropsis gaditana]
23.3327	23.4566	23.2349	22.6227	22.6276	22.5521	23.3631	23.3966	23.721	23.4447	22.7461	22.0433	0.123933	-0.612233	-0.0755667	0.0334667	-0.276333	-0.702867	|IMET_1261|	gi|585110964|gb|EWM28546.1| 60s acidic ribosomal protein p0 [Nannochloropsis gaditana]
21.6944	22.1763	22.4899	22.2332	21.2497	21.9174	21.4699	21.1333	22.1352	22.2999	20.0288	21.9487	0.481967	-0.256733	0.6677	-0.3366	0.164767	1.91997	|IMET_1274|	gi|585111020|gb|EWM28602.1| enolase [Nannochloropsis gaditana]
18.8371	18.6523	19.3534	18.9179	17.794	18.4299	15.9989	17.2058	18.2453	17.9659	19.0028	18.9357	-0.184767	-0.435533	0.6359	1.2069	-0.279433	-0.0671667	|IMET_1277|	gi|585111012|gb|EWM28594.1| translation initiation factor eif-5a [Nannochloropsis gaditana]
16.5363	17.2162	17.4841	17.7527	16.0893	15.5598	14.897	16.0095	16.6005	16.3448	16.3446	18.086	0.679933	0.2686	-0.529467	1.11253	-0.2557	1.7414	|IMET_128|	gi|585108749|gb|EWM26661.1| cellulase 2 [Nannochloropsis gaditana]
17.4616	17.5022	17.9402	17.7356	17.81	16.1175	16.8498	16.2774	17.1676	17.6311	17.6127	18.028	0.0406	-0.204567	-1.6925	-0.572467	0.463533	0.415233	|IMET_1280|	gi|585110989|gb|EWM28571.1| 26s proteasome regulatory subunit n7 [Nannochloropsis gaditana]
18.3476	18.8265	18.4713	18.6582	18.5212	14.8105	18.388	18.4766	15.8345	18.78	17.5954	15.3846	0.478967	0.1869	-3.7107	0.0886	2.9455	-2.21087	|IMET_1284|	gi|747101228|ref|XP_011098736.1| uncharacterized protein LOC105177319 [Sesamum indicum] &gt;gi|747101230|ref|XP_011098737.1| uncharacterized protein LOC105177319 [Sesamum indicum]
16.5869	14.2391	17.2363	17.7055	15.7553	15.9671	13.7669	15.5987	16.1513	16.1165	15.2617	14.3977	-2.34783	0.469267	0.2118	1.8318	-0.0348	-0.864067	|IMET_129|	gi|635362604|emb|CCI48695.1| unnamed protein product [Albugo candida]
18.7688	19.1165	18.3642	19.2267	18.1747	18.4629	18.7696	19.1787	18.365	20.0362	17.3622	20.4453	0.347633	0.862567	0.288167	0.409167	1.67123	3.0831	|IMET_1294|	gi|553188824|ref|XP_005854872.1| pyruvate decarboxylase [Nannochloropsis gaditana CCMP526] &gt;gi|422294180|gb|EKU21480.1| pyruvate decarboxylase [Nannochloropsis gaditana CCMP526]
19.9385	20.3134	19.984	20.108	19.4586	20.1594	20.6729	20.2743	20.2863	20.1795	18.3994	18.0352	0.3749	0.124	0.700867	-0.398633	-0.1068	-0.364267	|IMET_1297|	gi|585110997|gb|EWM28579.1| GrpE nucleotide exchange factor [Nannochloropsis gaditana]
17.4817	17.6537	17.1101	16.9157	16.5123	15.5327	16.9094	17.0757	17.0575	17.2788	17.9818	16.7941	0.172	-0.194367	-0.979567	0.166367	0.221233	-1.18763	|IMET_1315|	gi|585111009|gb|EWM28591.1| aarF domain-containing protein kinase [Nannochloropsis gaditana]
20.2292	21.0015	21.2117	21.6111	21.4534	22.0538	21.4288	21.6954	21.4926	22.0127	20.2207	21.2154	0.772333	0.399433	0.600433	0.266667	0.520067	0.994667	|IMET_1322|	gi|585111013|gb|EWM28595.1| 6-phosphogluconate dehydrogenase [Nannochloropsis gaditana]
18.0358	18.6668	18.1673	18.1246	17.488	16.7772	18.319	18.1579	17.7203	17.9637	18.3956	18.1272	0.631	-0.0426667	-0.710867	-0.161133	0.2434	-0.268467	|IMET_1323|	gi|585110962|gb|EWM28544.1| leukotriene a4 hydrolase [Nannochloropsis gaditana]
15.2237	15.4608	15.5784	16.0751	15.1689	16.759	14.0379	14.8002	14.477	16.6846	16.0759	14.6689	0.2371	0.4967	1.59007	0.7623	2.20757	-1.407	|IMET_1333|	gi|676384347|ref|XP_009035452.1| tubulin beta chain [Aureococcus anophagefferens] &gt;gi|676386943|ref|XP_009036750.1| tubulin beta chain [Aureococcus anophagefferens] &gt;gi|676391591|ref|XP_009039073.1| tubulin beta chain [Aureococcus anophagefferens] &gt;gi|323450235|gb|EGB06117.1| tubulin beta chain [Aureococcus anophagefferens] &gt;gi|323452892|gb|EGB08765.1| tubulin beta chain [Aureococcus …
16.2799	15.7865	18.2605	18.9941	15.0573	15.6151	15.5555	15.8718	17.4845	15.1709	17.7332	18.9207	-0.4934	0.733533	0.5578	0.3163	-2.31367	1.18753	|IMET_1338|	gi|585110929|gb|EWM28512.1| lipocalin protein [Nannochloropsis gaditana]
19.1943	19.025	19.2755	19.2147	18.8777	19.1911	18.7114	19.6506	19.5805	19.886	19.7002	19.6695	-0.1693	-0.0608667	0.3134	0.9392	0.3055	-0.0307	|IMET_1349|	gi|585110936|gb|EWM28519.1| apoptosis inducing factor [Nannochloropsis gaditana]
17.7113	17.6242	17.7184	18.8893	18.9194	19.4973	16.8691	18.472	19.1654	18.0286	15.4084	17.1122	-0.0871	1.17087	0.577933	1.60287	-1.1368	1.70383	|IMET_1350|	gi|585110931|gb|EWM28514.1| Isochorismatase [Nannochloropsis gaditana]
18.6868	19.173	18.7534	18.8391	20.597	20.2796	19.8395	19.7166	19.1207	18.8753	19.7358	17.7985	0.486267	0.0856667	-0.3174	-0.122867	-0.245333	-1.93737	|IMET_1356|	gi|585110856|gb|EWM28453.1| hypothetical protein Naga_100636g1 [Nannochloropsis gaditana]
21.3622	20.2801	21.1997	20.3898	22.0448	22.048	21.4741	19.7155	19.6607	18.3163	21.3476	21.695	-1.08207	-0.8099	0.00316667	-1.7586	-1.34443	0.347333	|IMET_1357|	gi|585110860|gb|EWM28456.1| Ribosomal protein L23/L15e core domain protein [Nannochloropsis gaditana]
19.6855	19.7871	20.1534	20.1618	20.6753	20.2836	20.8073	20.4198	20.3752	20.9239	18.3288	20.1594	0.101633	0.00843333	-0.3917	-0.3875	0.5487	1.83067	|IMET_1358|	gi|585110861|gb|EWM28457.1| elongation factor tu [Nannochloropsis gaditana]
17.7658	17.6115	17.7237	16.8497	16.8182	17.0799	16.301	15.9371	17.1285	17.5022	17.4582	15.9794	-0.154333	-0.874	0.261733	-0.3639	0.373633	-1.47883	|IMET_1371|	gi|585110881|gb|EWM28471.1| protein of unknown function DUF1995 [Nannochloropsis gaditana]
15.6977	15.0138	16.6542	17.6013	14.8433	14.8454	14.8009	14.5126	17.6837	18.2179	16.234	19.8738	-0.683833	0.9471	0.00206667	-0.288267	0.534167	3.63977	|IMET_1373|	gi|585110878|gb|EWM28468.1| phosphoribosylformylglycinamidine cyclo-ligase [Nannochloropsis gaditana]
17.0828	16.7035	18.2796	18.1717	15.6472	16.7349	16.8047	18.5688	15.1552	18.832	15.2873	15.5826	-0.379333	-0.107867	1.0877	1.76417	3.67677	0.295233	|IMET_1389|	gi|585110916|gb|EWM28500.1| RNA helicase, DEAD-box type [Nannochloropsis gaditana]
16.5544	16.6902	17.0416	17.2556	17.9031	17.6253	15.8221	17.1436	15.1177	17.1115	15.1473	14.9203	0.135733	0.214	-0.277867	1.32147	1.99377	-0.227033	|IMET_1392|	gi|585110917|gb|EWM28501.1| vacuolar protein sortingassociated protein [Nannochloropsis gaditana]
15.3446	15.7223	16.2409	16.2282	16.9953	17.2795	15.8481	16.5679	16.1988	16.0171	16.5556	15.8002	0.377667	-0.0126333	0.284267	0.719767	-0.1817	-0.7554	|IMET_1393|	gi|585110917|gb|EWM28501.1| vacuolar protein sortingassociated protein [Nannochloropsis gaditana]
13.5859	14.0317	15.1936	15.0937	13.7646	15.6234	14.4493	14.1484	13.7841	13.8501	15.2757	15.2749	0.445833	-0.0999	1.85883	-0.300967	0.066	-0.000766667	|IMET_1415|	gi|585110837|gb|EWM28440.1| folylpolyglutamate synthetase [Nannochloropsis gaditana]
18.3762	16.8515	18.3796	18.2232	15.4878	16.3007	16.9498	15.9632	18.6189	16.1673	18.0385	17.9506	-1.52467	-0.1564	0.812933	-0.9866	-2.45163	-0.0879	|IMET_142|	gi|298708313|emb|CBJ48376.1| conserved unknown protein [Ectocarpus siliculosus]
17.0876	16.2436	14.8947	16.1615	15.6078	15.3384	15.2116	15.2279	16.1095	15.5013	15.9121	16.1957	-0.843967	1.2668	-0.2694	0.0162667	-0.608233	0.283533	|IMET_143|	gi|585108753|gb|EWM26665.1| Protein of unknown function DUF1350 [Nannochloropsis gaditana]
16.2323	15.3791	16.795	16.2051	18.7713	17.0124	15.8559	16.4158	14.147	16.5817	14.9734	15.8655	-0.853233	-0.589867	-1.75893	0.559867	2.4347	0.892067	|IMET_1435|	gi|585110802|gb|EWM28417.1| multidrug resistance-associated protein 4 [Nannochloropsis gaditana]
15.9129	15.3365	16.6092	16.2729	14.8864	15.4806	15.8859	15.9644	15.7644	17.2302	15.0414	15.1619	-0.5764	-0.336333	0.594133	0.0785	1.46577	0.1205	|IMET_1437|	gi|585110790|gb|EWM28405.1| cen [Nannochloropsis gaditana]
15.4394	16.3344	17.8602	18.4727	17.3325	17.0695	17.3905	18.1612	18.2767	18.2372	14.8316	14.6837	0.895	0.6125	-0.263033	0.7707	-0.0394333	-0.147933	|IMET_1462|	gi|585100616|gb|EWM20750.1| hydrolase [Nannochloropsis gaditana]
20.6541	20.7226	20.8745	20.6642	20.9002	20.6834	20.2055	19.8797	21.01	20.4639	20.4675	18.7374	0.0685333	-0.210267	-0.2168	-0.325867	-0.5461	-1.73017	|IMET_1469|	gi|585111314|gb|EWM28882.1| ribosomal protein l15 [Nannochloropsis gaditana]
16.5682	14.0924	15.6323	16.3546	15.9019	14.9942	14.8661	16.2188	16.5727	16.3124	15.8922	17.2316	-2.4758	0.722367	-0.9077	1.35267	-0.260267	1.33943	|IMET_148|	gi|1200671711|gb|OUX66820.1| enoyl-ACP reductase [Oceanospirillaceae bacterium TMED276]
14.658	14.9642	22.1055	14.9777	20.2247	19.6108	18.8005	14.4286	21.6965	17.8953	16.0222	15.1612	0.306267	-7.1278	-0.6139	-4.37183	-3.80117	-0.860933	|IMET_1484|	gi|585101827|gb|EWM21572.1| light-harvesting protein [Nannochloropsis gaditana]
16.3784	15.5468	15.7221	16.4456	14.7851	15.2199	15.6222	15.7868	16.3337	16.2922	16.0109	16.7097	-0.831567	0.7235	0.4348	0.164667	-0.0415	0.698767	|IMET_1490|	gi|585106136|gb|EWM24617.1| hypothetical protein Naga_100926g1 [Nannochloropsis gaditana]
21.8655	22.0998	21.8649	21.588	21.9775	22.0194	22.4505	22.6486	22.3487	22.1406	21.4658	21.5172	0.234333	-0.2769	0.0418333	0.198167	-0.2081	0.0514	|IMET_1508|	gi|585103398|gb|EWM22784.1| hypothetical protein Naga_100958g1 [Nannochloropsis gaditana]
18.8753	18.7855	18.55	17.9956	18.1974	17.7779	17.3521	17.646	17.9371	18.3732	19.4174	18.5806	-0.0897333	-0.5544	-0.419467	0.293867	0.436067	-0.8368	|IMET_1510|	gi|585103391|gb|EWM22780.1| NMT1/THI5-like protein, partial [Nannochloropsis gaditana]
18.4622	18.2365	17.9921	17.6786	17.892	14.8743	17.5552	17.8179	17.163	17.8905	18.3554	18.1973	-0.2257	-0.313467	-3.01763	0.262633	0.727467	-0.158033	|IMET_1517|	gi|585103380|gb|EWM22774.1| p-type atpase [Nannochloropsis gaditana]
18.578	18.3701	18.756	18.7419	17.848	16.739	18.4792	17.9537	19.1289	19.1338	18.729	18.7294	-0.2079	-0.0140667	-1.109	-0.525533	0.0049	0.000333333	|IMET_1544|	gi|585111993|gb|EWM29457.1| nucleoside-diphosphate sugar epimerase [Nannochloropsis gaditana]
19.4256	19.8447	19.5495	20.2087	19.5382	19.7735	19.4124	19.8136	19.6015	20.1036	19.539	18.479	0.419033	0.659167	0.2353	0.401233	0.5021	-1.05993	|IMET_1545|	gi|585111976|gb|EWM29440.1| d-lactate dehydrogenase [Nannochloropsis gaditana]
21.5551	21.7085	19.6796	21.6979	19.0169	14.9818	22.1566	19.7191	17.4806	15.4222	17.5714	17.9127	0.153433	2.01833	-4.03513	-2.4375	-2.0584	0.341367	|IMET_1548|	gi|585111986|gb|EWM29450.1| pre-mrna-processing factor 17 [Nannochloropsis gaditana]
17.2843	17.2736	17.4348	17.4154	16.8935	17.3936	18.8004	17.6136	17.0298	16.4605	16.6086	16.4456	-0.0107333	-0.0194	0.5001	-1.1868	-0.5693	-0.162933	|IMET_1549|	gi|585111990|gb|EWM29454.1| hypothetical protein Naga_100083g13 [Nannochloropsis gaditana]
18.1434	17.3711	15.2374	16.4384	16.5197	17.0516	16.8167	16.4295	17.6579	17.1869	17.1432	16.1003	-0.7723	1.20103	0.531967	-0.3872	-0.471	-1.04293	|IMET_1551|	gi|585111996|gb|EWM29460.1| tryptophanyl-trna synthetase [Nannochloropsis gaditana]
16.5099	17.9353	18.17	17.6717	16.7667	16.0667	16.6944	17.4916	17.9979	17.7898	17.9047	17.8353	1.42533	-0.498367	-0.699967	0.797267	-0.2081	-0.0694333	|IMET_1554|	gi|585111983|gb|EWM29447.1| carboxyvinyl-carboxyphosphonate phosphorylmutase [Nannochloropsis gaditana]
23.8157	24.3408	24.0759	24.2365	23.2571	23.0933	23.3466	23.1757	24.1296	23.9681	24.7752	22.7843	0.525067	0.1606	-0.163733	-0.170867	-0.1615	-1.9909	|IMET_156|	gi|585108688|gb|EWM26600.1| translation elongation factor g [Nannochloropsis gaditana]
17.8478	18.5061	17.7577	17.9292	18.0674	18.1286	16.9939	18.7157	18.1954	18.1146	16.7621	20.3759	0.6583	0.171467	0.0612667	1.72177	-0.0807667	3.61377	|IMET_1564|	gi|585111959|gb|EWM29428.1| succinate dehydrogenase iron sulfur protein [Nannochloropsis gaditana]
22.4772	23.0387	22.8561	22.7864	22.5832	22.775	23.1469	23.4685	23.1506	23.3794	22.3967	21.9129	0.561533	-0.0696667	0.191733	0.321667	0.2288	-0.4838	|IMET_157|	gi|585108791|gb|EWM26703.1| dihydrolipoamide dehydrogenase [Nannochloropsis gaditana]
22.3038	22.0421	18.7503	22.5272	22.3637	22.29	22.5477	21.5946	22.2901	22.7701	20.2811	21.2045	-0.2617	3.77693	-0.0736333	-0.9531	0.480033	0.923433	|IMET_1570|	gi|585111962|gb|EWM29431.1| ribosomal protein s27a [Nannochloropsis gaditana]
15.4831	15.9357	15.8207	15.0666	15.8672	15.1462	14.7899	14.8559	14.8222	15.0724	15.2052	15.5981	0.452633	-0.754067	-0.720933	0.066	0.250167	0.392933	|IMET_1572|
23.0538	23.0837	22.3063	22.6302	22.6884	22.6889	21.8386	21.8408	22.1298	21.5741	22.7094	22.1515	0.0299667	0.323967	0.000533333	0.00213333	-0.555733	-0.557967	|IMET_1575|	gi|585111928|gb|EWM29399.1| nadp-dependent glyceraldehyde-3-phosphate dehydrogenase [Nannochloropsis gaditana]
22.8503	23.0891	23.2378	23.0631	22.0737	22.2814	22.2445	22.6742	23.44	22.9395	22.5733	22.6909	0.2388	-0.174767	0.207767	0.4297	-0.5005	0.117633	|IMET_1582|	gi|585111939|gb|EWM29410.1| peptidyl-prolyl cis-trans isomerase [Nannochloropsis gaditana]
15.0223	15.1969	15.2504	15.2345	15.3149	15.3334	14.6089	15.0068	15.6267	15.7536	14.9287	17.6306	0.174667	-0.0159	0.0185333	0.397833	0.126833	2.70187	|IMET_1583|	gi|585111947|gb|EWM29418.1| hypothetical protein Naga_100042g35 [Nannochloropsis gaditana]
18.2458	18.153	17.633	17.835	16.7389	15.9937	17.1026	16.8449	17.8677	18.2915	17.8067	18.3047	-0.0928333	0.202033	-0.7452	-0.257667	0.423867	0.497967	|IMET_1584|	gi|585111919|gb|EWM29390.1| beta-glucan-binding protein [Nannochloropsis gaditana]
17.0574	17.2025	17.365	16.5525	17.2913	17.296	17.7053	17.0571	17.9666	18.0584	16.7713	15.8721	0.145133	-0.8125	0.00476667	-0.648133	0.0918667	-0.899167	|IMET_1586|	gi|585111950|gb|EWM29421.1| hypothetical protein Naga_100042g31 [Nannochloropsis gaditana]
22.2059	22.3783	21.7354	21.6357	23.0203	22.3647	22.2278	22.4894	21.354	21.72	21.9652	21.3032	0.172367	-0.0996333	-0.655633	0.261633	0.365933	-0.661967	|IMET_1590|	gi|585111927|gb|EWM29398.1| cad protein [Nannochloropsis gaditana]
20.0374	19.9137	19.9593	20.0006	19.3669	19.4125	19.4525	19.5795	20.0781	20.1371	19.5806	21.0441	-0.1237	0.0413	0.0455667	0.127033	0.059	1.46343	|IMET_1605|	gi|553184575|ref|XP_005854113.1| beta-ketoacyl-CoA thiolase [Nannochloropsis gaditana CCMP526] &gt;gi|422294949|gb|EKU22248.1| beta-ketoacyl-CoA thiolase [Nannochloropsis gaditana CCMP526] &gt;gi|585111921|gb|EWM29392.1| 3-ketoacyl- mitochondrial [Nannochloropsis gaditana]
20.9713	21.0155	21.2296	21.2234	20.6243	20.9375	21.034	20.656	21.2985	20.7751	21.4841	21.7103	0.0442333	-0.00623333	0.313233	-0.378067	-0.5234	0.2262	|IMET_1606|	gi|585111940|gb|EWM29411.1| glutathione reductase [Nannochloropsis gaditana]
15.9257	14.3652	18.0552	16.1647	16.0724	15.4612	16.8918	15.2742	18.4235	17.3271	14.4508	16.1547	-1.56047	-1.89053	-0.611233	-1.61757	-1.09637	1.70393	|IMET_1607|	protein LSM14 homolog A isoform X3
17.9177	18.5091	18.4848	18.0482	17.197	15.3895	18.5037	18.388	18.3992	18.4803	18.7852	18.3528	0.591433	-0.4366	-1.80747	-0.115733	0.0810667	-0.432367	|IMET_1610|	gi|585111908|gb|EWM29380.1| methionyl-trna synthetase [Nannochloropsis gaditana]
16.6639	15.6055	16.5202	16.649	15.6649	14.332	15.9723	16.0466	15.6604	17.3634	17.2469	16.8098	-1.0584	0.128867	-1.33283	0.0743333	1.70303	-0.4371	|IMET_1611|	gi|585111908|gb|EWM29380.1| methionyl-trna synthetase [Nannochloropsis gaditana]
19.5374	19.6533	19.4998	18.9638	18.5226	17.7181	19.2189	19.1986	19.5648	19.9532	18.4906	18.6079	0.115933	-0.536033	-0.804533	-0.0203333	0.388433	0.117267	|IMET_1617|	gi|553191883|ref|XP_005855475.1| carrier protein [Nannochloropsis gaditana CCMP526] &gt;gi|422293577|gb|EKU20877.1| carrier protein [Nannochloropsis gaditana CCMP526]
21.1916	20.9487	20.7021	20.8384	20.5196	20.3668	21.0902	21.162	20.6705	21.0459	20.5871	20.2059	-0.242967	0.1363	-0.152833	0.0718333	0.3754	-0.381233	|IMET_1620|	gi|585111875|gb|EWM29347.1| nadh:ubiquinone oxidoreductase complex i intermediate-associated protein 30 [Nannochloropsis gaditana]
15.491	15.6299	16.3021	16.9296	15.5359	16.727	18.8026	16.8383	16.3505	16.2544	14.6814	15.5739	0.1389	0.627467	1.1911	-1.9643	-0.0961333	0.8925	|IMET_1624|	gi|585111893|gb|EWM29365.1| small nuclear ribonucleo protein [Nannochloropsis gaditana]
17.136	16.4923	16.7547	15.9772	15.316	14.8179	16.104	15.819	16.5537	15.4553	15.7773	15.8293	-0.643667	-0.7775	-0.4981	-0.285	-1.09837	0.0520667	|IMET_1625|	gi|585111897|gb|EWM29369.1| glycine oxidase [Nannochloropsis gaditana]
17.2779	15.0773	16.2122	16.1703	17.0943	16.7625	17.7559	16.3619	18.3152	17.97	15.3391	14.8057	-2.20057	-0.0419	-0.3318	-1.394	-0.345233	-0.533367	|IMET_1633|	gi|553185315|ref|XP_005854232.1| peptidyl-prolyl cis-trans isomerase fkbp2-like protein [Nannochloropsis gaditana CCMP526] &gt;gi|422294823|gb|EKU22123.1| peptidyl-prolyl cis-trans isomerase fkbp2-like protein [Nannochloropsis gaditana CCMP526] &gt;gi|585111901|gb|EWM29373.1| peptidyl-prolyl cis-trans isomerase, FKBP-type [Nannochloropsis gaditana]
18.3801	17.7133	18.8254	19.0872	17.8868	18.0117	18.5712	18.3995	18.4161	18.1305	18.852	19.8949	-0.666867	0.261767	0.124933	-0.171667	-0.285633	1.04287	|IMET_1639|	gi|553185321|ref|XP_005854234.1| bromodomain containing protein [Nannochloropsis gaditana CCMP526] &gt;gi|422294825|gb|EKU22125.1| bromodomain containing protein [Nannochloropsis gaditana CCMP526] &gt;gi|585111885|gb|EWM29357.1| bromodomain containing protein [Nannochloropsis gaditana]
15.7204	16.4586	16.2894	17.0169	14.8047	16.5766	15.5114	16.2408	17.3585	17.8408	16.5789	17.1288	0.738167	0.7275	1.77197	0.729433	0.482233	0.549833	|IMET_164|	gi|585108712|gb|EWM26624.1| amidohydrolase 2 [Nannochloropsis gaditana]
15.1069	14.7391	15.6353	16.1142	15.9299	15.7571	15.4394	14.47	16.3778	15.2081	15.801	15.9514	-0.3678	0.4789	-0.1728	-0.9694	-1.16973	0.1504	|IMET_1642|	gi|585111905|gb|EWM29377.1| Cystinosin/ERS1p repeat containing protein [Nannochloropsis gaditana]
17.2937	16.1775	16.7983	17.0958	16.0555	14.7426	15.4363	15.4086	16.2694	16.3057	16.2366	16.6226	-1.11617	0.2975	-1.31293	-0.0277667	0.0363	0.386	|IMET_1645|	gi|585111900|gb|EWM29372.1| diacylglycerol acyltransferase family protein [Nannochloropsis gaditana]
15.5081	15.5313	17.1593	16.732	16.6775	15.7401	15.5569	15.1963	16.3179	16.1878	17.5052	17.5665	0.0232	-0.427267	-0.937433	-0.360567	-0.1301	0.0613	|IMET_1647|	gi|585111874|gb|EWM29346.1| telomeric repeat-binding factor [Nannochloropsis gaditana]
17.2847	17.2163	16.8716	17.1668	16.791	15.1346	17.7835	17.7799	15.4033	16.443	17.5915	18.705	-0.0683667	0.295167	-1.65637	-0.00363333	1.0397	1.1135	|IMET_1650|	gi|585111898|gb|EWM29370.1| hypothetical protein Naga_100028g38 [Nannochloropsis gaditana]
17.3707	17.7154	17.5957	17.3622	17.9123	17.0967	16.655	16.9844	17.2347	15.7889	18.5533	19.1167	0.3447	-0.2335	-0.815533	0.3294	-1.44573	0.563367	|IMET_1652|	gi|553184600|ref|XP_005854117.1| H/ACA ribonucleoprotein complex subunit 4 [Nannochloropsis gaditana CCMP526] &gt;gi|422294938|gb|EKU22238.1| H/ACA ribonucleoprotein complex subunit 4 [Nannochloropsis gaditana CCMP526]
18.4078	18.7971	19.1318	19.3322	17.4729	17.6314	18.5295	18.5671	19.4143	19.1465	18.6251	18.0163	0.389233	0.200433	0.1585	0.0375333	-0.267767	-0.608867	|IMET_1655|	gi|585111911|gb|EWM29383.1| signal recognition particle-docking protein FtsY [Nannochloropsis gaditana]
18.9219	19.2152	19.4411	19.9485	18.9769	18.9359	19.4035	19.7038	18.6953	18.9498	18.679	19.046	0.293267	0.507367	-0.041	0.3003	0.2545	0.366933	|IMET_1656|	gi|585111876|gb|EWM29348.1| acetyl-coenzyme a synthetase [Nannochloropsis gaditana]
18.4907	16.7971	19.2527	18.9716	17.0804	18.3778	19.3463	19.7225	18.9371	19.9478	19.2196	20.9427	-1.69357	-0.281033	1.2974	0.376133	1.01073	1.72313	|IMET_1662|	gi|585108543|gb|EWM26490.1| cellulase 2 [Nannochloropsis gaditana]
16.7869	16.2307	17.8792	17.8769	16.1186	14.8744	17.3262	17.2388	17.4836	17.0837	15.3084	16.2427	-0.5562	-0.0023	-1.24427	-0.0874333	-0.399867	0.934267	|IMET_1665|	gi|585111862|gb|EWM29335.1| acylaminoacyl peptidase [Nannochloropsis gaditana]
16.4421	16.4552	16.9638	17.1583	16.7196	15.3109	17.0435	15.3815	17.476	16.0944	14.1154	14.8603	0.0130667	0.194467	-1.40877	-1.662	-1.38167	0.744867	|IMET_1669|	gi|585111865|gb|EWM29338.1| glycosyl udp-glucuronosyltransferase [Nannochloropsis gaditana]
16.9367	18.0025	17.4546	18.206	15.2579	16.9141	17.7305	18.8096	18.9748	19.0908	17.4911	17.6509	1.06577	0.751433	1.6562	1.07903	0.116033	0.159833	|IMET_167|	gi|585108735|gb|EWM26647.1| Glycosyl hydrolase family 43, five-bladed beta-propellor domain protein [Nannochloropsis gaditana]
20.0867	19.3758	19.7086	19.8739	19.5107	18.3973	19.7379	19.182	19.5999	19.4645	20.0848	20.1637	-0.710867	0.1653	-1.11343	-0.555933	-0.1354	0.0789333	|IMET_1674|	gi|585111856|gb|EWM29330.1| pyruvate dehydrogenase e1 component alpha subunit [Nannochloropsis gaditana]
16.8884	17.3587	17.7626	17.9866	17.2796	15.8678	17.1193	15.8532	18.7133	18.0992	17.2905	17.2307	0.470267	0.223967	-1.41177	-1.26613	-0.614067	-0.0598667	|IMET_1675|	gi|585111854|gb|EWM29328.1| adhesion regulating molecule 1 [Nannochloropsis gaditana]
20.6946	20.8008	20.6513	20.7768	19.7608	20.4987	20.3507	19.8132	20.5657	20.3313	19.5699	19.5905	0.1062	0.125467	0.737933	-0.537467	-0.2344	0.0205667	|IMET_168|	gi|585108754|gb|EWM26666.1| glycine decarboxylase t-protein [Nannochloropsis gaditana]
22.38	22.1954	23.1548	22.6979	22.3702	21.9396	22.6951	22.5162	22.8994	22.4996	22.3481	21.9436	-0.184633	-0.456867	-0.430533	-0.178833	-0.3998	-0.404567	|IMET_1684|	gi|585111855|gb|EWM29329.1| 40s ribosomal protein s14 [Nannochloropsis gaditana]
20.6013	20.8807	20.136	20.8398	19.9886	19.885	20.3234	20.7312	20.5329	20.1761	20.6949	19.7052	0.279367	0.7038	-0.1036	0.4078	-0.3568	-0.989767	|IMET_1687|	gi|585111844|gb|EWM29318.1| NAD(P)-binding domain protein [Nannochloropsis gaditana]
14.1903	13.4305	14.894	14.4971	14.8807	14.187	15.2387	15.2969	14.7411	15.2704	14.7446	14.6751	-0.7598	-0.396833	-0.693767	0.0582	0.529233	-0.0694667	|IMET_1688|	gi|585111841|gb|EWM29315.1| ubiquitin family protein [Nannochloropsis gaditana]
19.9259	20.0246	19.5738	19.1453	18.7259	17.7181	19.6921	19.6381	19.6741	19.8978	20.4207	20.0474	0.0987667	-0.428533	-1.0078	-0.0540333	0.223767	-0.373233	|IMET_169|	gi|585108866|gb|EWM26778.1| glutamyl-trna synthetase [Nannochloropsis gaditana]
16.8913	16.4776	17.6788	17.0245	17.9644	15.8722	15.9586	17.1267	17.5192	16.5674	18.9479	18.765	-0.413633	-0.6543	-2.09223	1.16803	-0.9518	-0.1829	|IMET_1690|	gi|553188603|ref|XP_005854825.1| 20S proteasome subunit beta 7, partial [Nannochloropsis gaditana CCMP526] &gt;gi|422294237|gb|EKU21537.1| 20S proteasome subunit beta 7, partial [Nannochloropsis gaditana CCMP526]
18.2276	18.6409	19.7387	19.7551	18.4652	19.1099	19.2783	19.4951	19.5553	20.2339	19.4602	19.3406	0.4133	0.0163333	0.644733	0.216733	0.6786	-0.1196	|IMET_1699|	gi|585111832|gb|EWM29308.1| far upstream element binding protein 3 [Nannochloropsis gaditana]
19.3458	19.4017	19.3327	18.81	18.8198	18.7325	19.2203	19.2538	18.3969	19.146	19.3499	19.7423	0.0559667	-0.522633	-0.0873333	0.0334667	0.749133	0.392367	|IMET_17|	gi|585108822|gb|EWM26734.1| nadh-cytochrome b5 reductase 2 [Nannochloropsis gaditana]
17.0658	17.4102	16.8654	18.1055	16.5742	16.2393	16.3645	17.1764	18.5315	17.8033	16.6485	16.0781	0.344333	1.24007	-0.334967	0.8119	-0.7282	-0.570333	|IMET_1701|	gi|585111830|gb|EWM29306.1| peptide chain release factor 1 [Nannochloropsis gaditana]
16.8766	17.0471	16.5652	17.0658	14.8217	15.9846	16.157	17.1237	17.5088	17.6468	16.5426	16.0626	0.1705	0.500633	1.1629	0.966767	0.138067	-0.480033	|IMET_1717|	gi|585111801|gb|EWM29278.1| aspartyl glutamyl-trna amidotransferase subunit b [Nannochloropsis gaditana]
19.527	19.6744	20.1898	20.0951	19.3349	19.655	19.8466	19.6203	19.7937	19.4908	19.5635	19.7188	0.147433	-0.0947	0.320133	-0.226267	-0.302933	0.155333	|IMET_1719|	gi|585111780|gb|EWM29257.1| plastidic atp adp transporter [Nannochloropsis gaditana]
17.3577	18.3385	16.9843	16.8873	17.3197	16.5834	18.5694	15.4559	16.039	16.2493	15.473	16.5151	0.980833	-0.097	-0.736267	-3.11347	0.210367	1.0421	|IMET_1721|	gi|585111809|gb|EWM29286.1| protein of unknown function DUF1084 [Nannochloropsis gaditana]
21.4159	20.9478	20.981	21.0592	20.5103	20.6206	20.9112	20.7817	21.1111	20.9218	21.4156	20.7021	-0.468033	0.0781333	0.110267	-0.129467	-0.189367	-0.7135	|IMET_1725|	gi|585111811|gb|EWM29288.1| hypothetical protein Naga_100029g26 [Nannochloropsis gaditana]
18.1317	18.0051	18.3741	17.6706	18.6836	18.386	19.331	19.169	18.65	19.0307	17.2432	16.9149	-0.1266	-0.703533	-0.297633	-0.162033	0.380733	-0.328333	|IMET_1727|	gi|585111790|gb|EWM29267.1| hypothetical protein Naga_100029g24 [Nannochloropsis gaditana]
18.329	18.1629	18.7277	18.4699	18.5779	18.4397	17.7152	19.0305	19.2017	18.663	18.2242	18.9114	-0.166067	-0.257767	-0.138133	1.31533	-0.5387	0.687133	|IMET_1728|	gi|585111781|gb|EWM29258.1| mitochondrial carrier [Nannochloropsis gaditana]
17.5459	16.3919	18.1539	17.8589	16.8881	16.7906	15.8791	15.9199	16.5729	16.0772	15.7754	17.7739	-1.15403	-0.295	-0.0974667	0.0407667	-0.4957	1.99847	|IMET_174|	gi|553178017|ref|XP_005852516.1| solute carrier family 25 (mitochondrial carrier citrate transporter) member 1 [Nannochloropsis gaditana CCMP526] &gt;gi|422296020|gb|EKU23319.1| solute carrier family 25 (mitochondrial carrier citrate transporter) member 1 [Nannochloropsis gaditana CCMP526] &gt;gi|585108665|gb|EWM26577.1| solute carrier family 25 (mitochondrial carrier citrate transporter) member …
17.2292	16.3431	16.6925	17.8537	16.069	16.0404	15.8179	17.7546	15.8931	15.9933	15.7433	18.2739	-0.8861	1.16117	-0.0285333	1.93677	0.100167	2.5306	|IMET_1743|	gi|585111785|gb|EWM29262.1| electron transfer flavoprotein-ubiquinone oxidoreductase [Nannochloropsis gaditana]
16.8903	16.5439	18.1202	17.3127	16.0486	14.7243	17.0869	17.4432	17.526	17.4805	16.9356	18.7301	-0.346433	-0.807567	-1.32427	0.356333	-0.0455333	1.79447	|IMET_1744|	gi|585111810|gb|EWM29287.1| 5 - cytosolic iii [Nannochloropsis gaditana]
22.3755	22.4958	22.8147	22.909	22.3901	22.5317	22.9036	22.8656	23.6727	23.1758	22.4138	20.9012	0.120367	0.0943333	0.141533	-0.0380333	-0.4969	-1.5126	|IMET_1749|	gi|585111767|gb|EWM29245.1| Aldolase-type TIM barrel [Nannochloropsis gaditana]
18.2678	18.419	19.3444	19.3685	19.0687	18.3187	18.9379	18.4701	19.4779	18.7143	19.3485	18.7891	0.1512	0.0241333	-0.750033	-0.467867	-0.763533	-0.559333	|IMET_1751|	gi|553182640|ref|XP_005853761.1| proliferation-associated protein 2g4 [Nannochloropsis gaditana CCMP526] &gt;gi|422295303|gb|EKU22602.1| proliferation-associated protein 2g4 [Nannochloropsis gaditana CCMP526]
22.5937	22.629	22.3708	22.1936	22.2301	22.2022	22.0111	21.7239	21.7294	21.7613	22.6374	23.4094	0.0352667	-0.177167	-0.0278667	-0.287267	0.0319333	0.772	|IMET_1760|	gi|585111771|gb|EWM29249.1| photosystem ii oxygen evolving complex protein [Nannochloropsis gaditana]
19.9251	19.3731	19.2497	19.4598	19.4861	18.6829	19.3047	19.0642	19.5014	19.1575	20.0767	20.7848	-0.551967	0.210167	-0.803133	-0.240467	-0.3439	0.708133	|IMET_1761|	gi|585111761|gb|EWM29239.1| glucokinase [Nannochloropsis gaditana]
17.9819	17.063	18.7963	17.6345	17.8273	17.646	17.4785	18.4631	19.1439	19.1395	19.721	18.8524	-0.918867	-1.16173	-0.1813	0.984567	-0.00446667	-0.868567	|IMET_1763|	gi|585111748|gb|EWM29227.1| electron transfer flavoprotein [Nannochloropsis gaditana]
19.1921	19.2049	19.3319	19.3547	19.1805	18.8101	19.5829	18.4833	19.2293	19.1028	19.807	19.4049	0.0128667	0.0228333	-0.3704	-1.09963	-0.126467	-0.402167	|IMET_1764|	gi|585111749|gb|EWM29228.1| proteasome activator subunit 1 [Nannochloropsis gaditana]
22.5423	22.8211	21.6869	21.8852	21.2024	20.8819	21.6073	22.4617	21.3375	22.2765	22.7238	22.2937	0.2788	0.198333	-0.320467	0.854433	0.939	-0.430133	|IMET_1767|	gi|585111753|gb|EWM29232.1| glu leu phe val dehydrogenase [Nannochloropsis gaditana]
18.2776	18.1157	18.1591	18.5013	17.2204	17.0509	17.8169	17.4264	18.2022	18.3856	18.8411	18.3957	-0.161933	0.342267	-0.169567	-0.390533	0.183467	-0.445433	|IMET_1770|	gi|553185485|ref|XP_005854255.1| c2h2 zinc-finger protein, partial [Nannochloropsis gaditana CCMP526] &gt;gi|422294806|gb|EKU22106.1| c2h2 zinc-finger protein, partial [Nannochloropsis gaditana CCMP526]
19.0436	18.4273	18.5937	18.6074	17.7066	17.3718	18.8627	18.336	18.3058	18.1271	18.6948	18.2969	-0.616333	0.0137	-0.3348	-0.526667	-0.178767	-0.397967	|IMET_1771|	gi|585111752|gb|EWM29231.1| serrate rna effector molecule [Nannochloropsis gaditana]
16.2103	15.393	15.0958	16.2097	15.3515	15.187	16.277	15.6064	16.3763	16.7374	14.9405	15.2362	-0.8173	1.11387	-0.164533	-0.6706	0.3611	0.295667	|IMET_1774|	gi|585111667|gb|EWM29147.1| anion exchanger family [Nannochloropsis gaditana]
15.0123	15.0635	15.09	15.8071	14.9322	14.4137	14.7783	15.2014	14.6095	15.5066	16.2462	16.4746	0.0512333	0.717133	-0.5185	0.423033	0.897133	0.228367	|IMET_1776|	gi|1173937252|gb|OQR88086.1|calcineurin-like phosphoesterase [Achlya hypogyna]
19.0657	19.1755	18.6138	18.3888	18.2434	16.9823	18.6389	18.1444	18.8382	17.9569	19.1195	18.7276	0.109833	-0.224967	-1.26107	-0.494467	-0.8813	-0.391867	|IMET_1779|	gi|585111640|gb|EWM29120.1| isoleucyl-trna synthetase [Nannochloropsis gaditana]
21.5853	21.0601	21.8452	21.8361	20.9453	20.8798	21.8525	20.8464	21.5016	21.8117	19.6636	20.777	-0.5252	-0.00913333	-0.0654667	-1.00607	0.310167	1.1134	|IMET_178|	gi|585108852|gb|EWM26764.1| nucleoside diphosphate kinase [Nannochloropsis gaditana]
22.0413	21.7005	22.5978	22.1201	21.8999	22.1642	22.1011	21.6725	22.4927	21.6211	21.2784	19.8749	-0.340767	-0.477733	0.264267	-0.428633	-0.8716	-1.4035	|IMET_1793|	gi|585111664|gb|EWM29144.1| rna binding s1 domain protein [Nannochloropsis gaditana]
18.2403	17.2349	18.2499	18.2268	18.8163	18.1796	18.8938	18.6753	17.4815	18.3621	15.104	16.9722	-1.00537	-0.0231333	-0.636667	-0.218467	0.8806	1.86827	|IMET_18|	gi|585108769|gb|EWM26681.1| anion exchanger family [Nannochloropsis gaditana]
18.9864	18.9804	18.5867	19.4877	18.39	17.0249	19.0758	18.9805	18.6367	18.7884	18.6569	18.7856	-0.00596667	0.900967	-1.36513	-0.0952667	0.151733	0.1287	|IMET_181|	gi|585108679|gb|EWM26591.1| abc1 protein kinase [Nannochloropsis gaditana]
23.6495	23.6643	22.9377	22.9622	25.035	24.8805	23.6738	24.0355	22.7907	23.2657	23.6432	23.2548	0.0148	0.0244667	-0.154433	0.361733	0.474933	-0.388433	|IMET_1813|	gi|585111666|gb|EWM29146.1| clathrin heavy chain [Nannochloropsis gaditana]
19.8926	20.2256	20.4088	21.3121	18.5587	14.9742	22.105	22.75	23.1277	17.6931	14.6597	18.6509	0.333	0.903267	-3.58447	0.644933	-5.4346	3.99113	|IMET_182|	gi|585108774|gb|EWM26686.1| caax prenyl protease 1 [Nannochloropsis gaditana]
19.7428	18.7589	19.105	19.1363	19.6855	18.6557	20.5644	19.8833	18.6555	19.3702	18.6264	20.0502	-0.983867	0.0313333	-1.02977	-0.6811	0.714667	1.42377	|IMET_1829|	gi|673039919|ref|XP_008873920.1| hypothetical protein H310_09595 [Aphanomyces invadans] &gt;gi|574470701|gb|ETV97711.1| hypothetical protein H310_09595 [Aphanomyces invadans]
15.0149	16.3627	16.2089	16.1013	15.1745	15.2457	15.3803	15.885	15.1989	14.6047	15.6553	16.4578	1.3478	-0.107567	0.0712667	0.5047	-0.594167	0.802467	|IMET_183|	gi|585108797|gb|EWM26709.1| Peptidyl-prolyl cis-trans isomerase [Nannochloropsis gaditana]
16.4741	16.7807	17.0641	17.3982	17.6954	16.4718	17.4476	17.2864	18.1166	17.8673	17.8231	17.5751	0.3066	0.3341	-1.22353	-0.1612	-0.249333	-0.248033	|IMET_1830|	gi|585111722|gb|EWM29202.1| diaminopimelate decarboxylase [Nannochloropsis gaditana]
23.1474	23.1576	22.7883	22.6539	22.4861	22.334	22.4908	22.1661	23.5559	22.9404	21.6579	21.1961	0.0101667	-0.1344	-0.152067	-0.324667	-0.615467	-0.461733	|IMET_1832|	gi|585111684|gb|EWM29164.1| rubisco expression protein [Nannochloropsis gaditana] &gt;gi|585111685|gb|EWM29165.1| rubisco expression protein [Nannochloropsis gaditana]
16.5514	15.4848	14.9599	15.5383	14.7811	15.3258	16.8871	14.8597	16.553	15.7728	14.5475	14.8951	-1.06663	0.578433	0.544767	-2.02737	-0.780233	0.347633	|IMET_1834|	gi|585111740|gb|EWM29220.1| ectonucleoside triphosphate diphosphohydrolase 4 [Nannochloropsis gaditana]
18.1431	18.8142	19.5007	19.7884	19.5701	19.9002	19.1644	19.5062	19.5454	20.1995	18.6477	19.0902	0.671133	0.2877	0.330133	0.341833	0.654167	0.442467	|IMET_1839|	gi|585111719|gb|EWM29199.1| Protein kinase, ATP binding site [Nannochloropsis gaditana]
17.7546	18.3149	18.7825	18.5466	19.6699	20.2143	20.4266	20.5823	20.1274	21.1828	15.8691	15.0474	0.560233	-0.235833	0.5444	0.1557	1.0554	-0.8217	|IMET_1840|	gi|585111904|gb|EWM29376.1| polyketide synthase [Nannochloropsis gaditana]
24.5494	24.5305	24.4962	24.1933	24.0384	23.8872	24.229	23.9494	24.3964	24.3996	23.7658	23.8808	-0.0188667	-0.302933	-0.151233	-0.2796	0.00316667	0.115033	|IMET_1841|	gi|585111674|gb|EWM29154.1| serine hydroxymethyltransferase [Nannochloropsis gaditana]
15.2478	14.2847	15.093	15.5958	15.0623	15.6087	15.8908	14.5777	15.2867	14.7395	15.607	15.0094	-0.963133	0.502867	0.546467	-1.31307	-0.5472	-0.597567	|IMET_1851|	gi|585111715|gb|EWM29195.1| hypothetical protein Naga_100007g29 [Nannochloropsis gaditana]
18.3272	18.2677	19.0807	19.0474	17.2295	17.3327	18.1887	18.2306	18.2825	18.6728	19.2254	20.3315	-0.0594667	-0.0333333	0.1032	0.0419333	0.390333	1.10613	|IMET_1857|	gi|585111669|gb|EWM29149.1| phosphate metabolism protein 7 [Nannochloropsis gaditana]
18.5041	18.0908	17.8149	17.2441	16.1416	14.4034	17.8051	17.1949	17.1349	17.167	17.9738	17.7283	-0.4133	-0.570733	-1.73817	-0.610133	0.0321	-0.245533	|IMET_1872|	gi|553193614|ref|XP_005855805.1| pre-mRNA-splicing factor CDC5/CEF1 [Nannochloropsis gaditana CCMP526] &gt;gi|422293252|gb|EKU20552.1| pre-mRNA-splicing factor CDC5/CEF1 [Nannochloropsis gaditana CCMP526]
17.9986	17.8575	17.3641	18.4634	16.5155	14.9726	18.1079	17.9067	17.9267	17.4064	17.4954	16.5749	-0.141067	1.09927	-1.5429	-0.2012	-0.520267	-0.920567	|IMET_1880|	gi|585111623|gb|EWM29104.1| lysyl-trna synthetase [Nannochloropsis gaditana]
19.5039	19.7881	19.2255	19.4287	18.8018	20.1824	20.1123	20.1625	20.2882	20.3262	19.7179	20.3739	0.284167	0.2032	1.38053	0.0502333	0.038	0.656	|IMET_1881|	gi|585111611|gb|EWM29092.1| inositol-3-phosphate synthase [Nannochloropsis gaditana]
19.9279	19.2989	19.3166	19.2796	18.2582	18.3802	20.5361	20.5804	20.4849	20.4989	18.198	19.097	-0.629067	-0.0370333	0.121967	0.0443	0.0139667	0.899067	|IMET_1882|	gi|585111581|gb|EWM29062.1| rab11 family gtpase [Nannochloropsis gaditana]
17.0748	16.8683	18.9895	18.9543	17.7918	17.825	17.9564	17.203	18.2154	18.0345	19.4856	20.7445	-0.206433	-0.0351333	0.0332	-0.753433	-0.1809	1.25897	|IMET_1886|	gi|585111622|gb|EWM29103.1| glutathione peroxidase [Nannochloropsis gaditana]
19.2988	18.5374	17.9567	18.2349	19.113	18.3868	19.3673	18.4138	18.1611	18.6974	18.8352	20.7658	-0.7614	0.2782	-0.726233	-0.953533	0.5363	1.93063	|IMET_1900|	gi|585111586|gb|EWM29067.1| succinate dehydrogenase flavoprotein subunit [Nannochloropsis gaditana]
18.9807	19.2882	19.8463	19.1044	18.2364	14.7899	17.8061	17.8352	18.0848	18.5435	19.5829	19.9963	0.307533	-0.741967	-3.44657	0.0290333	0.458633	0.413367	|IMET_1906|	gi|585111599|gb|EWM29080.1| threonine synthase [Nannochloropsis gaditana]
15.1576	15.9964	16.1987	16.2276	15.2561	15.058	15.8915	16.3727	15.3391	15.3965	16.4892	17.3399	0.838767	0.0288667	-0.198167	0.481267	0.0574333	0.8507	|IMET_1909|	gi|585111589|gb|EWM29070.1| transcription factor iws1 [Nannochloropsis gaditana]
25.153	25.3187	24.6729	24.5171	24.4531	23.8197	25.2219	25.2823	24.3439	24.8887	24.9912	24.6943	0.165767	-0.1558	-0.6334	0.0603667	0.5448	-0.2969	|IMET_1911|	gi|585111615|gb|EWM29096.1| atp-citrate synthase [Nannochloropsis gaditana]
16.8679	16.2046	16.6982	17.3643	15.4414	14.8995	16.4612	16.7793	14.4776	16.1207	15.815	15.0375	-0.663367	0.666067	-0.541933	0.318167	1.64313	-0.777433	|IMET_1934|	gi|303278708|ref|XP_003058647.1| hypothetical protein MICPUCDRAFT_58408 [Micromonas pusilla CCMP1545] &gt;gi|226459807|gb|EEH57102.1| hypothetical protein MICPUCDRAFT_58408 [Micromonas pusilla CCMP1545]
18.1412	18.2057	19.5358	19.1303	20.4111	19.8276	19.1956	19.2064	18.9691	19.4561	15.4504	17.3707	0.0645667	-0.405467	-0.583433	0.0107667	0.486967	1.9203	|IMET_1936|	gi|585111555|gb|EWM29037.1| e1a-binding protein p400 [Nannochloropsis gaditana]
20.2181	20.5323	19.8322	19.8599	19.4456	18.3647	20.0801	20.6853	19.7272	20.2654	19.9793	19.2455	0.314133	0.0276667	-1.08093	0.605233	0.538167	-0.7338	|IMET_1938|	gi|585111548|gb|EWM29030.1| dna-directed rna polymerase ii subunit rpb2 [Nannochloropsis gaditana]
17.9791	17.7425	18.6707	17.8655	17.5413	15.8639	18.6236	18.1712	18.5766	18.4695	19.265	18.199	-0.236567	-0.8052	-1.67743	-0.452467	-0.107167	-1.066	|IMET_1943|	gi|585111559|gb|EWM29041.1| UDPglucose pyrophosphorylase [Nannochloropsis gaditana]
17.1241	16.3123	17.3951	17.3466	16.8804	15.573	17.8102	17.6368	17.4618	18.3842	16.5581	15.7425	-0.8118	-0.0484667	-1.30743	-0.173367	0.922433	-0.8156	|IMET_195|	gi|585108860|gb|EWM26772.1| phosphatidylinositol kinase [Nannochloropsis gaditana]
15.2892	15.519	16.6895	16.0413	14.5132	15.1	15.1075	15.7053	16.266	16.3883	14.6203	15.1755	0.229833	-0.648233	0.5868	0.597867	0.122333	0.5552	|IMET_1950|	gi|585111562|gb|EWM29044.1| hypothetical protein Naga_100071g16 [Nannochloropsis gaditana]
16.7117	15.9016	16.2283	16.9827	15.054	15.8314	15.8883	16.4898	15.2389	14.6236	15.43	15.1899	-0.810033	0.7544	0.7774	0.601533	-0.615233	-0.2401	|IMET_1966|	gi|585111530|gb|EWM29017.1| 50s ribosomal protein l13 [Nannochloropsis gaditana]
17.328	16.7593	17.1692	17.2826	16.9007	17.6355	17.1814	15.5794	18.2376	17.5115	15.8812	16.9418	-0.568733	0.1134	0.7348	-1.602	-0.7261	1.0606	|IMET_1975|	gi|299116799|emb|CBN74912.1| proteasome subunit [Ectocarpus siliculosus]
14.7154	15.1267	16.458	15.8018	15.4184	15.5865	15.7062	14.9765	15.3091	15.9387	16.8689	17.963	0.4113	-0.656133	0.168133	-0.729733	0.6296	1.09407	|IMET_1985|	gi|585111482|gb|EWM28987.1| hypothetical protein Naga_100501g4 [Nannochloropsis gaditana]
18.4199	17.073	18.5185	17.2549	18.0394	18.1697	17.5933	17.5752	19.1572	18.3115	18.8915	17.6596	-1.3469	-1.2636	0.130367	-0.0181333	-0.845733	-1.23187	|IMET_1987|	gi|585111483|gb|EWM28988.1| Polyketide cyclase/dehydrase [Nannochloropsis gaditana]
17.8531	17.0336	18.1731	17.7796	15.1552	17.4028	15.6939	15.9602	16.7187	17.448	18.2744	18.6858	-0.819533	-0.393533	2.2476	0.2663	0.729267	0.4114	|IMET_1994|	gi|585111463|gb|EWM28974.1| 4-methyl-5(b-hydroxyethyl)-thiazole monophosphate biosynthesis [Nannochloropsis gaditana]
21.9825	21.2906	21.9399	22.1333	21.6547	21.3448	21.5936	21.0951	21.9347	21.4382	21.5871	20.2064	-0.691933	0.193467	-0.309967	-0.498467	-0.4965	-1.38077	|IMET_1999|	gi|553185196|ref|XP_005854216.1| large subunit ribosomal protein L5e [Nannochloropsis gaditana CCMP526] &gt;gi|422294841|gb|EKU22141.1| large subunit ribosomal protein L5e [Nannochloropsis gaditana CCMP526] &gt;gi|585111436|gb|EWM28957.1| ribosomal protein l5 [Nannochloropsis gaditana]
15.2334	15.0557	16.5208	16.1044	15.7333	15.2929	14.7303	15.646	16.8713	15.8011	15.8811	15.8018	-0.177667	-0.416433	-0.440333	0.915667	-1.0702	-0.0793333	|IMET_2006|
14.8124	15.3824	16.5239	16.4779	15.3744	15.1297	15.2325	15.244	16.1077	15.2219	15.6239	15.9513	0.57	-0.0460333	-0.244767	0.0115333	-0.885767	0.327433	|IMET_2008|	gi|585111416|gb|EWM28945.1| mitochondrial carrier [Nannochloropsis gaditana]
14.7124	16.0679	17.6067	18.1006	15.9747	17.3231	17.3286	16.6622	16.2999	17.0686	16.6907	16.189	1.35557	0.493867	1.3484	-0.6664	0.768667	-0.501733	|IMET_2010|	gi|585111412|gb|EWM28942.1| hypothetical protein Naga_100347g3 [Nannochloropsis gaditana]
16.9892	15.6845	17.076	16.981	17.9823	18.5049	18.4695	16.5245	18.7348	17.0606	14.4588	16.7324	-1.3047	-0.0949333	0.522633	-1.94507	-1.67423	2.27357	|IMET_2024|	gi|585102842|gb|EWM22343.1| nadh dehydrogenase ubiquinone 1 alpha subcomplex subunit 12 [Nannochloropsis gaditana]
15.9357	16.0545	16.7789	17.2628	18.1679	17.0735	16.867	17.9073	15.9347	17.4569	15.6648	15.347	0.118733	0.4839	-1.09443	1.0403	1.52223	-0.3178	|IMET_204|	gi|585108899|gb|EWM26808.1| deubiquitinating enzyme [Nannochloropsis gaditana]
18.9977	19.2773	18.7159	19.7199	17.7385	16.9371	19.4227	18.9938	19.4261	19.313	19.7119	19.2004	0.279533	1.00397	-0.801367	-0.428933	-0.113133	-0.511467	|IMET_2047|	gi|585106917|gb|EWM25225.1| hypothetical protein Naga_100089g2 [Nannochloropsis gaditana]
18.5479	16.4342	18.5531	18.6173	15.4816	15.7782	18.3965	18.7103	18.266	18.7599	14.3265	17.6063	-2.11367	0.0642333	0.296633	0.3138	0.493867	3.2798	|IMET_2049|	Peptidyl-prolyl cis-trans isomerase
16.468	16.7185	14.7009	15.8217	14.7227	15.7593	16.0709	15.9562	15.8899	16.4535	15.4702	15.0986	0.250567	1.12087	1.0366	-0.114767	0.563533	-0.3716	|IMET_2051|	gi|397624917|gb|EJK67576.1| hypothetical protein THAOC_11369 [Thalassiosira oceanica]
20.9485	20.6527	21.3362	21.0951	20.9679	21.1881	21.0518	20.4169	21.1366	20.2025	20.3157	19.9522	-0.295833	-0.241067	0.220233	-0.6349	-0.9341	-0.363467	|IMET_2054|	60S ribosomal protein
20.7393	20.5437	20.5842	20.3729	21.0791	20.9996	20.9505	21.7764	20.442	20.8401	19.76	21.1656	-0.1956	-0.2113	-0.0794667	0.825967	0.398133	1.4056	|IMET_206|	gi|585108893|gb|EWM26802.1| adp-ribosylation factor [Nannochloropsis gaditana]
17.7159	17.9223	17.5783	17.6137	16.8491	16.9327	16.5901	16.4207	17.8235	17.3388	18.5019	17.8374	0.206367	0.0353333	0.0835333	-0.1694	-0.484667	-0.664467	|IMET_2068|	gi|585104658|gb|EWM23544.1| hypothetical protein Naga_100339g2 [Nannochloropsis gaditana]
17.6211	18.4563	18.478	18.6398	17.3974	18.3363	17.2695	17.3644	18.1823	17.9633	17.7241	18.0569	0.8352	0.161767	0.938867	0.0949333	-0.219067	0.332867	|IMET_2075|	gi|1090700280|emb|SEF48157.1| Ig-like domain (group 3) [Nitrosospira multiformis ATCC 25196]
26.1456	26.3559	26.1266	25.6689	25.9376	26.0818	25.5669	25.3479	25.9696	25.3932	25.9947	25.1464	0.2103	-0.4577	0.144167	-0.219	-0.5764	-0.8483	|IMET_2084|	gi|585105777|gb|EWM24379.1| oxygen-evolving enhancer protein [Nannochloropsis gaditana]
15.34	15.1687	15.988	15.1934	15.239	15.0824	15.6998	14.7648	14.8181	15.5036	16.1248	15.8852	-0.171267	-0.7946	-0.156667	-0.935067	0.685533	-0.239633	|IMET_209|	gi|585108874|gb|EWM26783.1| 50s ribosomal protein l19 [Nannochloropsis gaditana]
17.9776	18.2643	18.4075	18.15	17.2598	16.9738	18.4396	17.3983	18.9585	18.9941	17.1635	16.7036	0.286667	-0.257467	-0.286033	-1.04137	0.0356333	-0.4599	|IMET_2094|	gi|585110176|gb|EWM27850.1| gtp-binding protein [Nannochloropsis gaditana]
22.2715	22.3096	21.2368	21.0639	20.5229	20.0005	21.6784	21.6115	21.0989	21.2009	21.8134	20.8937	0.0380333	-0.172867	-0.5224	-0.0668333	0.101967	-0.919733	|IMET_2104|	gi|585110061|gb|EWM27778.1| transitional endoplasmic reticulum atpase [Nannochloropsis gaditana]
17.1031	16.968	18.255	17.3315	17.2992	17.3652	17.4964	17.0176	16.7943	16.3186	18.0965	18.032	-0.135033	-0.9235	0.0659667	-0.478867	-0.475667	-0.0645667	|IMET_2105|	gi|585110054|gb|EWM27771.1| uba ts-n domain containing protein [Nannochloropsis gaditana]
19.1493	18.7679	19.9508	19.7462	18.4161	19.6091	18.6763	19.0886	17.6828	18.4023	18.5446	17.9445	-0.381367	-0.2046	1.193	0.4123	0.719533	-0.600067	|IMET_2107|	gi|585110053|gb|EWM27770.1| the actin binding protein cofilin-like protein [Nannochloropsis gaditana]
21.8811	21.1248	20.3105	20.156	21.0531	20.3434	21.0874	20.125	21.0582	20.7906	20.6379	21.536	-0.756367	-0.154467	-0.709767	-0.962367	-0.267567	0.898133	|IMET_2109|	gi|585110056|gb|EWM27773.1| Trimeric LpxA [Nannochloropsis gaditana]
21.2295	20.7392	20.3428	20.02	19.437	18.547	19.7989	19.499	20.0151	19.7417	20.0013	18.9396	-0.490333	-0.3228	-0.89	-0.2999	-0.2734	-1.06167	|IMET_2114|	gi|585110089|gb|EWM27793.1| Major facilitator superfamily domain, general substrate transporter [Nannochloropsis gaditana]
15.3895	15.705	15.8608	16.5672	14.6272	16.2071	14.3782	14.8894	14.6681	15.1362	16.3071	15.7339	0.3155	0.706367	1.57987	0.511233	0.468033	-0.573233	|IMET_2128|	gi|553186407|ref|XP_005854412.1| svop protein [Nannochloropsis gaditana CCMP526] &gt;gi|422294648|gb|EKU21948.1| svop protein [Nannochloropsis gaditana CCMP526]
21.113	20.807	20.2722	20.3013	20.1495	20.297	20.3316	20.5232	20.8614	20.7141	19.9523	19.7414	-0.305933	0.0291	0.147467	0.1916	-0.147333	-0.210867	|IMET_2162|	gi|553184206|ref|XP_005854048.1| chalcone isomerase-like protein [Nannochloropsis gaditana CCMP526] &gt;gi|553190564|ref|XP_005855216.1| chalcone isomerase-like protein [Nannochloropsis gaditana CCMP526] &gt;gi|422293838|gb|EKU21138.1| chalcone isomerase-like protein [Nannochloropsis gaditana CCMP526] &gt;gi|422295008|gb|EKU22307.1| chalcone isomerase-like protein [Nannochloropsis gaditana CCMP52…
20.8342	21.1905	20.8403	21.3088	20.4473	19.512	20.5138	21.5382	20.7707	21.0684	18.1835	20.6639	0.356233	0.4685	-0.935367	1.02437	0.297667	2.48043	|IMET_2177|	gi|585101993|gb|EWM21697.1| hypothetical protein Naga_100708g1 [Nannochloropsis gaditana]
26.3068	26.7772	25.7648	25.9627	26.5063	18.4958	27.0654	27.8341	22.7198	26.9737	25.6336	18.7908	0.470367	0.197933	-8.0105	0.768733	4.25387	-6.84277	|IMET_2178|	gi|585106509|gb|EWM24884.1| heavy metal translocating p-type atpase [Nannochloropsis gaditana]
17.0907	17.1329	16.8978	16.7574	17.4174	15.4836	16.4008	17.6381	15.6847	17.2973	17.651	17.0458	0.0422	-0.1404	-1.9338	1.2373	1.6126	-0.605133	|IMET_2192|	gi|585101959|gb|EWM21682.1| sec23/sec24 transport protein [Nannochloropsis gaditana]
19.5477	19.5536	19.8961	19.5644	19.3296	19.5882	19.3837	18.0668	20.6596	19.8677	18.0995	20.3705	0.0059	-0.331733	0.258667	-1.31687	-0.791967	2.27103	|IMET_2194|	gi|1210523980|dbj|GAX17304.1| acetyl-CoA acyltransferase [Fistulifera solaris]
18.5565	18.1073	18.3281	18.8834	17.8351	16.1827	18.2584	17.203	17.7769	18.2626	18.0068	18.721	-0.449233	0.555333	-1.65243	-1.05543	0.485733	0.714133	|IMET_2200|	gi|219128277|ref|XP_002184343.1| predicted protein [Phaeodactylum tricornutum CCAP 1055/1] &gt;gi|217404144|gb|EEC44092.1| predicted protein [Phaeodactylum tricornutum CCAP 1055/1]
22.9322	22.8841	22.6818	22.7441	23.4729	23.0518	23.3785	22.3651	23.4831	22.3465	21.9416	21.3606	-0.0481	0.0623333	-0.421133	-1.0134	-1.1366	-0.580967	|IMET_2203|	gi|1173942082|gb|OQR91137.1|60S ribosomal protein L3 [Thraustotheca clavata]
20.0439	19.2994	19.3647	19.3463	19.3089	19.6872	19.7065	19.5754	19.6248	19.7979	19.8218	19.7688	-0.7445	-0.0183667	0.378267	-0.131067	0.173133	-0.053	|IMET_2216|	gi|553181865|ref|XP_005853635.1| hypothetical protein NGA_0428900, partial [Nannochloropsis gaditana CCMP526] &gt;gi|422295426|gb|EKU22725.1| hypothetical protein NGA_0428900, partial [Nannochloropsis gaditana CCMP526]
23.3775	24.2009	23.6144	24.0254	23.459	23.7961	24.3551	24.3234	24.0746	23.9657	23.949	23.7779	0.8234	0.411	0.3371	-0.0317667	-0.108867	-0.171133	|IMET_2218|	gi|585100959|gb|EWM20973.1| FAS1 domain protein [Nannochloropsis gaditana]
17.1532	16.0609	17.3957	16.2604	16.5787	15.2219	17.0871	16.4711	16.9512	15.6158	17.8864	18.0752	-1.09223	-1.13537	-1.35673	-0.616033	-1.33533	0.188867	|IMET_2221|	gi|585101913|gb|EWM21656.1| lysyl-trna synthetase, partial [Nannochloropsis gaditana]
14.3236	15.3145	16.061	14.8975	15.416	15.4068	16.3946	16.0151	16.8866	17.0298	16.4312	16.4868	0.990967	-1.16353	-0.0092	-0.379533	0.143133	0.0555667	|IMET_2232|	gi|585101878|gb|EWM21623.1| alpha-actinin-4 [Nannochloropsis gaditana]
21.3053	21.2112	20.5387	20.6426	19.4529	18.8587	20.4295	20.5451	20.5004	20.5463	20.5293	18.8049	-0.0941667	0.103967	-0.594233	0.115533	0.0458667	-1.72443	|IMET_2234|	gi|585101842|gb|EWM21587.1| ankyrin [Nannochloropsis gaditana]
18.5021	18.518	16.0332	16.3143	18.853	18.1687	17.8498	15.3468	17.7737	17.2941	16.6949	18.2288	0.0158667	0.281133	-0.684267	-2.50303	-0.479667	1.5339	|IMET_2241|	gi|585101875|gb|EWM21620.1| small nuclear ribonucleoprotein sm d1 [Nannochloropsis gaditana]
17.3149	17.2602	16.8192	16.7468	16.1051	15.2272	15.4511	16.1706	16.6797	16.9342	16.6597	16.3792	-0.0546333	-0.0724	-0.877867	0.719433	0.2545	-0.280467	|IMET_2246|	gi|585101905|gb|EWM21650.1| fad-dependent pyridine nucleotide-disulfide oxidoreductase [Nannochloropsis gaditana]
16.4934	16.1061	16.1356	17.9413	15.1983	14.8975	15.5934	15.2464	17.3296	17.2106	18.102	15.7005	-0.387333	1.80567	-0.300767	-0.347033	-0.119067	-2.40153	|IMET_2257|	gi|585101907|gb|EWM21652.1| hypothetical protein Naga_100012g38 [Nannochloropsis gaditana]
21.0196	20.8886	20.9248	21.126	20.6115	20.4426	21.3111	20.4688	21.27	21.0971	20.2658	19.2642	-0.131033	0.2012	-0.168867	-0.842367	-0.1729	-1.00163	|IMET_2262|	gi|585101892|gb|EWM21637.1| hypothetical protein Naga_100012g41 [Nannochloropsis gaditana]
17.3639	17.7522	16.7526	18.506	15.6953	16.6118	16.2397	16.74	17.3014	18.4968	17.6969	17.315	0.388367	1.75343	0.916533	0.500267	1.1954	-0.3819	|IMET_2264|	gi|585101854|gb|EWM21599.1| ceramide synthase 2 [Nannochloropsis gaditana]
18.2226	18.8988	18.9496	19.0887	18.4566	18.0413	18.4006	17.7027	18.1097	18.3435	19.1835	19.2628	0.676167	0.139167	-0.4153	-0.697967	0.2338	0.0793333	|IMET_2268|	gi|585101901|gb|EWM21646.1| splicing factor u2af large subunit [Nannochloropsis gaditana]
18.78	19.4094	18.3979	18.796	16.9961	16.3536	18.8636	17.9107	18.8101	17.4234	16.8479	15.1052	0.6294	0.3981	-0.6425	-0.952967	-1.3867	-1.7427	|IMET_2269|	gi|585101830|gb|EWM21575.1| abc transporter-like protein [Nannochloropsis gaditana]
21.1646	21.7486	21.5581	21.1222	20.6579	20.8867	21.9678	21.7633	21.3915	22.1039	20.3318	21.3015	0.584	-0.435967	0.228833	-0.204533	0.712433	0.969667	|IMET_227|	gi|585108898|gb|EWM26807.1| Prohibitin [Nannochloropsis gaditana]
27.6683	28.1592	27.2763	27.2677	28.2176	28.4199	28.7218	28.7703	28.4672	28.2873	25.6085	26.1296	0.490933	-0.0086	0.2023	0.0484667	-0.179833	0.5211	|IMET_2271|	gi|357542310|gb|AET85054.1| VCP1 [Nannochloropsis sp. W2J3B]
20.3426	20.3382	20.0427	19.9492	21.7377	21.296	20.6688	20.8823	19.8654	20.1005	20.5933	19.198	-0.00433333	-0.0935333	-0.441733	0.213567	0.235133	-1.3953	|IMET_2274|	gi|585101867|gb|EWM21612.1| glycoprotein glucosyltransferase [Nannochloropsis gaditana]
15.22	15.2413	15.0081	15.406	15.0134	14.8728	14.7432	15.4321	14.8576	15.5742	15.0281	15.1926	0.0212333	0.3979	-0.140633	0.688867	0.7166	0.1645	|IMET_2276|	gi|585101882|gb|EWM21627.1| charged multivesicular body protein [Nannochloropsis gaditana]
17.4397	17.2982	16.949	16.9085	15.9511	15.11	17.8521	17.6579	16.3683	16.734	16.1597	17.9175	-0.141467	-0.0405	-0.8411	-0.1942	0.365667	1.75783	|IMET_2279|	gi|585101832|gb|EWM21577.1| ribosomal rna methyltransferase nop2-like protein [Nannochloropsis gaditana]
25.2643	25.9348	25.1536	25.2202	25.1048	25.295	24.7822	23.9157	24.8471	24.3143	25.8447	25.0251	0.6705	0.0666	0.190233	-0.866567	-0.532867	-0.8196	|IMET_228|	gi|553185647|ref|XP_005854284.1| light-harvesting protein [Nannochloropsis gaditana CCMP526] &gt;gi|422294775|gb|EKU22075.1| light-harvesting protein [Nannochloropsis gaditana CCMP526]
21.3464	21.4869	21.6876	21.7638	21.3844	21.3847	21.6085	21.142	22.1381	21.3487	21.2586	20.9318	0.140467	0.0762333	0.000266667	-0.466433	-0.789467	-0.326767	|IMET_2281|	gi|553185166|ref|XP_005854211.1| large subunit ribosomal protein L6e [Nannochloropsis gaditana CCMP526] &gt;gi|422294850|gb|EKU22150.1| large subunit ribosomal protein L6e [Nannochloropsis gaditana CCMP526]
21.8921	21.202	22	21.1304	21.7725	21.1308	22.9538	23.0342	22.8689	22.3192	20.7617	21.0177	-0.690067	-0.8696	-0.641667	0.0803333	-0.549667	0.256033	|IMET_2292|	gi|585101833|gb|EWM21578.1| 40s ribosomal protein [Nannochloropsis gaditana]
18.0328	17.4446	17.3461	16.7954	16.9855	16.708	18.4829	17.8343	18.3804	17.8719	17.7763	16.9927	-0.588233	-0.550633	-0.2775	-0.648533	-0.5085	-0.7836	|IMET_230|	gi|585108889|gb|EWM26798.1| Aminoacyl-tRNA synthetase, class I, conserved site [Nannochloropsis gaditana]
20.9483	21.5614	20.8441	21.181	19.6459	19.4275	20.5186	21.2788	20.8745	20.958	20.8296	19.3995	0.613167	0.336833	-0.218367	0.7602	0.0834667	-1.43013	|IMET_2332|	tpr-like protein
19.3197	19.5858	18.6748	18.226	18.0542	15.737	17.9665	18.3649	18.3723	18.5568	18.7628	18.7297	0.2661	-0.448833	-2.31717	0.3984	0.184567	-0.0331333	|IMET_2333|	gi|641818490|gb|KDO39259.1| hypothetical protein CISIN_1g011590mg [Citrus sinensis]
21.0947	14.6871	19.3625	16.8477	22.0128	16.8973	15.6372	16.2515	17.5924	16.4677	15.1075	14.4253	-6.4076	-2.5148	-5.11553	0.614333	-1.1247	-0.682133	|IMET_2339|	gi|585105296|gb|EWM24009.1| rieske (2fe-2s) region protein [Nannochloropsis gaditana]
18.6922	19.0119	18.6653	18.7392	20.3168	19.8799	18.6129	18.827	18.6707	18.489	17.6454	17.9916	0.319733	0.0739667	-0.4369	0.214067	-0.181667	0.3462	|IMET_234|	gi|585108880|gb|EWM26789.1| transcription initiation factor subunit taf1 [Nannochloropsis gaditana] &gt;gi|585108881|gb|EWM26790.1| transcription initiation factor subunit taf1 [Nannochloropsis gaditana]
18.2856	17.355	17.8267	17.7609	19.1631	18.8203	20.4048	18.402	19.2948	19.037	16.2418	18.6647	-0.930633	-0.0658	-0.3428	-2.0028	-0.257833	2.4229	|IMET_2341|	gi|219125930|ref|XP_002183222.1| predicted protein [Phaeodactylum tricornutum CCAP 1055/1] &gt;gi|217405497|gb|EEC45440.1| predicted protein [Phaeodactylum tricornutum CCAP 1055/1]
16.1811	14.8519	15.2425	15.1612	15.9465	15.3497	15.7747	15.6377	16.2515	16.038	14.9813	15.0306	-1.3292	-0.0812667	-0.596833	-0.136967	-0.2135	0.0493	|IMET_2367|	gi|585105599|gb|EWM24210.1| glycerol-3-phosphate dehydrogenase [Nannochloropsis gaditana]
18.5556	17.309	15.15	14.9972	17.5239	15.3417	17.8284	15.5396	16.0685	15.3123	14.4885	14.4443	-1.24663	-0.152867	-2.1822	-2.2888	-0.756233	-0.0442333	|IMET_2391|	gi|922867296|gb|KOO33966.1| mg chelatase subunit [Chrysochromulina sp. CCMP291]
20.2246	20.0642	19.5471	19.5058	19.5759	19.402	19.6297	19.6502	19.2237	19.3079	20.4294	20.6609	-0.1604	-0.0413	-0.173933	0.0205	0.0841667	0.2315	|IMET_2396|	gi|923646399|ref|XP_013642982.1| PREDICTED: adenylate kinase 4-like [Brassica napus]
21.7925	21.4933	21.0214	20.9655	20.4426	20.3464	21.1264	21.3274	21.2325	21.1718	20.5712	21.3812	-0.299167	-0.0558333	-0.0962333	0.200933	-0.0607667	0.810033	|IMET_2414|	gi|168015261|ref|XP_001760169.1| mitochondrial P5CDH [Physcomitrella patens] &gt;gi|162688549|gb|EDQ74925.1| mitochondrial P5CDH [Physcomitrella patens]
15.4468	14.9011	15.9581	16.7832	14.3118	15.3801	16.1868	16.1095	16.4449	16.7649	15.4834	16.0093	-0.545733	0.8251	1.0683	-0.0773333	0.319967	0.5259	|IMET_2418|	gi|553194947|ref|XP_005856060.1| beta-glucan synthesis-associated [Nannochloropsis gaditana CCMP526] &gt;gi|422293006|gb|EKU20307.1| beta-glucan synthesis-associated [Nannochloropsis gaditana CCMP526]
17.9109	16.4827	17.73	17.5383	17.1054	16.9024	17.1234	16.0965	17.2842	17.1525	17.5846	18.5055	-1.42813	-0.191667	-0.202967	-1.02693	-0.131733	0.920867	|IMET_2420|	gi|553194922|ref|XP_005856053.1| 20S proteasome subunit beta 2 [Nannochloropsis gaditana CCMP526] &gt;gi|422292999|gb|EKU20300.1| 20S proteasome subunit beta 2 [Nannochloropsis gaditana CCMP526] &gt;gi|585105360|gb|EWM24068.1| 26s proteasome beta type 7 subunit [Nannochloropsis gaditana]
15.7901	15.3744	15.2325	14.7687	17.5062	15.7896	16.2437	16.5264	15.4764	16.518	14.4099	15.3882	-0.415667	-0.4638	-1.7166	0.282733	1.0416	0.978233	|IMET_2422|	gi|585105349|gb|EWM24057.1| dead-box atp-dependent rna helicase 42-like protein [Nannochloropsis gaditana]
17.6437	18.2307	18.3473	19.2125	18.8362	19.3489	19.6017	19.5142	19.661	20.6609	16.5854	14.4369	0.587067	0.8652	0.512667	-0.0875	0.9999	-2.1485	|IMET_2425|	gi|585105348|gb|EWM24056.1| hypothetical protein Naga_100063g10 [Nannochloropsis gaditana]
20.9323	21.1324	21.3316	21.3172	21.1922	21.5789	21.4976	21.4389	21.3744	22.1644	21.1805	22.9103	0.2001	-0.0144667	0.3867	-0.0587	0.790033	1.72983	|IMET_2436|	gi|585105367|gb|EWM24075.1| glutamate dehydrogenase [Nannochloropsis gaditana]
20.0512	20.0394	19.7377	19.8947	21.3115	20.8437	20.5505	20.7877	19.3519	20.2821	20.2345	19.5584	-0.0118333	0.157	-0.4678	0.237133	0.9302	-0.676133	|IMET_2449|	gi|553183947|ref|XP_005853999.1| hypothetical protein NGA_0429000 [Nannochloropsis gaditana CCMP526] &gt;gi|422295061|gb|EKU22360.1| hypothetical protein NGA_0429000 [Nannochloropsis gaditana CCMP526]
21.5413	22.1734	21.5576	21.3067	20.96	21.1924	20.6908	20.855	20.6524	20.3661	20.6735	20.791	0.632067	-0.250833	0.232433	0.164167	-0.2863	0.117533	|IMET_245|	gi|553183958|ref|XP_005854001.1| ribose 5-phosphate isomerase A [Nannochloropsis gaditana CCMP526] &gt;gi|422295057|gb|EKU22356.1| ribose 5-phosphate isomerase A [Nannochloropsis gaditana CCMP526]
21.0045	21.0068	20.3819	20.4397	20.8823	20.1075	21.1704	21.5958	20.2356	21.101	21.2556	20.8654	0.0023	0.0577333	-0.7748	0.425467	0.8654	-0.3902	|IMET_2452|	gi|553183950|ref|XP_005854000.1| choline dehydrogenase [Nannochloropsis gaditana CCMP526] &gt;gi|422295062|gb|EKU22361.1| choline dehydrogenase [Nannochloropsis gaditana CCMP526]
17.7053	17.7296	17.0082	16.8732	15.6666	15.1727	16.8805	17.4881	18.0187	18.0477	16.8465	16.0308	0.0243	-0.135	-0.493967	0.607567	0.029	-0.815733	|IMET_2456|	gi|553184477|ref|XP_005854093.1| hypothetical protein NGA_0496400 [Nannochloropsis gaditana CCMP526] &gt;gi|422294961|gb|EKU22260.1| hypothetical protein NGA_0496400 [Nannochloropsis gaditana CCMP526] &gt;gi|585105317|gb|EWM24030.1| ruvb-like 2 [Nannochloropsis gaditana]
20.0812	20.0918	18.059	19.6542	14.7698	15.3422	18.9533	19.847	19.9039	19.8896	18.1058	15.068	0.0106333	1.59523	0.572333	0.8937	-0.0143	-3.03777	|IMET_2459|	gi|553184501|ref|XP_005854099.1| hypothetical protein NGA_0497000 [Nannochloropsis gaditana CCMP526] &gt;gi|422294967|gb|EKU22266.1| hypothetical protein NGA_0497000 [Nannochloropsis gaditana CCMP526] &gt;gi|585105294|gb|EWM24007.1| armadillo beta-catenin-like repeat-containing protein [Nannochloropsis gaditana]
21.0134	18.8014	20.6495	20.5513	19.1102	18.7234	19.65	19.5326	19.911	18.9174	19.7628	20.067	-2.212	-0.0982333	-0.3868	-0.117367	-0.993567	0.304133	|IMET_246|	gi|553183964|ref|XP_005854003.1| glycine cleavage system h protein [Nannochloropsis gaditana CCMP526] &gt;gi|422295059|gb|EKU22358.1| glycine cleavage system h protein [Nannochloropsis gaditana CCMP526]
21.744	21.8396	21.3937	22.3252	20.9746	22.0234	22.2393	22.3468	22.0045	22.247	21.947	20.9338	0.0956333	0.931467	1.04873	0.107533	0.2425	-1.01323	|IMET_2462|	gi|585105291|gb|EWM24004.1| sulfite ferredoxin dependent [Nannochloropsis gaditana]
15.949	17.0795	16.9253	17.1988	17.5262	18.6375	19.7002	14.3717	20.2558	15.3598	15.0463	15.3222	1.1305	0.2735	1.11133	-5.32843	-4.89603	0.275867	|IMET_2463|	gi|585105288|gb|EWM24001.1| rnp-1 like rna-binding protein [Nannochloropsis gaditana]
20.4968	20.9523	20.553	20.4989	20.1937	20.12	20.7939	20.8008	19.8603	19.9746	21.1273	20.514	0.455533	-0.0540667	-0.0737333	0.0069	0.114367	-0.613333	|IMET_2465|	gi|585105318|gb|EWM24031.1| hypothetical protein Naga_100040g20 [Nannochloropsis gaditana]
21.9984	22.4137	22.2137	22.0257	22.42	22.6102	23.6791	22.4861	23.4988	22.7061	21.5597	21.3862	0.415333	-0.187967	0.190233	-1.19303	-0.792667	-0.173433	|IMET_2466|	gi|585105323|gb|EWM24036.1| hypothetical protein Naga_100040g21 [Nannochloropsis gaditana]
20.7598	19.9726	19.8888	19.4677	21.7239	20.758	20.254	20.0948	19.72	20.2792	19.6038	21.0375	-0.7872	-0.421133	-0.9659	-0.159167	0.559167	1.43373	|IMET_2472|	UcrQ family protein
24.3125	24.9597	23.9713	24.393	25.0858	25.2921	24.5258	24.0633	24.2088	24.0675	25.1333	25.1871	0.647133	0.421667	0.2063	-0.462533	-0.141333	0.0538	|IMET_2480|	gi|585105296|gb|EWM24009.1| rieske (2fe-2s) region protein [Nannochloropsis gaditana]
23.2015	23.1578	22.6448	22.5512	21.6048	21.6704	22.0198	22.2171	22.5321	22.3225	23.3377	21.8826	-0.0437667	-0.0936667	0.0656667	0.1973	-0.2096	-1.45517	|IMET_2483|	gi|585105303|gb|EWM24016.1| atp-dependent chaperone [Nannochloropsis gaditana]
15.4124	15.2671	17.3819	17.8216	16.2988	16.5615	15.1016	14.8298	15.6954	16.252	18.8793	19.7359	-0.1453	0.439767	0.262767	-0.271733	0.5566	0.856533	|IMET_2486|	gi|585105313|gb|EWM24026.1| hypothetical protein Naga_100040g46 [Nannochloropsis gaditana]
19.144	19.2726	20.2939	19.5762	19.62	19.6294	19.2597	19.4769	19.9305	19.7002	19.3162	19.9621	0.1286	-0.717767	0.00946667	0.217167	-0.2303	0.645967	|IMET_2487|	gi|585105321|gb|EWM24034.1| nhl repeat containing protein 2 [Nannochloropsis gaditana]
19.3673	19.1714	18.5892	18.3254	18.2807	16.7489	18.9604	19.2064	18.4281	19.0014	18.4339	18.6087	-0.195833	-0.263833	-1.5318	0.246067	0.573367	0.174767	|IMET_2490|	gi|585105259|gb|EWM23973.1| t-complex protein 1 subunit epsilon [Nannochloropsis gaditana]
21.8343	21.7865	21.6545	21.4407	21.4209	20.8586	22.0315	22.4242	21.2383	22.0696	22.5424	23.0939	-0.0477667	-0.213867	-0.5623	0.392667	0.831267	0.551433	|IMET_2492|	gi|585105247|gb|EWM23961.1| p-type atpase [Nannochloropsis gaditana]
16.7978	16.8414	16.5398	16.705	17.6194	15.082	17.0597	15.7955	15.079	15.9919	17.0658	16.006	0.0436333	0.165267	-2.53733	-1.26413	0.912933	-1.05973	|IMET_2493|	gi|585105239|gb|EWM23953.1| na+ h+ antiporter [Nannochloropsis gaditana]
19.1034	18.9697	19.3461	19.3887	18.5795	18.8365	19.1412	18.8688	18.8014	18.7231	19.5049	20.1361	-0.1337	0.0425333	0.257	-0.2724	-0.0782333	0.631233	|IMET_2498|	gi|585105256|gb|EWM23970.1| glutathione peroxidase [Nannochloropsis gaditana]
19.933	19.91	19.9405	19.9625	18.8246	18.4031	19.93	19.9078	19.4189	19.9223	20.8464	19.9141	-0.0230667	0.022	-0.421467	-0.0222333	0.503367	-0.9323	|IMET_2500|	gi|585105263|gb|EWM23977.1| threonyl-trna synthetase [Nannochloropsis gaditana]
19.0179	18.2468	18.7749	18.1839	17.6222	16.9021	19.1093	18.5019	18.3822	18.5309	19.7433	19.163	-0.7711	-0.590967	-0.7201	-0.6074	0.1487	-0.580367	|IMET_2502|	gi|585105229|gb|EWM23943.1| pstvd rna-biding virp1 [Nannochloropsis gaditana]
24.5944	24.9159	24.0901	24.8762	24.4026	25.0161	24.1865	24.5384	23.755	24.2088	23.6771	23.6007	0.321467	0.7861	0.6135	0.3519	0.4538	-0.0764	|IMET_2504|	gi|585105243|gb|EWM23957.1| chloroplast light harvesting protein isoform 4 [Nannochloropsis gaditana]
15.9895	16.7265	15.8082	16.0102	15.4407	14.8486	15.4287	16.7333	17.1887	17.3364	15.0814	17.2073	0.736967	0.202067	-0.592067	1.30467	0.1477	2.12587	|IMET_2508|	gi|585105232|gb|EWM23946.1| glutaryl- mitochondrial precursor [Nannochloropsis gaditana]
22.6397	22.6692	22.8431	22.9732	23.3004	23.0084	23.8541	23.1905	23.1784	22.6502	21.5648	21.8133	0.0294333	0.1301	-0.292	-0.663633	-0.5282	0.248533	|IMET_2516|	gi|585105250|gb|EWM23964.1| ribosomal protein l14 [Nannochloropsis gaditana]
16.4828	16.6829	17.6661	17.9611	19.1411	18.3641	17.2663	18.1281	17.1103	17.3201	17.8576	15.7218	0.200067	0.295067	-0.777	0.861833	0.209833	-2.1358	|IMET_2521|	gi|585105267|gb|EWM23981.1| hypothetical protein Naga_100027g39 [Nannochloropsis gaditana]
16.6927	16.1635	16.6732	15.2365	16.4149	15.87	16.1116	15.6248	18.1715	16.6933	15.6919	15.7408	-0.529233	-1.4367	-0.5449	-0.486867	-1.47827	0.0489	|IMET_2525|	gi|1050602298|ref|XP_017623568.1| PREDICTED: mediator of RNA polymerase II transcription subunit 34 [Gossypium arboreum]
18.6959	19.1252	19.4714	19.5414	18.8694	18.8307	18.9664	19.247	18.7562	19.1595	18.3906	16.9905	0.429333	0.07	-0.0387667	0.280633	0.403267	-1.40013	|IMET_2534|	gi|585105240|gb|EWM23954.1| aspartate aminotransferase [Nannochloropsis gaditana]
19.174	18.9667	20.4546	20.9419	19.2037	20.7122	22.1142	21.6523	19.7192	20.8603	15.2319	15.9273	-0.2073	0.487367	1.50847	-0.4619	1.14107	0.6954	|IMET_2538|	gi|553189848|ref|XP_005855084.1| large subunit ribosomal protein L35e [Nannochloropsis gaditana CCMP526] &gt;gi|422293968|gb|EKU21268.1| large subunit ribosomal protein L35e [Nannochloropsis gaditana CCMP526] &gt;gi|585105157|gb|EWM23878.1| 60s ribosomal protein l35 [Nannochloropsis gaditana]
19.0226	18.2989	17.8437	16.7782	17.9245	18.2699	17.5603	17.2754	17.9124	17.5634	14.7171	17.0632	-0.723667	-1.0655	0.3454	-0.2849	-0.348967	2.3461	|IMET_2543|	gi|585105168|gb|EWM23887.1| sulfate large subunit [Nannochloropsis gaditana]
17.5102	17.3442	17.5141	17.6092	16.855	17.3609	16.7505	17.2567	17.0452	16.313	14.2831	15.029	-0.166067	0.0950333	0.505867	0.5062	-0.7322	0.745833	|IMET_2546|	gi|585105190|gb|EWM23908.1| hypothetical protein Naga_100113g22 [Nannochloropsis gaditana]
18.2917	17.7498	18.7844	18.7284	17.661	18.1344	17.3488	16.5772	19.4315	19.4314	18.023	19.0443	-0.541867	-0.056	0.4734	-0.771533	-6.66667e-05	1.02127	|IMET_255|	gi|585108960|gb|EWM26865.1| saccharopine dehydrogenase [Nannochloropsis gaditana]
22.1524	22.1351	21.3548	22.0274	21.3302	21.2324	22.3236	22.048	22.2095	22.0139	21.6285	20.3931	-0.0173	0.6726	-0.0978	-0.2756	-0.195567	-1.23547	|IMET_2550|	gi|585105173|gb|EWM23892.1| phytoene desaturase [Nannochloropsis gaditana]
24.1158	24.1137	23.8118	23.6966	23.9045	23.6588	23.8907	23.5271	24.2287	24.3799	24.2025	24.6975	-0.00203333	-0.115133	-0.2457	-0.3636	0.151133	0.495033	|IMET_2557|	gi|585105196|gb|EWM23914.1| vacuolar h+ atpase b subunit [Nannochloropsis gaditana]
22.0532	22.0341	22.7089	22.5361	22.8158	22.6416	23.488	23.2058	23.1067	22.1345	22.6393	21.6504	-0.0191667	-0.172833	-0.174133	-0.282233	-0.972267	-0.988867	|IMET_2560|	gi|585105179|gb|EWM23897.1| 40s ribosomal protein s18 [Nannochloropsis gaditana]
18.015	17.9677	17.8761	17.3296	17.912	17.5944	17.5073	17.6174	17.7171	18.6749	17.5167	18.0065	-0.0473	-0.546467	-0.3176	0.110067	0.957867	0.4898	|IMET_2561|	gi|585105189|gb|EWM23907.1| sec14 cytosolic [Nannochloropsis gaditana]
16.6907	15.5	16.3362	17.7436	14.7425	15.6043	15.9052	17.3617	14.7968	17.6575	16.1515	17.3529	-1.1907	1.40737	0.861767	1.45647	2.8607	1.2014	|IMET_2564|	gi|553184947|ref|XP_005854175.1| adenine phosphoribosyltransferase [Nannochloropsis gaditana CCMP526] &gt;gi|422294886|gb|EKU22186.1| adenine phosphoribosyltransferase [Nannochloropsis gaditana CCMP526] &gt;gi|585105195|gb|EWM23913.1| adenine phosphoribosyltransferase [Nannochloropsis gaditana]
22.9308	23.3477	22.2608	22.3647	21.126	21.3901	23.0474	23.0313	22.2904	22.4884	22.7144	22.3573	0.4169	0.1039	0.2641	-0.0160667	0.198033	-0.357133	|IMET_2567|	gi|585105186|gb|EWM23904.1| beta-hydroxyacyl-acp dehydratase precursor [Nannochloropsis gaditana]
15.2119	15.1318	16.3683	16.6249	16.5051	15.1807	15.5149	14.7707	15.7392	14.8915	14.9041	14.9888	-0.0800333	0.256567	-1.32443	-0.744267	-0.847633	0.0847	|IMET_2568|	gi|585105184|gb|EWM23902.1| mago nashi [Nannochloropsis gaditana]
17.9688	17.9819	18.1293	17.2841	16.5806	18.4262	17.0714	18.0649	18.2588	18.7342	17.4812	19.3537	0.0131	-0.8452	1.84563	0.9935	0.4754	1.8725	|IMET_257|	gi|585108948|gb|EWM26853.1| lysophospholipase-like protein [Nannochloropsis gaditana]
20.6002	20.9434	20.9806	21.1126	19.8015	20.1088	20.3718	20.5578	20.4672	20.9994	20.4754	20.47	0.3432	0.132	0.3073	0.185967	0.532167	-0.00536667	|IMET_2578|	gi|585105207|gb|EWM23922.1| dihydrodipicolinate synthase [Nannochloropsis gaditana]
16.2187	15.4876	16.2051	14.7151	16.0412	15.6819	15.76	16.2687	15.8693	15.9907	16.0836	16.3863	-0.731067	-1.49	-0.359367	0.508733	0.121333	0.302667	|IMET_2579|	gi|585105209|gb|EWM23924.1| aldo keto reductase [Nannochloropsis gaditana]
18.5875	17.7875	18.7429	19.2231	19.1757	17.4582	20.0633	18.9562	19.5987	18.7271	18.9797	18.8909	-0.800067	0.480267	-1.7175	-1.10713	-0.871667	-0.0888333	|IMET_2588|	gi|585105221|gb|EWM23936.1| eukaryotic translation initiation factor 3 subunit l [Nannochloropsis gaditana]
21.6759	19.0667	21.5775	21.4193	22.1447	17.5956	22.1289	19.8535	19.4299	19.9267	21.4269	20.9936	-2.6092	-0.158167	-4.5491	-2.27537	0.4968	-0.433367	|IMET_2589|	gi|585105218|gb|EWM23933.1| d-lactate dehydrogenase [Nannochloropsis gaditana]
15.1125	15.6853	15.2202	14.8323	15.4461	14.8529	17.3323	16.445	16.6917	15.9867	16.2857	17.1253	0.5728	-0.387933	-0.5932	-0.8873	-0.704967	0.8396	|IMET_2593|	gi|585105202|gb|EWM23917.1| hypothetical protein Naga_100082g20 [Nannochloropsis gaditana]
16.8864	17.1853	18.22	19.0118	15.1674	15.4107	14.8566	18.9564	16.2149	17.7913	15.644	15.1791	0.298967	0.791767	0.243333	4.0998	1.5764	-0.4649	|IMET_2594|	gi|585105211|gb|EWM23926.1| hypothetical protein Naga_100082g21 [Nannochloropsis gaditana]
16.6231	17.698	17.3716	17.5375	19.8778	18.7569	17.4304	17.0556	16.4588	17.196	16.7379	16.7922	1.07493	0.165833	-1.12087	-0.374867	0.737233	0.0543333	|IMET_2597|	gi|585105217|gb|EWM23932.1| rrna biogenesis protein rrp5 [Nannochloropsis gaditana]
20.4325	20.5109	20.3354	20.1816	20.277	19.5762	20.8822	20.9206	20.4742	20.7061	20.5356	19.9834	0.0784	-0.1538	-0.700833	0.0383667	0.231867	-0.552167	|IMET_2600|	gi|585105230|gb|EWM23944.1| splicing factor 3b subunit 1 [Nannochloropsis gaditana]
25.3467	25.7287	25.8867	26.0252	26.4041	26.5616	26.174	25.9559	26.7542	26.319	25.8522	24.8353	0.382067	0.138533	0.1575	-0.218133	-0.435233	-1.0169	|IMET_2612|	gi|585105131|gb|EWM23857.1| Ferredoxin reductase-type FAD-binding domain protein [Nannochloropsis gaditana]
19.1171	19.7472	19.5271	20.1377	18.9684	20.0195	19.1724	20.3689	19.6205	19.7183	18.2121	19.9173	0.6301	0.610567	1.0511	1.19653	0.0977667	1.70527	|IMET_2615|	gi|585105125|gb|EWM23853.1| hypothetical protein Naga_100464g6 [Nannochloropsis gaditana]
21.4278	21.0101	21.2755	21.1687	20.3589	20.4399	19.0158	18.404	21.0668	20.1728	20.5376	20.5038	-0.4177	-0.1068	0.0809333	-0.611833	-0.894067	-0.0338667	|IMET_2617|	gi|585105124|gb|EWM23852.1| ef-1 guanine nucleotide exchange domain-containing [Nannochloropsis gaditana]
14.7093	15.5614	18.0075	18.1122	16.4975	16.765	17.1991	16.7461	17.2629	17.8816	15.9605	17.1426	0.852133	0.1047	0.267533	-0.453	0.618733	1.1821	|IMET_2620|	gi|298710230|emb|CBJ26305.1| protein phosphatase 2A regulatory subunit [Ectocarpus siliculosus]
19.748	20.5105	20.4012	20.361	19.7716	19.3219	20.1529	20.1589	20.2729	20.3889	20.1982	19.7854	0.7625	-0.0402	-0.449633	0.00596667	0.116033	-0.4128	|IMET_2621|	gi|553187401|ref|XP_005854603.1| nucleoside-diphosphate kinase [Nannochloropsis gaditana CCMP526] &gt;gi|422294455|gb|EKU21755.1| nucleoside-diphosphate kinase [Nannochloropsis gaditana CCMP526] &gt;gi|585105104|gb|EWM23836.1| nucleoside diphosphate kinase [Nannochloropsis gaditana]
22.8791	23.1519	23.1031	22.9738	23.2633	24.1066	23.7409	23.3552	23.0785	22.7796	24.3975	24.1942	0.2728	-0.129333	0.8433	-0.3857	-0.2989	-0.2033	|IMET_2623|	gi|553187404|ref|XP_005854604.1| extrinsic protein in photosystem II [Nannochloropsis gaditana CCMP526] &gt;gi|422294456|gb|EKU21756.1| extrinsic protein in photosystem II [Nannochloropsis gaditana CCMP526]
16.592	16.9182	17.5236	16.9583	15.2085	15.0453	16.0358	15.2051	16.7917	16.2288	16.1313	17.0053	0.3262	-0.565233	-0.163167	-0.830667	-0.5629	0.873933	|IMET_2624|	gi|553187407|ref|XP_005854605.1| glutathione peroxidase [Nannochloropsis gaditana CCMP526] &gt;gi|422294457|gb|EKU21757.1| glutathione peroxidase [Nannochloropsis gaditana CCMP526] &gt;gi|585105110|gb|EWM23842.1| glutathione peroxidase [Nannochloropsis gaditana]
17.1899	16.6649	16.0437	16.409	16.2752	16.9326	16.907	16.4236	16.6989	15.8501	17	15.4569	-0.524967	0.3653	0.657467	-0.483367	-0.848833	-1.5431	|IMET_2629|	gi|585105098|gb|EWM23833.1| protein required for ethanol metabolism [Nannochloropsis gaditana]
15.9021	15.703	16.8405	16.2779	15.0765	14.6406	16.783	14.7114	14.3906	15.1919	16.2248	18.0427	-0.199167	-0.5626	-0.435967	-2.07167	0.8013	1.81797	|IMET_2630|	gi|585105099|gb|EWM23834.1| Thioredoxin superfamily protein [Nannochloropsis gaditana]
20.2294	20.2443	19.9966	19.7479	17.8995	17.9323	20.0266	20.1838	19.9474	20.1133	20.1308	16.8866	0.0148667	-0.248733	0.0327333	0.157267	0.165967	-3.24427	|IMET_2643|	gi|585105076|gb|EWM23822.1| hypothetical protein Naga_100623g1 [Nannochloropsis gaditana]
19.2207	19.5021	18.0068	17.9036	15.9782	15.52	16.6384	18.3089	17.7983	18.272	18.07	16.0889	0.2814	-0.103167	-0.4582	1.6705	0.473667	-1.9811	|IMET_2644|	gi|585105071|gb|EWM23818.1| pentatricopeptide repeat-containing protein chloroplastic, partial [Nannochloropsis gaditana]
18.4766	18.1467	16.3583	17.6195	14.6588	16.1891	16.1454	16.3451	16.9684	16.9073	16.1285	16.8256	-0.329933	1.2612	1.53027	0.199767	-0.0611667	0.697133	|IMET_265|	gi|585108959|gb|EWM26864.1| plastid lipid associated protein [Nannochloropsis gaditana]
17.4828	17.1069	17.6834	17.7764	15.8117	16.4314	16.4477	15.4428	17.4938	17.4304	17.0406	17.4205	-0.3759	0.0930667	0.619667	-1.00487	-0.0633333	0.3799	|IMET_2670|	gi|585100283|gb|EWM20567.1| hypothetical protein Naga_101222g2 [Nannochloropsis gaditana]
15.098	14.7211	15.9808	16.1641	17.3895	14.8945	15.7358	14.9913	15.6904	15.9979	16.7517	19.1792	-0.376933	0.1833	-2.495	-0.744533	0.307567	2.4275	|IMET_2671|	gi|553193521|ref|XP_005855793.1| hypothetical protein NGA_0631100 [Nannochloropsis gaditana CCMP526] &gt;gi|422293269|gb|EKU20569.1| hypothetical protein NGA_0631100 [Nannochloropsis gaditana CCMP526]
19.9717	21.1028	16.6938	18.9556	20.4856	21.5759	21.4444	21.6581	18.6014	21.3245	18.8628	19.2552	1.13113	2.26177	1.09023	0.213667	2.7231	0.3924	|IMET_2682|	gi|585103321|gb|EWM22729.1| hypothetical protein Naga_100561g2 [Nannochloropsis gaditana] &gt;gi|585103322|gb|EWM22730.1| hypothetical protein Naga_100561g2 [Nannochloropsis gaditana]
15.0937	16.3449	16.2099	14.4644	14.4235	15.4998	14.8628	15.236	15.6207	15.4766	16.1093	15.7252	1.25127	-1.74547	1.0763	0.373133	-0.144167	-0.384167	|IMET_269|	gi|585108957|gb|EWM26862.1| Uncharacterized protein family UPF0047 [Nannochloropsis gaditana]
19.3624	19.354	19.3645	20.1994	19.3707	19.055	20.3546	20.4868	20.1906	20.3867	19.6428	20.3087	-0.0084	0.834833	-0.315767	0.1322	0.196167	0.665867	|IMET_2723|	gi|585102051|gb|EWM21727.1| eukaryotic initiation factor 4a, partial [Nannochloropsis gaditana]
17.2202	17.157	18.4713	18.2933	18.1284	18.7775	18.1248	18.9337	18.7256	19.2886	17.0878	18.061	-0.0632	-0.178	0.649067	0.8089	0.563033	0.973167	|IMET_2732|	gi|553190277|ref|XP_005855159.1| histone deacetylase 1/2 [Nannochloropsis gaditana CCMP526] &gt;gi|422293900|gb|EKU21200.1| histone deacetylase 1/2 [Nannochloropsis gaditana CCMP526]
19.2986	18.3381	21.0865	20.3281	18.7865	20.0894	21.5901	19.4848	23.1174	21.4622	18.474	15.5447	-0.9605	-0.758367	1.3029	-2.10537	-1.65517	-2.92933	|IMET_2742|	gi|553183025|ref|XP_005853828.1| large subunit ribosomal protein L26e [Nannochloropsis gaditana CCMP526] &gt;gi|422295232|gb|EKU22531.1| large subunit ribosomal protein L26e [Nannochloropsis gaditana CCMP526]
16.812	16.1254	17.1626	16.9359	16.8233	15.7849	16.8708	16.6692	16.9775	16.0037	17.494	16.9295	-0.686667	-0.2267	-1.03837	-0.201567	-0.973767	-0.564467	|IMET_275|	gi|298707655|emb|CBJ25972.1| eukaryotic initiation factor 3H1 subunit [Ectocarpus siliculosus]
18.0535	17.2068	17.8994	17.8255	18.5157	18.5003	19.4913	17.8307	18.4207	18.3674	16.0223	15.9319	-0.846733	-0.0738667	-0.0154333	-1.66057	-0.0532333	-0.0904	|IMET_2756|	gi|585102093|gb|EWM21760.1| TB2/DP1/HVA22-related protein [Nannochloropsis gaditana]
19.5496	19.3672	19.1108	19.6286	19.1167	19.3643	19.2399	19.2582	19.5498	19.0307	19.5321	19.6704	-0.1824	0.5178	0.247633	0.0183	-0.519067	0.138267	|IMET_2760|	gi|553188006|ref|XP_005854716.1| t-complex protein 1 subunit alpha [Nannochloropsis gaditana CCMP526] &gt;gi|422294343|gb|EKU21643.1| t-complex protein 1 subunit alpha [Nannochloropsis gaditana CCMP526]
15.7662	15.7262	16.505	16.282	14.7693	15.0632	16.5851	15.3836	17.2042	16.0907	17.2457	16.5088	-0.0400667	-0.222967	0.293933	-1.2015	-1.1135	-0.7369	|IMET_2763|	gi|585102095|gb|EWM21761.1| snf1-related protein kinase catalytic subunit alpha kin10, partial [Nannochloropsis gaditana]
20.2532	19.8705	18.7728	19.079	19.2639	19.3341	19.657	19.5019	19.3601	19.923	19.4692	21.2383	-0.3827	0.306233	0.0701667	-0.1551	0.562933	1.76907	|IMET_277|	gi|585108967|gb|EWM26869.1| glutamate synthase [Nannochloropsis gaditana]
14.7939	14.8831	18.1571	15.8379	17.5978	17.0124	16.2227	15.9454	18.879	17.5984	18.417	19.5068	0.0892	-2.31923	-0.5854	-0.277267	-1.2806	1.08987	|IMET_2779|	gi|585102134|gb|EWM21798.1| Protein of unknown function DUF3119 [Nannochloropsis gaditana]
22.2802	22.6055	21.8645	21.7087	23.3517	22.9699	22.4178	22.8525	21.8905	22.5692	22.2394	23.2189	0.325267	-0.1558	-0.381833	0.434767	0.678667	0.979533	|IMET_278|	gi|341875526|gb|EGT31461.1| hypothetical protein CAEBREN_04019 [Caenorhabditis brenneri]
16.1222	16.6131	16.7964	16.6737	15.8539	14.7977	16.3689	17.0043	16.0895	15.5937	16.6371	14.3608	0.490933	-0.122667	-1.05627	0.635333	-0.495833	-2.27623	|IMET_2781|	gi|585102127|gb|EWM21791.1| chaperone protein [Nannochloropsis gaditana]
23.4157	23.9279	23.9309	24.2256	22.9593	23.2666	23.3471	23.9572	23.2882	23.8445	22.2714	22.7543	0.5122	0.294733	0.307333	0.610167	0.556333	0.4829	|IMET_2789|	gi|585102142|gb|EWM21806.1| h+-translocating pyrophosphatase family [Nannochloropsis gaditana]
23.602	23.9146	23.1097	23.1835	22.5642	22.3	23.3759	23.3896	22.9652	23.2958	24.0096	23.526	0.3126	0.0738333	-0.264233	0.0137	0.330567	-0.483633	|IMET_2792|	gi|585102128|gb|EWM21792.1| phosphoglucomutase [Nannochloropsis gaditana]
18.1271	18.5899	17.6804	17.8731	16.6869	15.841	18.2234	18.5559	16.7915	17.5881	18.5547	17.3101	0.4628	0.192633	-0.845867	0.332533	0.796667	-1.24457	|IMET_2794|	gi|585102145|gb|EWM21809.1| lecithin:cholesterol acyltransferase [Nannochloropsis gaditana]
16.6729	17.4556	16.9231	17.1175	18.0899	16.6777	17.5972	16.6565	17.3368	15.267	16.4855	16.4472	0.782733	0.194433	-1.41223	-0.940733	-2.0698	-0.0383	|IMET_2799|	gi|585102125|gb|EWM21789.1| hypothetical protein Naga_100065g20 [Nannochloropsis gaditana]
16.2252	15.0347	16.5057	17.1901	14.7141	15.5308	14.8103	15.4514	16.1599	15.5558	15.9099	17.8912	-1.19047	0.684467	0.8167	0.6411	-0.604067	1.9813	|IMET_280|	gi|585108987|gb|EWM26875.1| Golgi apparatus membrane protein TVP15 [Nannochloropsis gaditana]
21.0859	21.2446	20.8639	20.812	20.1394	20.2531	20.7061	21.2393	21.5166	21.4224	20.9659	20.783	0.158733	-0.0519667	0.113767	0.533167	-0.0942	-0.182967	|IMET_2802|	gi|585102144|gb|EWM21808.1| leucyl aminopeptidase [Nannochloropsis gaditana]
15.2219	16.4457	18.3255	17.0995	19.6109	15.3536	17.5785	15.4148	19.5009	19.7218	15.4742	14.5849	1.22373	-1.22597	-4.25733	-2.1637	0.220867	-0.8893	|IMET_2806|	gi|553181999|ref|XP_005853661.1| hypothetical protein NGA_0273602 [Nannochloropsis gaditana CCMP526] &gt;gi|422295403|gb|EKU22702.1| hypothetical protein NGA_0273602 [Nannochloropsis gaditana CCMP526]
17.0644	16.6516	16.8177	16.7612	16.5808	16.2125	16.0059	15.9988	16.5205	16.2357	17.0769	15.8001	-0.412833	-0.0565333	-0.368267	-0.0071	-0.284833	-1.27683	|IMET_2817|	gi|553181318|ref|XP_005853543.1| 3-hydroxybutyrate dehydrogenase [Nannochloropsis gaditana CCMP526] &gt;gi|422295513|gb|EKU22812.1| 3-hydroxybutyrate dehydrogenase [Nannochloropsis gaditana CCMP526]
14.5672	16.8611	16.1045	15.5272	16.2505	15.5037	16.1057	15.3237	16.4725	15.9171	16.2556	16.1455	2.2939	-0.577267	-0.746833	-0.782033	-0.555467	-0.1101	|IMET_2818|	gi|585102159|gb|EWM21818.1| aspartyl-trna cytoplasmic [Nannochloropsis gaditana]
18.8433	15.9055	18.4012	18.2178	19.5022	18.3091	18.0902	18.8092	19.58	14.2297	16.0877	17.9636	-2.93787	-0.183433	-1.1931	0.719	-5.35033	1.87587	|IMET_282|	gi|585108990|gb|EWM26878.1| hypothetical protein Naga_100576g3 [Nannochloropsis gaditana]
17.7888	17.4087	17.1572	17.2733	15.6518	14.9584	17.219	17.5482	17.5688	17.7379	16.452	16.6822	-0.380167	0.1161	-0.693333	0.3292	0.169067	0.230233	|IMET_2823|	gi|585102211|gb|EWM21868.1| nadph:adrenodoxin mitochondrial [Nannochloropsis gaditana]
17.3673	16.4806	17.757	17.5767	18.1639	17.7129	18.3609	17.4543	17.8719	18.0327	16.3459	17.5762	-0.886767	-0.180367	-0.451033	-0.906567	0.1608	1.23023	|IMET_2824|	gi|553177155|ref|XP_005852438.1| RNA-binding protein Musashi, partial [Nannochloropsis gaditana CCMP526] &gt;gi|422296095|gb|EKU23394.1| RNA-binding protein Musashi, partial [Nannochloropsis gaditana CCMP526]
17.8983	17.6468	17.1455	16.8959	18.4269	17.7311	16.741	17.6256	14.8714	17.4276	17.2555	17.3537	-0.2515	-0.249667	-0.695867	0.884633	2.5562	0.0982	|IMET_283|	gi|585108989|gb|EWM26877.1| hypothetical protein Naga_100576g4 [Nannochloropsis gaditana]
21.2358	21.2409	20.6331	20.417	19.967	20.0438	20.5159	20.927	20.779	20.7556	20.8921	20.2747	0.0051	-0.216067	0.0768	0.411133	-0.0234333	-0.6174	|IMET_2832|	gi|585102175|gb|EWM21833.1| GTP-binding protein [Nannochloropsis gaditana]
17.5895	18.1516	17.5462	18.2262	17.9963	18.3348	17.0749	16.1483	18.4543	18.5344	18.5713	17.9581	0.562067	0.68	0.338533	-0.926633	0.0801333	-0.6132	|IMET_2835|	gi|585102182|gb|EWM21840.1| udp-glucose 4-epimerase [Nannochloropsis gaditana]
16.6559	16.0976	14.5484	15.7704	15.633	14.3622	16.0486	17.0296	15.451	14.2229	17.2879	16.7538	-0.5583	1.22207	-1.2708	0.981	-1.22807	-0.5341	|IMET_2838|	gi|585102185|gb|EWM21843.1| Thioredoxin domain protein [Nannochloropsis gaditana]
16.8324	15.4743	16.8691	16.6122	16.291	16.2192	16.2231	14.9051	16.6528	15.8542	16.2579	19.2728	-1.35807	-0.256867	-0.0717667	-1.318	-0.798567	3.01497	|IMET_2839|	gi|585102167|gb|EWM21825.1| rab7 family gtpase [Nannochloropsis gaditana]
18.344	18.3145	17.952	18.7139	17.5987	17.1132	17.3408	18.2591	18.2519	18.6476	17.9538	18.1404	-0.0295333	0.761933	-0.485567	0.9183	0.395733	0.1866	|IMET_2842|	gi|585102165|gb|EWM21823.1| calcium-dependent protein kinase [Nannochloropsis gaditana]
20.1909	20.4617	20.5452	20.116	21.3042	21.2567	22.3755	20.4435	21.4931	20.7072	19.6222	20.9006	0.2708	-0.4292	-0.0475667	-1.932	-0.785833	1.27843	|IMET_2844|	gi|585102191|gb|EWM21849.1| cytochrome c1 heme protein [Nannochloropsis gaditana]
22.4216	23.017	22.5048	22.6283	21.5322	22.1469	22.0166	22.8539	22.505	22.4917	23.7221	23.0301	0.5954	0.1235	0.6147	0.837267	-0.0133	-0.691967	|IMET_2845|	gi|585102166|gb|EWM21824.1| superoxide dismutase [Nannochloropsis gaditana]
15.0345	14.4345	14.8542	15.2844	14.442	14.9634	14.5903	15.4742	15.7506	15.1822	16.302	15.6539	-0.599967	0.4302	0.521433	0.8839	-0.568367	-0.6481	|IMET_2849|	gi|585102177|gb|EWM21835.1| arabinose 5-phosphate isomerase [Nannochloropsis gaditana]
15.6333	14.5374	15.3061	15.3291	14.9843	14.8289	16.054	14.2848	16.3628	13.8928	16.7166	17.2944	-1.0959	0.023	-0.155433	-1.76917	-2.47	0.577733	|IMET_2862|	gi|585102209|gb|EWM21866.1| hypothetical protein Naga_100169g8 [Nannochloropsis gaditana]
17.7634	16.2324	17.1331	17.4313	16.5959	14.8321	17.7217	17.7688	17.9966	18.1689	16.1858	17.0041	-1.53103	0.298167	-1.7638	0.0471333	0.172267	0.818233	|IMET_2866|	gi|585102203|gb|EWM21860.1| imp-gmp specific 5 nucleotidase [Nannochloropsis gaditana]
16.5729	16.1834	15.5804	15.9391	14.3573	14.5049	15.3612	15.3369	15.785	15.2336	16.1586	15.9926	-0.389467	0.358667	0.147633	-0.0243	-0.551333	-0.165967	|IMET_2871|	gi|553188278|ref|XP_005854766.1|s-adenosylmethionine mitochondrial carrier protein [Nannochloropsis gaditana CCMP526]
22.037	21.1768	21.4991	21.3266	22.0795	21.3829	21.7595	20.9064	22.7478	21.4323	21.2041	20.542	-0.860167	-0.1725	-0.696567	-0.853067	-1.31557	-0.6621	|IMET_2873|	gi|585102222|gb|EWM21878.1| 40s ribosomal protein s6 [Nannochloropsis gaditana]
16.524	16.5047	16.6853	16.6758	17.6293	15.8234	14.9234	16.3425	15.0275	15.7892	15.9889	15.6838	-0.0192667	-0.00956667	-1.80587	1.4191	0.7617	-0.305133	|IMET_2879|	gi|585102219|gb|EWM21875.1| beta adaptin [Nannochloropsis gaditana]
17.2773	17.1603	17.0109	17.0564	14.5829	17.0121	15.908	16.7646	16.8022	16.6284	15.2562	14.7488	-0.116967	0.0455333	2.42923	0.856633	-0.1738	-0.507467	|IMET_2893|	gi|585102248|gb|EWM21902.1| hypothetical protein Naga_100070g28 [Nannochloropsis gaditana]
17.193	16.2176	17.1106	16.3822	15.0282	15.3714	15.8258	15.9939	16.2138	16.8524	14.5903	14.4359	-0.975367	-0.7284	0.3432	0.168133	0.6386	-0.1544	|IMET_2897|	gi|585102268|gb|EWM21922.1| udp-glc gal endoplasmic reticulum nucleotide sugar transporter [Nannochloropsis gaditana]
21.1148	21.2033	21.5552	21.4669	20.1984	20.3404	20.9028	21.3022	21.299	21.6407	21.5577	21.1704	0.0884667	-0.0883667	0.141967	0.399367	0.341767	-0.387333	|IMET_2899|	gi|585102266|gb|EWM21920.1| aminopeptidase puromycin sensitive [Nannochloropsis gaditana]
22.2415	22.4107	22.5541	22.9354	21.8925	22.2816	23.0471	23.1779	22.7065	22.7742	22.2352	22.8369	0.169167	0.381333	0.389133	0.130833	0.0677667	0.601767	|IMET_29|	gi|585108857|gb|EWM26769.1| heat shock protein 70 [Nannochloropsis gaditana]
17.8316	18.6001	19.209	19.0843	17.0142	17.2619	18.7801	18.4908	18.4299	19.0794	18.9316	19.0899	0.7685	-0.124667	0.2477	-0.2893	0.649467	0.1583	|IMET_2905|	gi|585102249|gb|EWM21903.1| glutamine-trna ligase [Nannochloropsis gaditana]
14.5436	15.01	15.8685	16.1634	15.197	15.1397	14.9183	14.3632	16.2806	16.0982	14.5582	14.6606	0.466333	0.294867	-0.0573333	-0.555067	-0.182467	0.1024	|IMET_2915|	gi|585102270|gb|EWM21924.1| uracil phosphoribosyltransferase [Nannochloropsis gaditana]
21.9036	21.7232	22.048	21.1578	20.7289	21.25	21.6769	21.097	21.8217	21.0797	21.6674	19.88	-0.180367	-0.890167	0.5211	-0.5799	-0.741967	-1.78737	|IMET_2919|	gi|585102254|gb|EWM21908.1| 30s ribosomal protein s15 [Nannochloropsis gaditana]
16.509	15.9777	17.0137	17.329	16.6683	15.2441	16.643	16.2517	16.0394	15.2059	16.3684	17.2809	-0.531333	0.315367	-1.4242	-0.391233	-0.833433	0.9125	|IMET_2924|	gi|585102284|gb|EWM21937.1| enoyl- hydratase domain-containing protein 1 [Nannochloropsis gaditana]
22.533	22.0393	22.0235	22.8607	21.4926	21.6345	22.5797	22.7695	22.4139	22.6444	21.2563	20.2598	-0.493733	0.8372	0.141933	0.189733	0.2305	-0.996567	|IMET_2927|	lipoprotein, type 6
21.7815	22.2719	22.6826	22.5453	22.2486	21.9636	21.6105	21.4818	23.0278	22.1473	23.5028	22.7756	0.490467	-0.137333	-0.284967	-0.128667	-0.8805	-0.727233	|IMET_2931|	gi|585102306|gb|EWM21954.1| phosphoribulokinase [Nannochloropsis gaditana]
24.0282	24.0242	24.7945	24.4815	24.4949	24.5991	24.2895	24.462	24.5939	24.1885	24.3872	24.183	-0.004	-0.312967	0.1042	0.172533	-0.405467	-0.2042	|IMET_2935|	gi|553179865|ref|XP_005852776.1| light-harvesting protein [Nannochloropsis gaditana CCMP526] &gt;gi|422295759|gb|EKU23058.1| light-harvesting protein [Nannochloropsis gaditana CCMP526]
19.9352	20.0022	20.3329	20.1218	19.5429	19.5164	19.4955	19.8427	20.2508	19.7114	19.9622	19.6309	0.0669333	-0.211067	-0.0264667	0.3472	-0.5394	-0.331333	|IMET_2949|	gi|299470628|emb|CBN78569.1| conserved unknown protein [Ectocarpus siliculosus]
16.3989	16.7324	16.6696	16.6489	18.0337	18.0847	16.8504	16.045	16.4917	16.646	18.3579	17.3881	0.333533	-0.0206667	0.051	-0.805433	0.154333	-0.969867	|IMET_2951|	gi|585105239|gb|EWM23953.1|na+ h+ antiporter [Nannochloropsis gaditana]
18.3701	18.4738	18.0985	18.2157	19.6985	19.1731	15.9454	18.4029	17.4351	17.9481	19.2154	18.7382	0.1037	0.117267	-0.525433	2.45747	0.512967	-0.4772	|IMET_2952|	gi|585102335|gb|EWM21970.1| salt overly sensitive 1 [Nannochloropsis gaditana]
18.2225	18.3247	18.6928	19.2696	19.2912	19.4472	18.9451	19.4503	19.6954	19.8675	18.8814	18.4382	0.102267	0.576767	0.156	0.505167	0.172133	-0.443267	|IMET_2953|	gi|585102334|gb|EWM21969.1| glutathione s-transferase [Nannochloropsis gaditana]
19.8664	22.5606	22.4732	22.3463	20.0308	22.2362	23.2912	23.3035	23.7985	20.81	15.9217	15.7101	2.69427	-0.126933	2.2054	0.0122333	-2.98847	-0.211567	|IMET_2980|	gi|298705389|emb|CBJ28679.1| conserved unknown protein [Ectocarpus siliculosus]
17.6215	18.3337	19.0861	19.0217	17.7309	17.0866	17.4971	18.1026	18.4219	18.516	18.5034	19.2559	0.712267	-0.0644	-0.6443	0.605467	0.0940667	0.7525	|IMET_2986|	gi|585100637|gb|EWM20762.1| acetyl- synthetase [Nannochloropsis gaditana]
14.2897	14.9393	20.8341	21.4125	19.1609	17.3673	21.051	21.913	14.6138	16.3468	18.6084	20.3496	0.649667	0.578467	-1.7936	0.862	1.733	1.74123	|IMET_2995|	gi|585100654|gb|EWM20774.1| hypoxia up-regulated 1 [Nannochloropsis gaditana]
15.9064	16.9628	16.9361	17.0562	15.4144	17.0891	17.2062	17.7048	16.906	16.2337	16.1665	16.3492	1.05643	0.120067	1.6747	0.498667	-0.6723	0.182633	|IMET_3007|	gi|585108739|gb|EWM26651.1| Peroxiredoxin-like protein [Nannochloropsis gaditana]
18.6251	18.9932	18.3081	18.5223	19.6459	19.7014	18.7541	19.4215	18.5792	19.0567	19.5047	18.8931	0.368033	0.214267	0.0555	0.667367	0.4775	-0.611633	|IMET_3008|	gi|585108763|gb|EWM26675.1| Sad1/UNC domain containing protein [Nannochloropsis gaditana]
15.3302	15.9808	15.1838	15.1392	14.396	15.293	14.4278	15.5891	16.6752	16.315	15.6344	18.6256	0.6506	-0.0446333	0.897067	1.1613	-0.360167	2.99123	|IMET_3017|	gi|585108867|gb|EWM26779.1| had-superfamily subfamily iia hydrolase [Nannochloropsis gaditana]
17.2427	15.4586	16.7681	16.3219	15.0747	14.71	16.9186	16.8521	16.2985	16.3528	18.2558	16.5901	-1.7841	-0.446233	-0.364667	-0.0664667	0.0542667	-1.6657	|IMET_3024|	gi|1072228690|gb|OEU13425.1| Ataxin-2_N-domain-containing protein [Fragilariopsis cylindrus CCMP1102]
19.067	19.6508	20.0153	20.0218	18.3057	18.0584	19.7426	19.3771	19.2586	19.5159	18.5083	19.0645	0.5838	0.00653333	-0.2473	-0.365433	0.257367	0.556267	|IMET_3027|	gi|585108644|gb|EWM26559.1| dienoyl- reductase [Nannochloropsis gaditana]
17.7046	16.6272	17.6946	17.5728	16.9777	17.3931	18.2808	16.357	15.8009	17.1119	15.5623	15.8144	-1.07737	-0.1218	0.415367	-1.92387	1.31093	0.252167	|IMET_3032|	gi|585108650|gb|EWM26565.1| cold-inducible rna-binding protein [Nannochloropsis gaditana]
19.988	20.025	21.2474	21.652	20.8655	21.1414	20.8557	20.4196	20.4043	20.7531	21.0065	20.9755	0.0370333	0.4046	0.275867	-0.436033	0.348833	-0.031	|IMET_3033|	gi|585108641|gb|EWM26556.1| luminal binding protein [Nannochloropsis gaditana]
16.5921	16.1216	16.7304	15.9536	18.4954	17.3445	17.1144	15.8926	15.7284	16.5608	15.3515	15.6559	-0.4705	-0.776867	-1.15093	-1.22177	0.8324	0.304467	|IMET_3034|	gi|585108637|gb|EWM26552.1| katanin p60 atpase-containing subunit [Nannochloropsis gaditana]
20.8952	20.9895	21.4775	22.0871	21.5807	22.1578	22.1474	21.6398	21.5482	22.0037	20.9564	20.7888	0.0943667	0.609533	0.577067	-0.5076	0.455533	-0.1676	|IMET_3037|	gi|585108638|gb|EWM26553.1| s-adenosylmethionine synthetase [Nannochloropsis gaditana]
18.6031	18.4967	18.0359	18.1765	18.3091	17.5107	18.1178	18.6801	18.0958	18.3267	18.5853	18.6715	-0.1064	0.1406	-0.798367	0.5623	0.230933	0.0861667	|IMET_3044|	gi|585108630|gb|EWM26547.1| proteasome subunit alpha type 2 [Nannochloropsis gaditana]
19.3011	19.7363	19.6584	19.6888	18.9371	20.2406	19.6584	21.1777	19.8124	20.0346	19.305	18.7546	0.435133	0.0304	1.30347	1.5193	0.222133	-0.5504	|IMET_3052|	gi|585108608|gb|EWM26530.1| thioredoxin family protein [Nannochloropsis gaditana]
17.5633	17.3329	17.9798	17.8645	18.0534	18.403	17.6531	16.9009	17.5689	17.5057	14.8083	16.2933	-0.2304	-0.115333	0.3496	-0.7522	-0.0631667	1.485	|IMET_3054|	gi|585108606|gb|EWM26528.1| eukaryotic translation initiation factor [Nannochloropsis gaditana]
19.4225	18.5002	19.0772	19.427	18.8815	18.1427	18.8687	19.2847	19.2819	19.7947	18.0855	19.9615	-0.9223	0.349833	-0.738833	0.416033	0.512867	1.87607	|IMET_3057|	gi|585108605|gb|EWM26527.1| proline dehydrogenase [Nannochloropsis gaditana]
16.9827	15.9803	17.243	16.2056	16.5739	15.2386	16.1458	15.7069	17.9299	15.73	15.6152	15.3247	-1.00247	-1.03737	-1.33533	-0.4389	-2.19983	-0.290567	|IMET_3058|	gi|585108610|gb|EWM26532.1| hypothetical protein Naga_100141g6 [Nannochloropsis gaditana]
20.2566	20.47	19.8324	19.4227	19.6573	18.5855	19.5632	20.633	19.6668	19.6104	19.924	19.5341	0.2134	-0.409733	-1.0718	1.06983	-0.0564	-0.389933	|IMET_3060|	gi|585108540|gb|EWM26487.1| ATPase, AAA-type, core [Nannochloropsis gaditana]
15.3381	15.9268	15.6616	16.669	15.2817	16.2212	17.2812	14.9846	17.6479	17.3359	15.9163	15.4461	0.588667	1.0074	0.939567	-2.29667	-0.312	-0.470167	|IMET_3066|	gi|585108602|gb|EWM26524.1| allantoicase [Nannochloropsis gaditana] &gt;gi|585108603|gb|EWM26525.1| allantoicase [Nannochloropsis gaditana]
16.6309	14.9753	16.939	18.214	16.4627	14.8524	15.4055	15.5119	18.6294	17.5047	18.6542	17.373	-1.6556	1.27493	-1.61027	0.106333	-1.12473	-1.28123	|IMET_3070|	pre-mRNA-processing factor 19
20.9586	20.4357	20.7047	20.3809	20.4666	19.5956	20.8504	19.3202	20.7753	19.0024	20.1297	17.8939	-0.522867	-0.323833	-0.870967	-1.53013	-1.77297	-2.23577	|IMET_3072|	gi|585108547|gb|EWM26493.1| protoporphyrinogen oxidase [Nannochloropsis gaditana]
19.5017	19.0915	19.2308	19.7332	19.7948	19.3611	19.0518	20.757	19.3189	18.436	19.6085	18.5651	-0.410167	0.5024	-0.433633	1.7052	-0.8829	-1.04333	|IMET_3074|	gi|553182659|ref|XP_005853763.1| large subunit ribosomal protein L31e [Nannochloropsis gaditana CCMP526] &gt;gi|422295298|gb|EKU22597.1| large subunit ribosomal protein L31e [Nannochloropsis gaditana CCMP526] &gt;gi|585108557|gb|EWM26499.1| 60s ribosomal protein l31 [Nannochloropsis gaditana]
22.5764	23.125	22.8295	22.3957	22.4422	22.6629	22.7611	23.0112	23.0814	23.1279	20.9261	21.4118	0.5486	-0.433833	0.2207	0.250133	0.0465	0.485733	|IMET_3079|	gi|585108572|gb|EWM26506.1| ascorbate peroxidase [Nannochloropsis gaditana]
18.6366	18.2498	17.5325	18.6503	19.0985	16.2695	20.5592	15.0104	21.0565	16.6553	14.6284	14.7119	-0.3868	1.1178	-2.82903	-5.54887	-4.40113	0.0835	|IMET_308|	gi|153792261|ref|NP_001093382.1| uncharacterized protein LOC100101334 [Xenopus laevis] &gt;gi|148921641|gb|AAI46637.1| LOC100101334 protein [Xenopus laevis]
18.5872	18.322	19.0173	18.2921	17.6353	17.4548	18.0886	16.9892	18.0765	17.7483	19.3746	20.4405	-0.2652	-0.725233	-0.1805	-1.0994	-0.328133	1.06593	|IMET_310|	gi|553181298|ref|XP_005853540.1| hypothetical protein NGA_0432801 [Nannochloropsis gaditana CCMP526] &gt;gi|422295520|gb|EKU22819.1| hypothetical protein NGA_0432801 [Nannochloropsis gaditana CCMP526]
14.8924	16.8862	16.2177	16.7064	15.3063	16.1268	15.492	15.7354	16.7158	16.1001	16.9646	16.3178	1.9938	0.4887	0.820433	0.243367	-0.615733	-0.646767	|IMET_3100|	gi|585108529|gb|EWM26476.1| atp-dependent -nad h-hydrate dehydratase [Nannochloropsis gaditana]
17.1971	17.65	17.8044	17.7256	17.6128	17.2542	16.9092	16.1451	18.095	16.8456	17.2574	18.0455	0.4529	-0.0788	-0.358667	-0.7641	-1.24943	0.788067	|IMET_3115|	gi|585112641|gb|EWM30018.1| carboxyl-terminal processing protease [Nannochloropsis gaditana]
21.1296	21.0263	21.7209	21.3527	21.1553	20.865	20.9307	20.331	20.8738	20.6023	20.71	20.2721	-0.1033	-0.368233	-0.290233	-0.599733	-0.271467	-0.437933	|IMET_3121|	gi|585112454|gb|EWM29872.1| fad-dependent pyridine nucleotide-disulfide oxidoreductase [Nannochloropsis gaditana]
18.9508	18.5292	18.4602	17.9785	17.8058	15.9946	18.9429	18.734	18.0974	18.2757	17.8671	18.0505	-0.421533	-0.4817	-1.81123	-0.2089	0.178333	0.1834	|IMET_3122|	gi|585112651|gb|EWM30025.1| cation-transporting atpase [Nannochloropsis gaditana]
16.8506	16.5911	16.9565	17.2074	18.3852	16.9728	16.9663	15.073	17.4764	16.1075	18.423	17.108	-0.259533	0.2509	-1.41243	-1.8933	-1.3689	-1.31493	|IMET_3136|	gi|585112679|gb|EWM30049.1| hypothetical protein Naga_100225g9 [Nannochloropsis gaditana]
16.8682	17.45	17.6386	17.3691	16.4422	16.0658	17.2335	17.7336	16.9686	18.0526	15.972	16.815	0.581767	-0.269433	-0.376467	0.5001	1.08403	0.842967	|IMET_3137|	gi|585112677|gb|EWM30047.1| Dihydrodipicolinate reductase [Nannochloropsis gaditana]
16.1893	17.3088	17.1986	18.19	15.0649	16.3791	16.2335	17.5488	16.9932	16.8028	16.8501	16.1747	1.11947	0.991333	1.3142	1.3153	-0.190367	-0.675367	|IMET_3138|	gi|585112685|gb|EWM30055.1| tocopherol polyprenyltransferase-like protein [Nannochloropsis gaditana]
20.5069	20.5553	21.4379	21.3959	19.9531	20.5895	20.5642	20.6832	20.3173	20.7039	20.3308	21.2516	0.0483667	-0.0420333	0.636433	0.119	0.3866	0.920767	|IMET_3140|	gi|585112680|gb|EWM30050.1| heat shock protein hsp90 [Nannochloropsis gaditana]
18.3411	16.6886	17.3943	17.7943	17.3877	17.3181	17.8234	18.473	18.1351	17.8549	19.1307	21.4996	-1.6525	0.399933	-0.0695667	0.649567	-0.2802	2.36887	|IMET_3156|	gi|585104662|gb|EWM23546.1| sulfide-quinone oxidoreductase [Nannochloropsis gaditana]
19.4531	18.9704	19.1953	18.9026	19.5066	18.219	19.9879	19.576	17.7384	18.6548	18.8	17.4035	-0.482767	-0.2927	-1.28763	-0.411867	0.916433	-1.39647	|IMET_3159|	gi|585110563|gb|EWM28218.1| hypothetical protein Naga_100004g28 [Nannochloropsis gaditana]
22.5247	23.4825	22.5593	23.0474	20.1206	20.4094	22.3641	23.6241	23.0965	23.5856	21.8669	21.8866	0.957733	0.488167	0.288733	1.26	0.489067	0.0196667	|IMET_316|	gi|1072237554|gb|OEU22281.1| V-type ATPase 16 kDa proteolipid subunit [Fragilariopsis cylindrus CCMP1102]
17.3872	17.5385	18.2583	17.9489	16.315	16.1615	16.3475	15.8033	18.4498	18.8655	17.6263	18.2529	0.1513	-0.309367	-0.153567	-0.5442	0.415667	0.626567	|IMET_3174|	gi|585104086|gb|EWM23193.1| 3-oxo-5-alpha-steroid 4 [Nannochloropsis gaditana]
16.3839	17.5717	16.5853	16.7355	17.4889	16.6905	16.278	17.7366	16.2151	17.4971	14.9821	14.87	1.18777	0.1502	-0.798333	1.4586	1.28203	-0.1121	|IMET_3176|	gi|673048415|ref|XP_008878168.1| hypothetical protein H310_12755 [Aphanomyces invadans] &gt;gi|574466114|gb|ETV93146.1| hypothetical protein H310_12755 [Aphanomyces invadans]
15.9854	17.0759	16.7802	17.085	14.9451	16.4435	15.3136	15.0192	16.6844	16.5115	17.483	16.5864	1.09047	0.3048	1.49847	-0.294367	-0.172933	-0.8966	|IMET_3177|	gi|585104074|gb|EWM23186.1| Acyl transferase/acyl hydrolase/lysophospholipase [Nannochloropsis gaditana]
18.3121	18.7425	17.3898	18.7134	17.5579	17.6094	17.2347	18.8393	18.4124	17.6016	19.3068	18.723	0.430367	1.3236	0.0515333	1.6046	-0.810733	-0.583733	|IMET_3187|	gi|553184397|ref|XP_005854081.1| 2-C-methyl-D-erythritol 2,4-cyclodiphosphate synthase [Nannochloropsis gaditana CCMP526] &gt;gi|422294976|gb|EKU22275.1| 2-C-methyl-D-erythritol 2,4-cyclodiphosphate synthase [Nannochloropsis gaditana CCMP526]
17.4216	17.6399	17.1528	18.2497	17.0222	16.4791	16.7327	18.0577	18.2435	18.7414	16.8961	17.7871	0.2183	1.0969	-0.5431	1.32503	0.497867	0.890933	|IMET_3198|	gi|585104030|gb|EWM23149.1| Protein of unknown function DUF2838 [Nannochloropsis gaditana]
18.6111	18.5198	19.0336	18.4708	17.9825	17.8677	18.7162	18.1666	18.6419	17.6891	17.4543	18.7079	-0.0913	-0.562833	-0.114833	-0.5496	-0.952833	1.25357	|IMET_3202|	gi|585104017|gb|EWM23136.1| beta-1,3-glucan-binding protein [Nannochloropsis gaditana]
16.843	16.7538	17.1028	18.156	15.7915	17.2411	17.7846	18.2302	17.5408	17.9677	16.9669	15.7436	-0.0892	1.0532	1.44963	0.4456	0.426867	-1.22327	|IMET_3204|	gi|585104040|gb|EWM23159.1| putative oxidoreductase ycsn [Nannochloropsis gaditana]
17.026	17.4174	17.5004	17.4296	19.2566	18.188	16.7813	16.8481	17.2805	17.7459	17.8061	17.4951	0.391367	-0.0708	-1.0686	0.0668	0.465367	-0.311033	|IMET_3205|	gi|585104023|gb|EWM23142.1| hypothetical protein Naga_100043g19 [Nannochloropsis gaditana]
14.5768	14.723	15.7062	15.8998	14.8436	15.4761	14.638	14.5806	15.2528	14.5234	15.7946	17.2088	0.1462	0.193633	0.632533	-0.0574667	-0.729367	1.4142	|IMET_321|	gi|585113362|gb|EWM30666.1| hypothetical protein Naga_100091g11 [Nannochloropsis gaditana]
17.258	17.7471	16.7695	16.6673	15.5424	16.1454	16.9784	17.177	16.507	16.9421	18.3447	17.693	0.489067	-0.1022	0.602933	0.1986	0.435067	-0.6517	|IMET_3210|	gi|585104043|gb|EWM23162.1| cytochrome p450 [Nannochloropsis gaditana]
16.3537	14.8982	17.6035	16.7032	15.7769	16.5084	14.6995	15.5963	15.4272	15.8264	17.2381	16.4173	-1.45553	-0.900333	0.731433	0.896833	0.399167	-0.8208	|IMET_3213|	gi|585104024|gb|EWM23143.1| Proteasome, beta-type subunit, conserved site [Nannochloropsis gaditana]
18.0189	18.5592	18.5682	18.7714	18.3382	17.1366	17.7964	16.9697	18.7355	18.4831	17.9032	17.6027	0.540333	0.2032	-1.20167	-0.8267	-0.2524	-0.300467	|IMET_3216|	gi|585104055|gb|EWM23174.1| YbaB-like DNA-binding protein [Nannochloropsis gaditana]
18.6905	18.0849	18.5562	17.4768	18.0953	17.6212	18.8663	17.6526	18.6752	17.2772	18.8408	17.0355	-0.605567	-1.0794	-0.474067	-1.21363	-1.39803	-1.80527	|IMET_3217|	gi|585104047|gb|EWM23166.1| YbaB-like DNA-binding protein [Nannochloropsis gaditana]
20.5804	21.2909	20.3575	20.73	19.5273	19.9382	20.6721	21.8146	20.6068	22.2208	21.6949	23.0792	0.710567	0.372433	0.410867	1.14243	1.61393	1.38433	|IMET_3227|	gi|585104016|gb|EWM23135.1| phosphate dikinase [Nannochloropsis gaditana]
17.8932	16.7348	17.2317	16.2682	14.787	14.7822	16.5826	17.2829	16.0233	16.9363	17.9972	15.9552	-1.15847	-0.9635	-0.0048	0.700233	0.912933	-2.042	|IMET_3230|	gi|585104045|gb|EWM23164.1| fact complex subunit ssrp1 [Nannochloropsis gaditana]
21.356	21.0503	21.0442	20.6727	21.1354	21.2247	21.4838	21.1599	21.4228	20.859	21.1808	20.3931	-0.305733	-0.371533	0.0893	-0.3239	-0.563867	-0.7877	|IMET_3235|	gi|553178832|ref|XP_005852611.1| small subunit ribosomal protein S9e [Nannochloropsis gaditana CCMP526] &gt;gi|422295924|gb|EKU23223.1| small subunit ribosomal protein S9e [Nannochloropsis gaditana CCMP526]
18.6749	18.6617	18.9764	18.2972	18.1625	17.857	17.8911	16.7686	17.3213	17.6477	18.2876	18.6305	-0.0132	-0.6792	-0.305567	-1.12247	0.3264	0.3429	|IMET_3240|	gi|553184892|ref|XP_005854162.1| short-chain dehydrogenase reductase sdr [Nannochloropsis gaditana CCMP526] &gt;gi|422294895|gb|EKU22195.1| short-chain dehydrogenase reductase sdr [Nannochloropsis gaditana CCMP526] &gt;gi|585104004|gb|EWM23126.1| short-chain dehydrogenase reductase sdr [Nannochloropsis gaditana]
19.9492	20.286	20.5827	20.5932	19.6159	19.7475	20.62	21.0773	20.3275	20.445	20.2759	21.0684	0.336767	0.0105	0.131533	0.457267	0.117433	0.7925	|IMET_3242|	gi|585104007|gb|EWM23129.1| Putative repair protein [Nannochloropsis gaditana]
19.3593	19.3346	17.9001	18.0988	16.1483	15.2021	17.9815	18.22	17.8809	18.7483	18.7913	18.4938	-0.0246667	0.198633	-0.9462	0.238567	0.867367	-0.297533	|IMET_3246|	gi|585103996|gb|EWM23120.1| hypothetical protein Naga_100582g2 [Nannochloropsis gaditana]
14.5119	14.1617	16.1414	16.3389	14.662	15.8702	15.5838	15.1203	18.7306	18.0558	15.632	17.1436	-0.350267	0.197533	1.20823	-0.463567	-0.674833	1.51157	|IMET_325|	gi|585113369|gb|EWM30673.1| hypothetical protein Naga_100091g6 [Nannochloropsis gaditana]
19.1574	19.1516	18.4559	19.0868	17.8519	17.0169	19.505	19.4493	19.4508	19.341	18.0505	16.9339	-0.0058	0.630867	-0.834967	-0.0557	-0.109733	-1.11653	|IMET_3251|	gi|553179775|ref|XP_005852760.1| fmu domain-containing protein [Nannochloropsis gaditana CCMP526] &gt;gi|422295774|gb|EKU23073.1| fmu domain-containing protein [Nannochloropsis gaditana CCMP526]
16.3039	15.9947	16.892	16.838	15.7411	14.5478	16.6888	16.6029	16.5557	18.3065	15.5607	17.9181	-0.309233	-0.0539333	-1.19327	-0.0859333	1.7508	2.3574	|IMET_3255|	gi|673034632|ref|XP_008871277.1| hypothetical protein H310_07641 [Aphanomyces invadans] &gt;gi|574473248|gb|ETW00252.1| hypothetical protein H310_07641 [Aphanomyces invadans]
21.2455	20.6429	21.7224	21.476	21.0783	16.4333	22.1479	18.6586	21.1416	19.9265	19.886	20.1986	-0.602567	-0.246333	-4.64493	-3.48937	-1.21513	0.312567	|IMET_3257|	gi|357542307|gb|AET85053.1| nitrite reductase [Nannochloropsis sp. W2J3B]
19.354	19.6259	19.7809	20.057	19.6996	19.8927	19.701	20.7137	19.9287	19.5713	19.1151	19.5338	0.271933	0.276067	0.193133	1.01273	-0.357367	0.418733	|IMET_3260|	gi|585103974|gb|EWM23107.1| 2-hydroxy-3-oxopropionate reductase [Nannochloropsis gaditana]
15.9428	15.0081	15.2846	15.4405	18.4563	17.4113	15.1076	15.6749	14.6676	15.9854	17.1348	15.4435	-0.934767	0.1559	-1.045	0.567367	1.3178	-1.69137	|IMET_3262|	gi|585103973|gb|EWM23106.1| hypothetical protein Naga_100643g1 [Nannochloropsis gaditana]
22.5177	22.5851	22.1224	22.2908	23.2695	22.7769	23.0355	22.6729	23.07	22.9968	22.0378	21.6628	0.0674667	0.168433	-0.4926	-0.3626	-0.0732333	-0.375	|IMET_3263|	gi|298705193|emb|CBJ28624.1| oxidoreductase, NAD-binding, myo-inositol 2-dehydrogenase [Ectocarpus siliculosus]
14.2353	14.4586	14.6755	15.3043	13.7501	14.9671	14.9632	15.0275	14.5164	14.6374	15.1141	17.1298	0.223333	0.628833	1.21703	0.0643	0.121	2.0157	|IMET_3280|	gi|585103939|gb|EWM23085.1| malic enzyme, partial [Nannochloropsis gaditana]
19.7539	19.4156	19.8199	19.2097	20.3985	18.7823	20.7166	17.8696	20.8041	20.132	19.5778	18.9878	-0.338267	-0.610233	-1.6162	-2.847	-0.6721	-0.59	|IMET_3295|	gi|298709870|emb|CBJ26210.1| Ribosomal protein S27 [Ectocarpus siliculosus]
20.2585	20.6684	19.4955	19.6122	19.4628	19.7145	19.8025	19.1927	20.5067	19.6183	18.4029	18.2298	0.409867	0.1167	0.251667	-0.609867	-0.888433	-0.173067	|IMET_3302|	gi|585109838|gb|EWM27571.1| major intrinsic protein [Nannochloropsis gaditana]
25.094	25.6448	24.9351	24.8318	23.9183	24.2321	24.7059	25.7837	25.0526	26.2586	24.3979	26.2958	0.5508	-0.1033	0.3138	1.07777	1.206	1.89793	|IMET_3323|	gi|585101250|gb|EWM21177.1| p-type h+-atpase [Nannochloropsis gaditana]
14.9812	14.5528	16.0441	15.9776	13.7742	14.5945	16.0717	14.872	14.7052	14.5154	15.0429	17.3376	-0.4284	-0.0665333	0.820333	-1.19967	-0.1898	2.2947	|IMET_3325|	gi|585101247|gb|EWM21174.1| plastid lipid associated protein [Nannochloropsis gaditana]
21.8885	22.4674	21.7981	21.7942	20.8115	20.9104	21.4221	22.0339	21.7542	22.0638	22.1126	21.3382	0.578867	-0.00393333	0.0988333	0.6118	0.309633	-0.774333	|IMET_3326|	gi|585101246|gb|EWM21173.1| aminopeptidase n [Nannochloropsis gaditana]
17.864	18.6632	17.949	18.9875	14.9747	14.9344	16.3765	18.2787	16.3186	16.8159	18.3663	18.1661	0.799267	1.03853	-0.0402333	1.9022	0.497233	-0.2002	|IMET_3330|	gi|553192695|ref|XP_005855625.1| hypothetical protein NGA_0598810 [Nannochloropsis gaditana CCMP526] &gt;gi|422293431|gb|EKU20731.1| hypothetical protein NGA_0598810 [Nannochloropsis gaditana CCMP526]
15.276	14.7666	15.6663	15.4108	18.2257	16.2828	15.7424	15.5938	15.1912	15.3536	14.9354	14.9075	-0.509367	-0.255467	-1.9429	-0.148567	0.162333	-0.0279667	|IMET_3333|	gi|743775570|ref|XP_010918167.1| PREDICTED: cleavage and polyadenylation specificity factor subunit 1 isoform X1 [Elaeis guineensis]
17.079	17.7122	17.949	18.5173	17.0339	17.6019	16.5922	15.9213	18.0454	17.237	15.3465	15.5702	0.633233	0.5683	0.567933	-0.670833	-0.8084	0.2237	|IMET_3335|	gi|585101226|gb|EWM21156.1| shikimate kinase [Nannochloropsis gaditana]
22.4359	22.3872	22.805	22.7515	22.7577	22.6569	23.5249	22.9067	23.6106	22.6714	22.7725	22.6899	-0.0486667	-0.0535333	-0.1008	-0.618233	-0.9392	-0.0825333	|IMET_3336|	gi|585101239|gb|EWM21169.1| 40s ribosomal protein s0 [Nannochloropsis gaditana]
15.9637	15.7248	16.515	15.9528	14.9104	14.4395	15.7642	14.8175	15.141	15.8623	15.4408	14.7426	-0.238967	-0.5622	-0.470933	-0.9467	0.721233	-0.698133	|IMET_3346|	gi|553188467|ref|XP_005854803.1| dead deah box rna [Nannochloropsis gaditana CCMP526] &gt;gi|422294259|gb|EKU21559.1| dead deah box rna [Nannochloropsis gaditana CCMP526]
23.027	22.8031	22.2498	22.4759	23.0223	22.3009	21.8031	20.4355	21.4473	21.6539	22.1469	21.2224	-0.223833	0.226167	-0.721433	-1.3676	0.206667	-0.924533	|IMET_3351|	gi|553179283|ref|XP_005852676.1| small subunit ribosomal protein S12e [Nannochloropsis gaditana CCMP526] &gt;gi|422295855|gb|EKU23154.1| small subunit ribosomal protein S12e [Nannochloropsis gaditana CCMP526]
17.5196	17.816	19.3945	18.6443	18.1943	18.7019	18.4859	18.8735	18.612	18.785	17.8657	18.9936	0.296333	-0.7502	0.507633	0.387533	0.172967	1.12793	|IMET_3352|	gi|553179292|ref|XP_005852679.1| NADH dehydrogenase (ubiquinone) Fe-S protein 8 [Nannochloropsis gaditana CCMP526] &gt;gi|422295858|gb|EKU23157.1| NADH dehydrogenase (ubiquinone) Fe-S protein 8 [Nannochloropsis gaditana CCMP526] &gt;gi|585101230|gb|EWM21160.1| nadh dehydrogenase [Nannochloropsis gaditana]
18.0576	17.843	16.9367	17.1413	16.8442	15.6682	18.0353	16.006	17.7305	18.2992	14.7703	17.0742	-0.214667	0.204567	-1.17603	-2.02937	0.568733	2.3039	|IMET_3357|	gi|585101212|gb|EWM21144.1| succinate dehydrogenase cytochrome b subunit [Nannochloropsis gaditana]
18.4188	18.6418	18.8916	18.8223	18.1913	18.2766	17.6863	18.1403	17.9619	18.3866	19.1873	18.1429	0.222967	-0.0693	0.0853	0.454	0.4247	-1.04443	|IMET_3358|	gi|585101216|gb|EWM21148.1| 26s proteasome non-atpase regulatory subunit 12 [Nannochloropsis gaditana]
16.2112	15.1393	16.3996	15.7889	16.6277	14.8641	15.2919	14.5015	17.0118	14.6872	16.2449	14.8789	-1.07197	-0.610733	-1.76363	-0.790467	-2.32463	-1.366	|IMET_3359|	gi|585101217|gb|EWM21149.1| hypothetical protein Naga_100319g3 [Nannochloropsis gaditana]
22.1634	21.648	22.0793	21.7471	21.6949	21.3857	21.3252	21.1296	22.0374	21.3464	21.4123	21.7846	-0.515433	-0.332167	-0.309233	-0.195567	-0.691033	0.372233	|IMET_3362|	gi|585101193|gb|EWM21126.1| elongation factor 1 [Nannochloropsis gaditana]
21.3083	21.3438	21.5378	21.3628	21.1297	21.2478	21.4456	21.0319	21.2695	21.6665	21.0727	22.3727	0.0355	-0.174967	0.118033	-0.413633	0.397	1.30003	|IMET_3365|	gi|585101195|gb|EWM21128.1| poly binding cytoplasmic isoform cra_c [Nannochloropsis gaditana]
18.3107	17.985	18.3784	18.6637	17.1762	17.1744	17.8847	16.8086	18.0764	17.4413	18.2622	18.5187	-0.325733	0.2853	-0.00176667	-1.07613	-0.635067	0.2565	|IMET_3390|	gi|585105701|gb|EWM24309.1| aspartyl-trna synthetase [Nannochloropsis gaditana]
14.4668	15.4606	15.5699	15.3989	15.353	14.6741	15.8925	15.6464	15.2201	15.2663	16.6138	15.6064	0.9938	-0.170933	-0.678933	-0.2461	0.0462	-1.0074	|IMET_3391|	gi|553195827|ref|XP_005856214.1| SEL1 protein [Nannochloropsis gaditana CCMP526] &gt;gi|422292845|gb|EKU20147.1| SEL1 protein [Nannochloropsis gaditana CCMP526]
18.9662	19.1331	18.8533	19.302	19.1656	19.692	19.3285	19.0352	19.496	19.4506	19.0136	19.0389	0.1669	0.448767	0.526367	-0.293333	-0.0454	0.0253333	|IMET_3396|	gi|585105715|gb|EWM24323.1| nad-dependent epimerase dehydratase [Nannochloropsis gaditana]
14.8066	15.8029	15.4534	17.0446	15.6918	15.7058	15.3497	14.6854	16.9641	16.5803	15.781	15.7896	0.996267	1.59117	0.0139667	-0.6643	-0.3838	0.00853333	|IMET_3400|	gi|585105622|gb|EWM24231.1| dna polymerase i [Nannochloropsis gaditana]
16.2937	15.554	16.4202	17.1225	14.8781	16.3484	16.1036	17.0127	16.7991	17.4545	16.0661	18.9785	-0.7397	0.702267	1.47037	0.909067	0.655433	2.9124	|IMET_3401|	gi|585105660|gb|EWM24269.1| abortive infection protein [Nannochloropsis gaditana]
17.1384	17.2689	18.9108	19.0216	19.005	18.8766	18.6607	17.8319	19.2668	18.7455	18.1559	19.5781	0.130533	0.110767	-0.128433	-0.8288	-0.5213	1.42217	|IMET_3408|	gi|585105627|gb|EWM24236.1| urease accessory protein ureg [Nannochloropsis gaditana]
18.9175	19.3498	19.8343	19.9087	19.1074	19.3871	18.3911	18.3746	19.0571	18.9318	19.8595	19.7142	0.4323	0.0744333	0.279633	-0.0165333	-0.1253	-0.145267	|IMET_3410|	gi|585105608|gb|EWM24217.1| Cyclophilin-like peptidyl-prolyl cis-trans isomerase domain protein [Nannochloropsis gaditana]
18.656	18.4575	18.3231	18.8877	18.12	18.3341	18.5302	18.2846	18.7024	18.7366	18.2143	18.075	-0.198467	0.564633	0.2141	-0.245633	0.0342333	-0.139333	|IMET_3414|	gi|553194703|ref|XP_005856017.1| aspartate carbamoyltransferase catalytic subunit, partial [Nannochloropsis gaditana CCMP526] &gt;gi|553196326|ref|XP_005856320.1| aspartate carbamoyltransferase catalytic subunit, partial [Nannochloropsis gaditana CCMP526] &gt;gi|422292741|gb|EKU20043.1| aspartate carbamoyltransferase catalytic subunit, partial [Nannochloropsis gaditana CCMP526] &gt;gi|422293043|g…
17.3489	17.5604	17.3639	17.3309	15.0694	15.1509	17.2402	15.4083	16.7974	17.2479	14.9073	15.2224	0.2115	-0.033	0.0814667	-1.83193	0.450467	0.315133	|IMET_3425|	gi|585105607|gb|EWM24216.1| beta-adaptin-like protein a [Nannochloropsis gaditana]
20.3737	20.6183	20.6798	20.2647	21.1776	21.1956	21.1027	20.8309	20.6851	21.1277	20.6628	22.0157	0.244633	-0.4151	0.0179667	-0.271833	0.442533	1.35287	|IMET_3426|	gi|585105613|gb|EWM24222.1| myo-inositol 2-dehydrogenase [Nannochloropsis gaditana]
19.553	19.7833	18.9682	18.5858	17.4773	14.7297	18.2673	18.8802	18.9888	19.1652	18.8847	18.8185	0.230367	-0.3824	-2.74757	0.6129	0.176467	-0.0662	|IMET_3427|	gi|585105679|gb|EWM24288.1| dna gyrase subunit a [Nannochloropsis gaditana]
17.8496	17.9583	16.7475	15.6624	15.0028	17.2043	16.2444	17.071	16.8722	19.8703	16.4113	20.0462	0.108733	-1.08513	2.2015	0.826567	2.99813	3.63487	|IMET_343|	gi|585113320|gb|EWM30635.1| alternative oxidase [Nannochloropsis gaditana]
17.3417	15.8139	16.2704	15.4133	14.8974	14.8712	16.1184	15.6539	15.0439	15.2941	17.1453	17.1743	-1.52787	-0.8571	-0.0262	-0.464467	0.2502	0.0289667	|IMET_3440|	gi|585105680|gb|EWM24289.1| protein disulfide-isomerase [Nannochloropsis gaditana]
17.8224	19.4073	18.9778	20.0011	18.3438	19.1082	17.8402	18.2984	19.8665	19.9183	17.6294	20.4525	1.58487	1.0233	0.7644	0.458233	0.0518	2.82313	|IMET_3442|	gi|585105646|gb|EWM24255.1| putative chloroplastic-like protein [Nannochloropsis gaditana]
17.4552	17.3417	18.177	18.3055	17.1275	15.2662	17.1945	16.5111	16.8969	17.1444	18.5049	18.9762	-0.113533	0.1285	-1.86133	-0.6834	0.2475	0.4713	|IMET_3448|	gi|1044604165|gb|ANT70527.1| zeaxanthin epoxidase 2 [Nannochloropsis oceanica]
20.8041	20.908	20.6983	20.8778	20.4542	20.455	20.0611	19.9146	20.3445	20.5624	20.82	21.2541	0.103933	0.179467	0.000733333	-0.1465	0.217867	0.4341	|IMET_3450|	gi|585105611|gb|EWM24220.1| alanine-2-oxoglutarate aminotransferase 2 [Nannochloropsis gaditana]
17.1705	16.6129	16.8212	17.0452	15.6908	15.59	16.8577	16.2803	17.2303	17.2001	14.6204	15.9528	-0.5576	0.223933	-0.1008	-0.577433	-0.0302333	1.33243	|IMET_3454|	gi|585105624|gb|EWM24233.1| Membrane transporter, Tim44-related/Ribosomal protein L45 [Nannochloropsis gaditana]
20.7888	20.7291	20.8472	20.9107	19.391	19.9735	20.1375	19.7963	20.1928	20.0519	19.8713	20.5661	-0.0597333	0.0635333	0.582467	-0.341233	-0.140833	0.694833	|IMET_3455|	gi|585105669|gb|EWM24278.1| Prohibitin [Nannochloropsis gaditana]
17.6863	17.7579	18.0136	18.0018	14.0861	16.0634	17.5722	17.5846	17.7996	17.5535	16.5623	16.7771	0.0716	-0.0117333	1.97727	0.0124	-0.246167	0.214833	|IMET_3458|	gi|585105633|gb|EWM24242.1| Transcriptional regulator TACO1-like protein [Nannochloropsis gaditana]
18.753	18.166	18.5773	18.236	18.0926	17.8145	17.4442	17.6388	18.0974	17.1563	19.4941	19.247	-0.587067	-0.341333	-0.278133	0.194567	-0.9411	-0.247133	|IMET_3459|	gi|585105612|gb|EWM24221.1| HSP40/DnaJ heat shock protein [Nannochloropsis gaditana]
17.8865	17.9717	16.5548	17.4012	16.1864	15.4329	17.8101	17.2049	18.2557	17.4936	17.35	16.6825	0.0851667	0.8464	-0.7535	-0.6052	-0.7621	-0.667567	|IMET_3470|	gi|585105599|gb|EWM24210.1| glycerol-3-phosphate dehydrogenase [Nannochloropsis gaditana]
20.0096	20.3311	20.2946	20.1832	20.5918	20.1699	20.3223	20.2695	20.8772	20.344	20.1347	20.5777	0.3215	-0.111433	-0.4219	-0.0528	-0.533167	0.442967	|IMET_3478|	gi|585105589|gb|EWM24201.1| homoserine dehydrogenase [Nannochloropsis gaditana]
18.459	18.159	18.3383	18.8779	19.0736	19.1862	19.8659	18.7402	19.194	18.6916	17.7179	16.7157	-0.3	0.5396	0.112633	-1.1257	-0.502333	-1.00223	|IMET_3481|	gi|585105584|gb|EWM24196.1| rna binding s1 [Nannochloropsis gaditana]
17.1554	18.1897	18.5048	18.8554	17.5739	17.2762	18.7704	17.1299	19.6378	17.8612	15.8813	14.9547	1.0343	0.3506	-0.2977	-1.64053	-1.77653	-0.926633	|IMET_3496|	1-deoxy-D-xylulose 5-phosphate reductoisomerase
16.1562	14.653	14.7787	15.4695	15.5684	15.0764	15.6662	14.5433	15.5307	15.595	17.2306	19.2647	-1.5032	0.6908	-0.492	-1.12287	0.0642333	2.0341	|IMET_350|	gi|1277255850|gb|PIS47040.1|radical SAM protein [Elusimicrobia bacterium CG08_land_8_20_14_0_20_51_18]
21.9972	21.6305	21.0964	21.2557	20.7451	21.0052	22.5277	22.0625	21.4017	20.9127	19.3856	19.7971	-0.3667	0.1593	0.2601	-0.4652	-0.489067	0.4115	|IMET_3512|	gi|585105480|gb|EWM24128.1| Ribosomal protein L28e [Nannochloropsis gaditana]
14.7514	15.7501	16.1121	15.5633	15.9169	15.481	15.8218	16.1707	16.9971	14.121	15.5948	16.4864	0.9987	-0.548867	-0.435933	0.3489	-2.87617	0.891567	|IMET_3514|	gi|585105486|gb|EWM24132.1| mitochondrial fission 1 protein [Nannochloropsis gaditana]
18.6226	18.2321	18.3579	18.1632	17.2602	17.17	18.3423	17.2924	18.7802	17.969	18.3025	18.6525	-0.3905	-0.194767	-0.0901667	-1.04987	-0.811233	0.349933	|IMET_3524|	gi|585105497|gb|EWM24138.1| Photosystem II PsbP, oxygen evolving complex [Nannochloropsis gaditana]
19.0869	18.2812	19.744	19.5514	20.1683	20.0509	19.0837	18.7358	20.5676	19.9208	18.9169	18.6221	-0.805733	-0.192567	-0.117433	-0.3479	-0.646833	-0.294767	|IMET_3528|	gi|585105510|gb|EWM24148.1| hypothetical protein Naga_100426g4 [Nannochloropsis gaditana]
16.2326	16.0658	16.9348	15.9092	17.4645	16.8459	15.7833	15.7537	17.6153	15.9912	14.5635	15.2007	-0.1668	-1.02553	-0.618533	-0.0296333	-1.62413	0.637133	|IMET_3535|	gi|585105522|gb|EWM24154.1| short-chain specific acyl- mitochondrial [Nannochloropsis gaditana]
21.9958	21.9557	22.1274	22.3218	21.4243	21.5937	20.4039	20.2625	22.9312	22.477	21.4191	20.6117	-0.0401667	0.194367	0.169467	-0.141433	-0.4542	-0.807433	|IMET_3544|	gi|585099397|gb|EWM20080.1| fructose- -bisphosphatase [Nannochloropsis gaditana]
18.0241	17.4954	18.6892	19.0619	16.8679	17.6165	17.3503	17.287	19.1475	17.6935	19.0433	19.0562	-0.528667	0.3727	0.7486	-0.0632333	-1.454	0.0128667	|IMET_3549|	gi|553182036|ref|XP_005853668.1| rubredoxin-type fe 4 protein [Nannochloropsis gaditana CCMP526] &gt;gi|422295393|gb|EKU22692.1| rubredoxin-type fe 4 protein [Nannochloropsis gaditana CCMP526] &gt;gi|585105451|gb|EWM24114.1| Rubredoxin domain protein [Nannochloropsis gaditana]
19.5807	18.6752	19.5413	20.1925	20.2259	21.4275	19.8729	22.3187	20.7278	23.7052	18.8667	21.6797	-0.905567	0.651167	1.2016	2.44577	2.97737	2.813	|IMET_3553|	Pectin lyase fold/virulence factor
15.3492	14.2608	15.4297	15.6874	14.4551	16.5271	14.8861	16.9975	16.1669	18.7998	15.5624	15.5523	-1.08837	0.257733	2.07207	2.11143	2.63287	-0.0101667	|IMET_3554|	gi|553183764|ref|XP_005853961.1| hypothetical protein NGA_0461700 [Nannochloropsis gaditana CCMP526] &gt;gi|422295096|gb|EKU22395.1| hypothetical protein NGA_0461700 [Nannochloropsis gaditana CCMP526]
18.0186	17.8158	16.8152	17.5118	17.9445	17.2958	16.3732	15.5036	18.0883	16.2286	16.6329	17.9535	-0.2028	0.696667	-0.6487	-0.869667	-1.85963	1.32067	|IMET_3563|	gi|585103855|gb|EWM23046.1| rna recognition motif-containing protein [Nannochloropsis gaditana]
17.6433	16.9774	17.092	16.2323	16.1036	14.8437	18.0043	17.4257	17.0297	15.0586	14.8273	14.8937	-0.6659	-0.8597	-1.2599	-0.578667	-1.97113	0.0663667	|IMET_3572|	gi|585104274|gb|EWM23273.1| hypothetical protein Naga_101087g2 [Nannochloropsis gaditana]
18.8371	18.7003	18.2043	18.3169	17.8083	16.4865	19.0786	18.3131	17.4569	16.3063	17.0509	16.5695	-0.136833	0.1126	-1.32173	-0.7655	-1.1506	-0.481333	|IMET_3573|	gi|585104277|gb|EWM23275.1| Pumilio RNA-binding repeat containing protein [Nannochloropsis gaditana]
14.9923	15.3825	14.8499	15.5608	15.1059	14.3762	15.6516	15.9168	16.0685	17.3532	14.9653	15.1089	0.390233	0.710933	-0.729733	0.2652	1.28463	0.1436	|IMET_3585|	gi|585104291|gb|EWM23286.1| hypothetical protein Naga_100158g4 [Nannochloropsis gaditana]
18.4728	18.5077	18.2203	18.9103	16.9411	17.0924	17.3727	19.182	18.2996	18.6467	16.2634	16.496	0.0348667	0.690033	0.151267	1.80933	0.347133	0.2326	|IMET_359|	PF06863 family protein
17.4361	18.4307	17.54	18.1461	17.4789	17.2582	16.7921	17.3885	18.7218	18.8028	18.0112	14.8991	0.994533	0.606067	-0.2207	0.596467	0.0810667	-3.11217	|IMET_3592|	gi|585104287|gb|EWM23282.1| branched-chain amino acid aminotransferase [Nannochloropsis gaditana]
21.1794	21.1904	20.4419	19.8156	20.9084	20.761	21.4144	21.0141	21.1043	20.4497	20.7253	20.0004	0.0109667	-0.626233	-0.147367	-0.400333	-0.6546	-0.724833	|IMET_3595|	gi|553188974|ref|XP_005854904.1| small subunit ribosomal protein S7e [Nannochloropsis gaditana CCMP526] &gt;gi|422294148|gb|EKU21448.1| small subunit ribosomal protein S7e [Nannochloropsis gaditana CCMP526]
20.6737	21.2737	21.5515	21.7892	20.2299	20.4028	21.0514	21.3234	21.0444	21.0632	21.4581	21.2563	0.600033	0.237767	0.172867	0.271967	0.0187667	-0.201767	|IMET_3596|	gi|585104306|gb|EWM23300.1| amp-dependent synthetase and ligase, partial [Nannochloropsis gaditana]
16.0374	14.5256	16.1725	17.0393	15.4138	15.1978	15.6872	16.6759	16.9718	16.2068	14.9206	14.4661	-1.51177	0.866767	-0.216	0.988733	-0.765067	-0.454467	|IMET_3599|	gi|585104339|gb|EWM23332.1| Regulator of chromosome condensation/beta-lactamase-inhibitor protein II [Nannochloropsis gaditana]
16.4289	17.3489	16.4981	18.0031	15.3962	16.3268	16.6765	16.6984	16.2564	16.8182	17.1082	17.2563	0.919967	1.50493	0.9306	0.0218667	0.561833	0.1481	|IMET_3609|	gi|585104346|gb|EWM23339.1| methylcrotonoyl- carboxylase [Nannochloropsis gaditana]
20.8375	20.526	20.295	19.7577	20.8868	20.1324	20.9361	19.4409	20.9313	20.436	20.3593	20.7782	-0.311533	-0.537267	-0.7544	-1.49523	-0.495267	0.418867	|IMET_361|	gi|224009197|ref|XP_002293557.1| predicted protein [Thalassiosira pseudonana CCMP1335] &gt;gi|220970957|gb|EED89293.1| predicted protein [Thalassiosira pseudonana CCMP1335]
18.9631	19.3451	19.6968	19.8283	18.8564	18.3984	19.3969	19.6614	18.4964	18.9683	18.6838	16.8734	0.382	0.131567	-0.457967	0.264533	0.471933	-1.81033	|IMET_3616|	gi|585104330|gb|EWM23323.1| atp-binding cassette sub-family g member 2 [Nannochloropsis gaditana]
15.3354	14.5799	19.5494	18.1943	20.7308	20.4159	18.905	17.7239	19.095	19.8047	18.4033	18.1607	-0.755467	-1.3551	-0.314833	-1.18103	0.7097	-0.2426	|IMET_3618|	gi|585104315|gb|EWM23308.1| Tautomerase [Nannochloropsis gaditana] &gt;gi|585104316|gb|EWM23309.1| Tautomerase [Nannochloropsis gaditana]
22.0692	22.0573	22.1359	21.9299	21.4061	22.2044	21.4295	21.0058	21.2848	20.91	22.1814	21.7752	-0.0119667	-0.206	0.798267	-0.423767	-0.374767	-0.406167	|IMET_3619|	gi|585104320|gb|EWM23313.1| Chalcone isomerase, subgroup [Nannochloropsis gaditana]
21.3605	20.1398	21.0172	20.8438	20.4159	19.6665	20.3388	19.7863	20.5443	20.6443	21.2826	20.9024	-1.22067	-0.173467	-0.749333	-0.552567	0.0999667	-0.380133	|IMET_362|	gi|585113289|gb|EWM30616.1| polyadenylate-binding protein [Nannochloropsis gaditana]
17.8041	18.5725	17.5607	18.9525	17.9773	18.5961	18.505	18.875	18.3723	18.6875	18.4578	19.4818	0.768467	1.39177	0.6188	0.369933	0.315267	1.02403	|IMET_3620|	gi|585104333|gb|EWM23326.1| lipid transfer protein 5 [Nannochloropsis gaditana]
19.0332	19.0291	18.9665	19.4835	18.0069	17.2442	18.9656	19.0447	19.4314	19.0341	18.4054	18.9965	-0.00413333	0.516967	-0.762733	0.0791	-0.397367	0.5911	|IMET_3651|	gi|585104359|gb|EWM23351.1| asparagine synthetase [Nannochloropsis gaditana]
16.8908	17.3526	18.0046	17.6934	17.0101	15.5289	16.9258	17.6195	16.8496	17.8411	18.9025	18.6979	0.461767	-0.311133	-1.48113	0.693667	0.9915	-0.204533	|IMET_3653|	gi|585104363|gb|EWM23355.1| dynamin like protein [Nannochloropsis gaditana]
19.3823	18.6662	19.0169	19.126	18.8819	18.4519	19.6243	18.8942	20.0114	19.514	17.1077	17.9715	-0.716067	0.109167	-0.430067	-0.730133	-0.497367	0.863867	|IMET_3665|	gi|585104355|gb|EWM23347.1| hypothetical protein Naga_100057g32 [Nannochloropsis gaditana]
15.3018	16.2426	16.9387	16.9503	17.0753	16.8768	16.9639	16.967	18.0366	17.9694	17.2371	16.71	0.9408	0.0115333	-0.1985	0.0031	-0.0672333	-0.5271	|IMET_3670|	gi|585104387|gb|EWM23378.1| proteasome ( macropain) beta 6 [Nannochloropsis gaditana]
14.9653	15.3091	16.7697	16.7203	15.3172	14.5405	14.0233	15.1201	14.781	15.2325	17.0319	16.5508	0.3438	-0.0494	-0.7767	1.09687	0.4515	-0.481133	|IMET_3672|	gi|553180379|ref|XP_005853393.1| heat shock protein, mitochondrial [Nannochloropsis gaditana CCMP526] &gt;gi|422295665|gb|EKU22964.1| heat shock protein, mitochondrial [Nannochloropsis gaditana CCMP526] &gt;gi|585104389|gb|EWM23380.1| chaperonin cpn10 [Nannochloropsis gaditana]
14.9641	14.8724	15.3642	15.1787	14.6087	15.5173	15.2087	15.3573	15.5454	15.3078	15.404	14.9596	-0.0917	-0.185467	0.9086	0.148567	-0.237567	-0.444367	|IMET_3677|	gi|585104408|gb|EWM23396.1| Membrane associated eicosanoid/glutathione metabolism-like domain protein [Nannochloropsis gaditana]
18.1782	17.663	19.1802	18.4497	17.9205	18.5584	18.3933	17.2303	19.4992	18.2766	17.0937	19.0256	-0.5152	-0.730467	0.6379	-1.163	-1.22263	1.9319	|IMET_3679|	gi|585104401|gb|EWM23389.1| aspartate-semialdehyde dehydrogenase [Nannochloropsis gaditana]
13.7807	14.5967	14.4921	14.4867	14.4429	14.7189	14.2207	14.6252	15.6339	15.2272	15.0068	19.5956	0.815967	-0.00536667	0.275933	0.404533	-0.4067	4.5888	|IMET_3686|	gi|585104402|gb|EWM23390.1| peptidase [Nannochloropsis gaditana]
17.6739	17.3237	16.99	17.9464	16.7343	16.5736	17.5979	17.9697	17.5541	18.1537	18.3682	18.6535	-0.350267	0.9564	-0.160667	0.3718	0.599633	0.2853	|IMET_3689|	gi|585104411|gb|EWM23398.1| glycerol-3-phosphate mitochondrial precursor [Nannochloropsis gaditana]
20.3372	19.8651	20.4393	20.0298	19.3425	19.2548	18.9452	17.8213	19.5047	19.0832	19.7944	19.6106	-0.472133	-0.409567	-0.0876667	-1.12383	-0.421567	-0.1838	|IMET_3690|	gi|553180370|ref|XP_005853391.1| translationally controlled tumor protein [Nannochloropsis gaditana CCMP526] &gt;gi|422295669|gb|EKU22968.1| translationally controlled tumor protein [Nannochloropsis gaditana CCMP526] &gt;gi|585104413|gb|EWM23400.1| Translationally controlled tumor protein [Nannochloropsis gaditana]
17.7142	17.5203	18.397	18.2753	17.1707	14.8234	18.0396	17.1577	18.2168	17.907	18.0577	18.3046	-0.193933	-0.121733	-2.34723	-0.8819	-0.3098	0.246933	|IMET_3696|	gi|585104431|gb|EWM23415.1| cleavage stimulation factor subunit 3 [Nannochloropsis gaditana]
15.0631	14.6555	15.0394	14.9599	14.4173	15.4735	15.3683	14.8966	14.8848	15.152	15.3635	15.2481	-0.4076	-0.0795333	1.05623	-0.4717	0.267133	-0.115333	|IMET_3697|	gi|585104424|gb|EWM23408.1| C-CAP/cofactor C-like domain protein [Nannochloropsis gaditana]
19.2045	19.4532	19.4669	19.6089	19.0861	19.9143	18.524	18.1278	19.7591	19.3989	17.8909	18.765	0.2487	0.142033	0.8282	-0.3962	-0.360167	0.874067	|IMET_3701|	gi|585104432|gb|EWM23416.1| hypothetical protein Naga_100077g10 [Nannochloropsis gaditana]
16.5248	16.6556	16.7892	17.6281	16.0577	14.962	17.3017	17.805	16.4983	18.3651	16.7536	16.6166	0.130767	0.838833	-1.09573	0.5033	1.8668	-0.137033	|IMET_3730|	gi|1088545622|gb|OHD73898.1| CoA-disulfide reductase [Spirochaetes bacterium RBG_16_67_19]
17.5009	16.982	17.3358	17.6009	16.6429	17.619	18.4746	17.8549	17.3341	16.497	16.5529	16.9855	-0.518833	0.265067	0.9761	-0.6197	-0.837133	0.432633	|IMET_3741|	gi|219921385|emb|CAQ52411.1| 3-isopropylmalate dehydratase, partial [Laminaria digitata]
20.4917	21.3843	21.6442	22.086	20.4937	20.4321	20.6162	21.666	21.9645	22.2312	20.0407	20.1633	0.892567	0.4418	-0.0616333	1.0498	0.266633	0.1226	|IMET_3762|	gi|585100794|gb|EWM20854.1| peroxiredoxin 1 [Nannochloropsis gaditana]
20.3107	20.2144	19.8391	20.0053	19.7585	19.551	20.2665	20.8244	19.941	21.1259	19.0925	21.914	-0.0963	0.166167	-0.2075	0.557967	1.1849	2.8215	|IMET_3775|	gi|585100836|gb|EWM20885.1| d-3-phosphoglycerate dehydrogenase [Nannochloropsis gaditana]
22.3502	22.0953	22.505	22.165	22.4786	22.3203	22.6105	21.7179	23.0982	21.713	21.9048	21.2712	-0.254867	-0.339933	-0.158267	-0.892567	-1.38527	-0.6336	|IMET_3797|	gi|585100861|gb|EWM20906.1| Ribosomal protein L7A/L8 [Nannochloropsis gaditana]
18.1661	18.1014	15.8052	15.973	14.5312	15.0733	15.3812	16.7454	16.4117	15.7595	16.3259	17.7277	-0.0647333	0.167833	0.542133	1.3642	-0.652267	1.4018	|IMET_3798|	gi|585100856|gb|EWM20901.1| Bulb-type lectin domain protein [Nannochloropsis gaditana]
16.6963	14.435	18.3921	16.6197	19.6014	17.5772	19.0016	16.1147	17.7022	18.7249	18.5008	20.5229	-2.26127	-1.77233	-2.0242	-2.88687	1.02263	2.0221	|IMET_3800|	gi|1210522682|dbj|GAX18695.1| cytochrome c [Fistulifera solaris]
20.7429	20.4195	21.1017	21.1446	21.0708	20.1035	21.6972	20.879	20.343	20.6106	19.5966	20.0091	-0.323433	0.0428667	-0.967267	-0.818167	0.267667	0.412533	|IMET_3802|	gi|585100877|gb|EWM20921.1| 40s ribosomal protein s23 [Nannochloropsis gaditana]
18.018	17.9966	20.1282	19.7144	19.3106	17.6526	18.3263	16.6792	18.2612	16.3873	17.8128	19.3653	-0.0214333	-0.413867	-1.65807	-1.6471	-1.87383	1.55247	|IMET_3805|	gi|585100899|gb|EWM20943.1| mitochondrial carrier protein [Nannochloropsis gaditana]
18.608	19.1078	18.6175	18.9519	18.6323	18.8551	19.0699	19.7254	18.8657	18.9178	18.288	19.3183	0.4998	0.3344	0.222867	0.6555	0.0521	1.0303	|IMET_3814|	gi|585100878|gb|EWM20922.1| carboxyl transferase [Nannochloropsis gaditana]
17.5204	17.4994	18.3054	18.3186	17.9604	18.1821	18.5966	16.5585	18.9459	18.5961	18.4779	17.202	-0.021	0.0131667	0.221633	-2.0381	-0.349867	-1.2759	|IMET_3821|	gi|585100873|gb|EWM20917.1| 26s proteasome regulatory atpase rpt4 [Nannochloropsis gaditana]
21.7586	21.455	21.4999	21.5103	21.512	21.8689	22.6731	22.3789	21.7949	21.4984	20.7465	21.5025	-0.303633	0.0104	0.3569	-0.2942	-0.2965	0.756067	|IMET_3822|	gi|585100893|gb|EWM20937.1| catalase [Nannochloropsis gaditana]
19.8961	19.9831	19.8173	19.9707	19.3764	18.4789	19.9628	20.0192	19.6691	19.4943	20.8721	20.1729	0.0870333	0.153367	-0.897533	0.0564	-0.1748	-0.6992	|IMET_3828|	gi|585100885|gb|EWM20929.1| t-complex protein 1 subunit zeta isoform a [Nannochloropsis gaditana]
18.106	18.4818	18.5734	18.6419	20.5074	20.0135	18.9079	18.9188	18.4817	18.9608	19.3844	18.8147	0.375767	0.0684667	-0.493867	0.0109	0.479167	-0.569633	|IMET_384|	gi|553184051|ref|XP_005854019.1| nucleoporin 205-like protein [Nannochloropsis gaditana CCMP526] &gt;gi|422295043|gb|EKU22342.1| nucleoporin 205-like protein [Nannochloropsis gaditana CCMP526]
17.9904	17.9737	16.3147	17.5756	15.8348	14.6098	14.7734	16.0121	18.1086	16.7776	17.8908	15.2159	-0.0167667	1.26093	-1.22507	1.23867	-1.331	-2.67487	|IMET_3841|	gi|299473416|emb|CBN77814.1| beta-ketoacyl synthase [Ectocarpus siliculosus]
21.3084	21.7374	18.7383	21.4029	16.0044	14.8609	20.5572	16.7295	21.1881	20.7047	21.9627	21.679	0.428933	2.6646	-1.14343	-3.82777	-0.483467	-0.2837	|IMET_3842|	gi|585100918|gb|EWM20954.1| beta-ketoacyl-acyl-carrier-protein synthase ii [Nannochloropsis gaditana]
23.1287	23.1891	22.2568	22.2762	21.4029	21.9616	22.5257	22.3005	21.9779	22.4527	20.9865	20.8158	0.0604667	0.0194333	0.558633	-0.225133	0.4748	-0.170733	|IMET_3847|	gi|299116973|emb|CBN75077.1| Ornithine cyclodeaminase [Ectocarpus siliculosus]
15.2351	14.8568	16.4223	15.8554	14.8253	14.9113	16.8119	15.2538	15.4863	16.99	15.329	16.9199	-0.3783	-0.566933	0.0859667	-1.55817	1.50363	1.59087	|IMET_3859|	gi|1173929736|gb|OQR82913.1| small ubiquitin-like modifier (SUMO) [Achlya hypogyna]
18.5261	20.8819	21.0824	20.511	20.3721	20.8546	22.0378	19.9406	22.3429	22.4238	15.2836	15.5575	2.35577	-0.571433	0.4825	-2.0972	0.0809	0.273967	|IMET_3862|	gi|585107980|gb|EWM26043.1| 60s ribosomal protein l23, partial [Nannochloropsis gaditana]
21.3368	20.6856	19.6392	20.0906	18.4637	19.0719	17.8399	17.0133	19.3223	18.7668	18.9117	18.6457	-0.651133	0.4514	0.608233	-0.826533	-0.555467	-0.266067	|IMET_3884|	gi|1022783982|ref|XP_016218365.1|60S ribosomal protein L7 [Verruconis gallopava]
15.1955	14.5688	16.3602	14.9797	16.9727	17.6723	15.2887	15.238	14.6509	17.7493	15.6556	18.8077	-0.6267	-1.3805	0.699533	-0.0507	3.09833	3.15207	|IMET_3888|
16.7874	15.0943	17.8661	17.9961	15.1141	15.4067	15.4626	15.395	17.4862	15.4255	14.6003	14.6317	-1.69303	0.130033	0.292533	-0.0676333	-2.06067	0.0314333	|IMET_3890|	gi|585110058|gb|EWM27775.1| translation initiation factor if-3 [Nannochloropsis gaditana]
17.2955	14.0445	18.7579	18.0362	18.3933	18.5741	17.211	16.8645	18.0651	16.0584	15.8415	14.5652	-3.25107	-0.721667	0.180833	-0.3465	-2.0067	-1.27627	|IMET_3897|	gi|585110143|gb|EWM27823.1| chlorophyll synthetase, partial [Nannochloropsis gaditana]
18.1809	19.1643	18.0935	18.0427	17.3015	18.715	17.3457	18.0083	18.2038	19.1528	17.9585	16.5049	0.983467	-0.0508667	1.4135	0.662633	0.949033	-1.4536	|IMET_39|	gi|585108794|gb|EWM26706.1| retinol dehydrogenase [Nannochloropsis gaditana]
18.5845	16.2628	14.894	14.4023	18.1155	16.3093	17.9843	18.2292	19.4051	19.2874	16.153	15.8543	-2.32167	-0.491667	-1.8062	0.244933	-0.1177	-0.298733	|IMET_3908|	gi|944247602|gb|KQL11896.1| hypothetical protein SETIT_006049mg [Setaria italica]
19.9979	19.7124	19.4858	19.6648	18.8683	18.027	18.7257	19.132	19.2998	19.6811	20.3422	19.6994	-0.285533	0.178967	-0.841333	0.406267	0.3813	-0.6428	|IMET_391|	gi|585113254|gb|EWM30587.1| Coatomer beta subunit [Nannochloropsis gaditana]
16.8381	16.6528	16.6403	17.207	16.5437	15.0832	17.1649	17.9578	16.4905	16.4668	17.7436	17.3036	-0.185367	0.566767	-1.46047	0.792933	-0.0236667	-0.44	|IMET_3916|	gi|553178421|ref|XP_005852551.1| abc transporter atpase, partial [Nannochloropsis gaditana CCMP526] &gt;gi|422295982|gb|EKU23281.1| abc transporter atpase, partial [Nannochloropsis gaditana CCMP526]
21.0189	22.1279	21.8914	22.1081	21.5263	20.8224	21.549	22.189	22.7816	21.4777	20.7997	19.8948	1.109	0.2167	-0.7039	0.639967	-1.30393	-0.904867	|IMET_3919|	gi|551558658|ref|XP_005766304.1| glutamate 1-semialdehyde 2,1-aminomutase [Emiliania huxleyi CCMP1516] &gt;gi|485616545|gb|EOD13875.1| glutamate 1-semialdehyde 2,1-aminomutase [Emiliania huxleyi CCMP1516]
16.536	16.74	15.4517	15.5472	15.7479	15.704	14.8141	15.8215	15.7912	16.1134	17.2672	17.4714	0.203967	0.0954333	-0.0439333	1.00743	0.3222	0.2042	|IMET_3929|	gi|585100728|gb|EWM20813.1| small nuclear ribonucleoprotein [Nannochloropsis gaditana]
17.6081	19.1815	17.1737	19.0362	17.6218	15.9216	15.6063	17.3086	18.3213	18.263	15.608	14.9183	1.57343	1.86253	-1.7002	1.70233	-0.0582667	-0.689633	|IMET_3934|	gi|585107419|gb|EWM25605.1| hypothetical protein Naga_100543g1 [Nannochloropsis gaditana]
19.7976	19.602	19.9642	19.8328	19.3761	19.0191	19.6555	19.6317	19.1319	19.8583	19.2116	20.9042	-0.1956	-0.1314	-0.357	-0.0238333	0.726367	1.69267	|IMET_3949|	gi|585100685|gb|EWM20794.1| v-type h+-transporting atpase 54 kd subunit, partial [Nannochloropsis gaditana]
16.1487	16.4317	17.4476	17.363	15.2357	14.8964	17.3772	16.233	15.4044	15.7288	17.3476	18.0317	0.282967	-0.0845667	-0.3393	-1.14427	0.324367	0.684067	|IMET_395|	gi|585113247|gb|EWM30580.1| Helicase-associated domain protein [Nannochloropsis gaditana]
18.96	20.931	19.4866	20.2278	18.2109	19.4837	19.7835	21.5594	18.662	20.9383	21.2356	21.4785	1.971	0.7412	1.2728	1.77593	2.27627	0.242933	|IMET_3951|	gi|818239848|gb|KKP27045.1| hypothetical protein UR12_C0034G0004, partial [candidate division TM6 bacterium GW2011_GWF2_30_66]
17.9826	18.0766	18.4469	18.2581	17.6115	17.2612	17.5227	16.9697	16.6448	17.9221	17.7345	17.9025	0.0940667	-0.1888	-0.350267	-0.553033	1.27733	0.167967	|IMET_3958|	gi|219115101|ref|XP_002178346.1| adenylosuccinate synthetase [Phaeodactylum tricornutum CCAP 1055/1] &gt;gi|308154358|sp|B7FUM7.1|PURA_PHATC RecName: Full=Adenylosuccinate synthetase; Short=AMPSase; Short=AdSS; AltName: Full=IMP--aspartate ligase &gt;gi|217410081|gb|EEC50011.1| adenylosuccinate synthetase [Phaeodactylum tricornutum CCAP 1055/1]
16.4384	15.8735	16.0901	15.5334	15.3762	14.9349	14.8159	15.1355	14.4417	13.3493	14.412	16.3155	-0.564933	-0.5567	-0.441267	0.319567	-1.09243	1.90343	|IMET_3960|	gi|553181438|ref|XP_005853566.1| thioredoxin 1 [Nannochloropsis gaditana CCMP526] &gt;gi|422295495|gb|EKU22794.1| thioredoxin 1 [Nannochloropsis gaditana CCMP526]
18.4796	19.0497	18.8549	19.0623	18.1251	18.3306	18.5803	18.9324	18.1946	18.5335	19.4609	17.1755	0.570067	0.207467	0.205467	0.3521	0.338933	-2.28533	|IMET_3974|	gi|585103035|gb|EWM22520.1| tpr repeat-containing protein [Nannochloropsis gaditana]
14.7046	16.6782	16.4457	17.6968	19.0407	18.9266	16.9362	15.8147	17.8332	17.8731	17.4387	19.7013	1.97357	1.2511	-0.114133	-1.12153	0.0399	2.26267	|IMET_3978|	gi|585103030|gb|EWM22517.1| superoxide dismutase [Nannochloropsis gaditana]
20.6325	20.9077	21.2154	21.4653	20.0059	19.6856	19.6789	19.8542	20.4804	20.9222	21.3714	20.9735	0.275133	0.249867	-0.3203	0.175333	0.441733	-0.397933	|IMET_3984|	gi|1072229486|gb|OEU14220.1|Triosephosphate isomerase [Fragilariopsis cylindrus CCMP1102]
16.4563	18.6353	15.9837	17.6643	18.5366	17.8791	15.5672	18.6555	14.2772	15.0242	14.4821	15.0971	2.17897	1.68053	-0.6575	3.0883	0.747	0.614933	|IMET_3987|	gi|585102978|gb|EWM22472.1| Protein of unknown function DUF3007 [Nannochloropsis gaditana]
17.7764	17.6014	17.2446	17.1808	16.6824	16.9231	16.6851	16.874	17.2435	17.684	17.3999	17.0877	-0.174933	-0.0638333	0.240667	0.188867	0.440467	-0.3122	|IMET_3988|	gi|553184231|ref|XP_005854054.1| adipocyte plasma membrane-associated [Nannochloropsis gaditana CCMP526] &gt;gi|422295002|gb|EKU22301.1| adipocyte plasma membrane-associated [Nannochloropsis gaditana CCMP526]
15.666	16.0587	16.7249	16.7382	16.1897	17.1411	17.068	16.2194	17.9493	17.4962	16.2118	15.7221	0.392633	0.0132667	0.951367	-0.848567	-0.453067	-0.489633	|IMET_3995|	gi|553179892|ref|XP_005852781.1| hypothetical protein NGA_0682200 [Nannochloropsis gaditana CCMP526] &gt;gi|422295751|gb|EKU23050.1| hypothetical protein NGA_0682200 [Nannochloropsis gaditana CCMP526] &gt;gi|585102997|gb|EWM22491.1| hypothetical protein Naga_100011g11 [Nannochloropsis gaditana]
15.6651	14.3116	16.0371	14.881	15.5749	15.5258	15.6641	15.5295	16.862	14.943	14.4444	14.6684	-1.35347	-1.15603	-0.0490667	-0.1346	-1.91907	0.223967	|IMET_3997|	gi|585102973|gb|EWM22467.1| rna binding protein [Nannochloropsis gaditana]
15.6439	16.2212	17.2603	17.4655	15.0509	14.5662	15.715	15.6824	16.838	16.7283	16.3671	17.2504	0.577233	0.2052	-0.484733	-0.0325667	-0.109667	0.883233	|IMET_3999|	gi|585103003|gb|EWM22497.1| tyrosyl-trna synthetase [Nannochloropsis gaditana]
20.9203	21.1295	20.4943	21.4393	20.022	20.8085	20.4137	20.4819	21.3145	21.1148	20.9475	20.2153	0.2092	0.945033	0.7865	0.0682333	-0.1997	-0.732133	|IMET_4000|	gi|585102968|gb|EWM22462.1| myo-inositol 2-dehydrogenase [Nannochloropsis gaditana]
20.3399	19.46	19.838	19.8086	19.9812	18.2225	19.5045	19.9924	20.1042	19.9402	19.3986	19.3847	-0.879833	-0.0293667	-1.7587	0.487933	-0.164	-0.0139333	|IMET_4001|	gi|585102953|gb|EWM22447.1| t-complex protein 1 subunit delta [Nannochloropsis gaditana]
18.5373	18.5235	18.8541	18.8148	18.4448	18.5249	18.1266	18.1226	18.9275	18.1767	18.8575	19.246	-0.0137667	-0.0392667	0.0801333	-0.004	-0.7508	0.3885	|IMET_4005|	gi|585102961|gb|EWM22455.1| 26s protease regulatory subunit 8 [Nannochloropsis gaditana]
19.4647	19.8836	20.2374	20.4991	19.2995	20.151	20.9674	20.2711	20.4574	19.5566	19.3797	20.3484	0.418933	0.261633	0.851467	-0.696333	-0.900833	0.968733	|IMET_4008|	gi|585102937|gb|EWM22431.1| phosphoglycerate mutase [Nannochloropsis gaditana]
17.6828	17.304	17.8874	17.8098	15.5989	17.6711	17.1541	15.8798	17.3655	14.4824	16.9323	16.3621	-0.378867	-0.0775667	2.0722	-1.27433	-2.88303	-0.5702	|IMET_4011|	gi|585102949|gb|EWM22443.1| Tic22-like protein [Nannochloropsis gaditana]
19.2981	19.3571	19.4155	19.872	18.8526	18.832	18.741	17.9821	20.1186	19.4014	18.9532	18.2586	0.0590333	0.456467	-0.0205667	-0.758933	-0.7172	-0.6946	|IMET_4015|	gi|585102950|gb|EWM22444.1| fructose- -bisphosphatase [Nannochloropsis gaditana]
17.3153	16.2332	17.4798	17.5623	17.4279	18.0363	16.8349	17.1117	18.235	17.8895	16.9495	17.8081	-1.0821	0.0824667	0.6084	0.276733	-0.3455	0.858633	|IMET_4017|	gi|585102967|gb|EWM22461.1| calcium binding protein 39 [Nannochloropsis gaditana]
18.8746	19.1758	19.8507	19.7923	19.1952	19.2308	19.5025	18.9384	19.7247	19.4201	19.5906	20.8309	0.301233	-0.0584667	0.0356667	-0.564033	-0.304667	1.2403	|IMET_4021|	gi|585102994|gb|EWM22488.1| h - or na -translocating f- v-type and a-type atpase (f-atpase) superfamily [Nannochloropsis gaditana]
19.3119	19.3503	19.4321	18.8357	18.7999	18.3422	18.7578	17.8954	19.1557	18.8806	18.7127	18.0181	0.0384333	-0.596467	-0.457733	-0.8624	-0.275067	-0.694567	|IMET_4023|	gi|585102926|gb|EWM22420.1| Methyltransferase type 11 [Nannochloropsis gaditana]
17.1676	16.5113	17.0672	17.4337	16.6575	15.712	16.8342	16.705	16.7616	16.9638	18.6053	17.9414	-0.6563	0.366467	-0.945433	-0.1292	0.202167	-0.6639	|IMET_4025|	gi|585102932|gb|EWM22426.1| hypothetical protein Naga_100011g44 [Nannochloropsis gaditana]
17.8287	17.8982	17.3179	16.9991	17.7905	16.4365	17.899	18.0551	17.7093	19.1026	17.6549	20.3866	0.0695	-0.318867	-1.35393	0.1561	1.3933	2.73173	|IMET_403|	gi|585113248|gb|EWM30581.1| phosphoribosylaminoimidazole carboxylase [Nannochloropsis gaditana]
15.3141	15.9603	17.2232	17.7955	15.5539	15.3389	16.1883	16.6771	16.6843	16.9546	18.2686	17.0271	0.6462	0.5723	-0.214967	0.488733	0.270233	-1.24147	|IMET_4035|	gi|585102922|gb|EWM22416.1| 5-methyltetrahydropteroyltriglutamate--homocysteine s-methyltransferase [Nannochloropsis gaditana]
17.3721	17.5703	17.5584	17.1252	19.2353	17.6704	17.9158	17.5891	16.765	17.1666	17.7932	17.0478	0.1982	-0.4332	-1.5649	-0.326667	0.401533	-0.745367	|IMET_4037|	gi|585103005|gb|EWM22499.1| hypothetical protein Naga_100011g56 [Nannochloropsis gaditana]
18.8206	19.2236	18.6489	18.4795	18.6261	19.2955	18.6684	19.9806	18.9542	19.5682	18.4569	18.9192	0.403	-0.1694	0.669367	1.31223	0.614067	0.462367	|IMET_404|	gi|585113244|gb|EWM30577.1| pyrroline-5-carboxylate reductase [Nannochloropsis gaditana]
17.3726	17.4218	17.2728	17.4738	15.0234	15.7551	17.8683	17.6725	17.0139	17.3591	17.9731	16.9521	0.0492	0.200967	0.731633	-0.1958	0.345233	-1.021	|IMET_4044|	gi|585103000|gb|EWM22494.1| SWAP/Surp [Nannochloropsis gaditana]
22.021	22.1967	22.3947	22.1385	21.2349	21.9019	22.4634	22.2313	21.7976	21.2201	22.4962	22.8845	0.175633	-0.256167	0.667	-0.232067	-0.577467	0.3883	|IMET_405|	gi|585113214|gb|EWM30547.1| putative fkbp-type peptidyl-prolyl cis-trans isomerase chloroplastic-like protein [Nannochloropsis gaditana]
24.0873	24.2446	24.3302	24.2917	23.8361	23.9388	24.177	24.1445	24.3581	24.1549	23.9264	23.4472	0.157333	-0.0384667	0.102667	-0.0324333	-0.203133	-0.479133	|IMET_4052|	gi|585102963|gb|EWM22457.1| luminal binding protein [Nannochloropsis gaditana]
19.045	17.719	19.7736	19.036	18.1823	17.408	19.4322	17.0998	19.2548	18.6351	17.3745	16.9801	-1.32603	-0.7376	-0.774367	-2.33243	-0.619633	-0.394367	|IMET_4058|	gi|585102942|gb|EWM22436.1| Translation protein SH3 [Nannochloropsis gaditana]
18.7355	18.8114	18.751	19.4223	19.557	18.776	18.7906	18.8906	19.5852	19.6558	19.1344	19.2264	0.0759	0.671333	-0.781	0.0999667	0.0706	0.0920333	|IMET_4073|	gi|585102990|gb|EWM22484.1| aldo-keto reductase [Nannochloropsis gaditana]
17.6648	16.4677	18.0086	17.8153	15.8264	15.0697	18.8121	16.5933	18.9707	19.0916	15.7314	16.0744	-1.19703	-0.193333	-0.756733	-2.21877	0.1209	0.343	|IMET_4079|	gi|585102945|gb|EWM22439.1| Peptidase M16 [Nannochloropsis gaditana]
19.5459	19.3867	19.4942	19.2288	18.6249	17.4873	18.8561	18.6039	19.5941	19.5781	20.432	19.9151	-0.1592	-0.265367	-1.13767	-0.252233	-0.016	-0.516967	|IMET_4081|	gi|585102916|gb|EWM22412.1| seryl-trna synthetase [Nannochloropsis gaditana]
15.7806	14.8265	15.2864	15.7907	14.9466	15.1402	15.8895	16.0229	15.7738	15.6712	14.9147	15.2249	-0.954133	0.5043	0.193667	0.133467	-0.1026	0.3102	|IMET_4083|	gi|585102892|gb|EWM22388.1| hypothetical protein Naga_100067g5 [Nannochloropsis gaditana]
17.0252	16.0947	16.8573	17.4586	15.5509	15.0821	14.5811	16.9039	17.4094	16.0609	15.619	17.214	-0.930467	0.601267	-0.468867	2.32283	-1.3485	1.59497	|IMET_4084|	gi|585102903|gb|EWM22399.1| 2-c-methyl-d-erythritol 4-phosphate cytidylyltransferase [Nannochloropsis gaditana]
15.2741	14.9365	14.8946	14.9823	14.8939	14.6827	15.0573	15.1645	14.6539	14.5714	15.9702	16.5505	-0.337633	0.0876333	-0.211233	0.107267	-0.0824333	0.580267	|IMET_4086|	gi|585102899|gb|EWM22395.1| homodimeric type [Nannochloropsis gaditana]
17.6725	17.7426	18.9743	19.5563	19.0232	19.3608	18.846	18.2173	19.4386	19.0172	19.7271	19.6886	0.0701333	0.582	0.337667	-0.628767	-0.421367	-0.0385	|IMET_4088|	gi|585102898|gb|EWM22394.1| cyclophilin [Nannochloropsis gaditana]
23.7236	24.1598	24.5769	24.2643	23.8778	24.4335	24.7818	24.1937	25.0501	24.3127	22.498	22.0534	0.4362	-0.312533	0.5557	-0.588167	-0.7374	-0.444633	|IMET_4092|	gi|585102902|gb|EWM22398.1| hypothetical protein Naga_100067g14 [Nannochloropsis gaditana]
17.1614	17.6253	16.4988	17.6688	16.3203	14.8967	18.4272	16.145	17.2077	17.7149	15.7742	14.997	0.463933	1.17003	-1.42363	-2.28227	0.507167	-0.777133	|IMET_4094|	gi|585102911|gb|EWM22407.1| carrier protein [Nannochloropsis gaditana]
17.4498	17.4735	15.8192	16.925	15.6559	14.8551	16.5874	17.7775	15.9729	18.3699	16.614	16.9886	0.0236667	1.10587	-0.800767	1.19013	2.39697	0.374667	|IMET_4095|	gi|585102909|gb|EWM22405.1| pre-mrna-processing factor 40 [Nannochloropsis gaditana]
17.1066	15.7361	17.7249	17.5687	17.1138	17.5025	17.132	15.2401	17.7883	16.4661	18.0191	18.079	-1.37057	-0.156167	0.3887	-1.8919	-1.3222	0.0599333	|IMET_4101|	gi|585102900|gb|EWM22396.1| rad54-like protein [Nannochloropsis gaditana]
16.6767	16.172	16.3977	15.483	15.6746	15.4037	15.3909	14.7456	14.1898	16.1382	14.8516	14.7586	-0.5047	-0.9147	-0.270967	-0.6453	1.94837	-0.093	|IMET_4108|	plant senescence-associated protein
21.7673	21.428	21.6576	21.5417	21.1805	21.1154	21.9528	22.4758	21.9617	21.6233	20.8602	22.1495	-0.3393	-0.115867	-0.0651667	0.523033	-0.338433	1.28927	|IMET_4118|	gi|553187180|ref|XP_005854560.1| F-type H+-transporting ATPase oligomycin sensitivity conferral protein [Nannochloropsis gaditana CCMP526] &gt;gi|422294507|gb|EKU21807.1| F-type H+-transporting ATPase oligomycin sensitivity conferral protein [Nannochloropsis gaditana CCMP526]
19.4374	18.8559	18.5529	19.3755	18.9459	18.7674	18.7928	19.1546	19.9335	19.3215	18.1341	19.0665	-0.581467	0.822567	-0.1785	0.361733	-0.612	0.9324	|IMET_4119|	gi|585102879|gb|EWM22378.1| myosin light chain kinase [Nannochloropsis gaditana]
14.7748	14.6856	15.084	14.8777	14.1431	15.0633	14.9171	14.6393	15.5886	15.3214	15.2768	14.9993	-0.0891333	-0.2063	0.9202	-0.2778	-0.2672	-0.277533	|IMET_4120|	gi|585102870|gb|EWM22369.1| Cyclophilin-like peptidyl-prolyl cis-trans isomerase domain protein [Nannochloropsis gaditana]
21.737	21.8433	21.1841	21.3227	23.3186	22.9651	21.7022	22.0201	21.0781	21.5521	21.7238	21.2794	0.106233	0.138533	-0.3535	0.317867	0.474	-0.444467	|IMET_4126|	gi|585102884|gb|EWM22383.1| u5 small nuclear ribonucleoprotein helicase [Nannochloropsis gaditana]
21.9172	21.5511	22.2014	22.1986	22.1609	22.0274	22.0841	21.9115	22.0365	21.6887	20.9732	20.7157	-0.366167	-0.0028	-0.1335	-0.172567	-0.3478	-0.257433	|IMET_4139|	gi|553179765|ref|XP_005852758.1| large subunit ribosomal protein L22e [Nannochloropsis gaditana CCMP526] &gt;gi|422295775|gb|EKU23074.1| large subunit ribosomal protein L22e [Nannochloropsis gaditana CCMP526] &gt;gi|585102818|gb|EWM22321.1| ribosomal protein l22 [Nannochloropsis gaditana]
14.7676	14.8447	15.798	16.4488	16.6506	16.6508	16.1497	15.7101	16.7038	16.9811	14.9952	15.8644	0.0771333	0.650733	0.0002	-0.4396	0.2773	0.869267	|IMET_4140|	gi|585102823|gb|EWM22326.1| DNA-binding SAP [Nannochloropsis gaditana]
17.7553	18.2483	17.8966	17.9477	14.623	15.8176	18.0245	18.2019	16.5708	18.2251	15.6931	16.7805	0.493033	0.0510667	1.19463	0.1774	1.65427	1.08737	|IMET_4141|	gi|299115131|emb|CBN75498.1| Alanyl-tRNA Synthetase [Ectocarpus siliculosus]
12.938	13.6203	12.9957	14.8373	13.9269	15.4053	14.9134	15.2651	13.7783	18.4158	14.3134	21.6993	0.682333	1.84163	1.47843	0.3517	4.6375	7.38593	|IMET_4146|	gi|585102830|gb|EWM22333.1| copper amine oxidase [Nannochloropsis gaditana]
19.2728	18.7933	19.6351	19.1887	18.7216	18.3019	19.3326	19.5097	18.7985	18.7633	19.9813	18.9588	-0.4795	-0.446467	-0.419667	0.177067	-0.0352333	-1.02243	|IMET_4147|	gi|585102827|gb|EWM22330.1| eukaryotic initiation factor 3 p66 subunit [Nannochloropsis gaditana]
16.7912	16.8931	17.8071	17.4996	16.2469	15.4587	16.5265	16.2406	17.1712	16.5441	16.0051	15.0371	0.1019	-0.3075	-0.788267	-0.285833	-0.6271	-0.968	|IMET_4149|	gi|553189556|ref|XP_005855025.1| hypothetical protein NGA_0402800, partial [Nannochloropsis gaditana CCMP526] &gt;gi|422294037|gb|EKU21337.1| hypothetical protein NGA_0402800, partial [Nannochloropsis gaditana CCMP526]
22.2469	22.1517	21.503	21.3461	20.6442	19.8633	21.7348	21.9578	20.9718	21.8204	22.2238	23.1595	-0.0951667	-0.156933	-0.7809	0.223	0.848533	0.935733	|IMET_4156|	gi|585102841|gb|EWM22342.1| Argo-Piwi [Nannochloropsis gaditana]
18.5998	19.0242	19.9819	19.8143	18.0609	18.9203	19.4496	19.2195	19.5496	19.8136	19.9295	21.7293	0.424433	-0.167567	0.859433	-0.2301	0.264067	1.79983	|IMET_416|	gi|585113205|gb|EWM30541.1| malate synthase a [Nannochloropsis gaditana]
14.803	14.2034	15.6667	15.4249	13.9699	16.5968	16.3664	15.9221	17.7156	16.5465	14.8308	16.0826	-0.599667	-0.2418	2.62697	-0.4443	-1.16903	1.25177	|IMET_4163|	gi|585102842|gb|EWM22343.1| nadh dehydrogenase ubiquinone 1 alpha subcomplex subunit 12 [Nannochloropsis gaditana]
22.8432	23.4363	22.8974	22.9658	22.9124	23.0845	23.1309	23.3312	23.4753	23.735	22.5832	22.1537	0.5931	0.0684333	0.172067	0.2003	0.2597	-0.429467	|IMET_4166|	gi|585102851|gb|EWM22351.1| Acetohydroxy acid isomeroreductase, catalytic [Nannochloropsis gaditana]
15.7645	15.6766	16.5834	16.696	16.2501	16.5167	15.5111	16.3401	16.3721	16.0675	16.2479	16.832	-0.0879	0.112533	0.266567	0.829067	-0.3046	0.584133	|IMET_4168|	gi|585102855|gb|EWM22355.1| carbonyl reductase [Nannochloropsis gaditana]
21.2745	21.8173	21.0501	20.6537	20.6093	21.0107	20.9054	21.455	20.6527	21.0787	21.4203	21.8906	0.542767	-0.396433	0.401333	0.549633	0.425933	0.4703	|IMET_4175|	gi|585102814|gb|EWM22317.1| bacterioferritin comigratory protein [Nannochloropsis gaditana]
16.7407	17.0862	17.3152	17.2048	16.4267	17.9065	18.214	17.462	17.9887	17.956	14.8045	19.089	0.345533	-0.110433	1.47983	-0.751967	-0.0327	4.28447	|IMET_4177|	flagellar associated protein
17.2563	17.6745	18.2135	18.1355	16.5516	14.7328	17.408	17.62	17.2746	17.4633	16.9184	15.3481	0.4182	-0.078	-1.81883	0.212	0.188667	-1.57037	|IMET_4178|	gi|585102808|gb|EWM22313.1| polyribonucleotide nucleotidyltransferase [Nannochloropsis gaditana]
19.6237	20.0586	19.4683	19.1815	19.8195	19.8696	19.6982	20.4131	19.6885	20.807	19.2338	19.3796	0.434867	-0.286767	0.0501333	0.7149	1.11857	0.145767	|IMET_418|	gi|585113147|gb|EWM30483.1| hypothetical protein Naga_100013g94 [Nannochloropsis gaditana]
16.4316	15.9234	16.6167	16.3994	14.6671	15.2908	16.1847	16.5087	16.6587	16.7408	15.5923	15.4447	-0.508167	-0.217267	0.6237	0.324067	0.0821	-0.147567	|IMET_4187|	gi|585106924|gb|EWM25232.1| guanylate-binding protein [Nannochloropsis gaditana]
23.242	23.3529	22.9708	23.3752	23.4513	23.4023	22.365	21.6654	23.3836	22.9729	23.8138	23.3433	0.110867	0.404433	-0.0489667	-0.6996	-0.410733	-0.4705	|IMET_4190|	gi|585102776|gb|EWM22295.1| hypothetical protein Naga_100933g3 [Nannochloropsis gaditana]
17.2652	17.5675	16.6777	17.5197	15.9181	15.947	17.5153	17.8925	16.5452	16.6558	15.9339	17.5667	0.302367	0.842033	0.0288667	0.377233	0.1106	1.63277	|IMET_4195|	gi|1173953446|gb|OQS00988.1| rab GDP dissociation inhibitor alpha [Achlya hypogyna]
17.9743	17.8301	16.8958	16.2106	17.4407	15.1546	15.7415	14.8879	14.5785	15.0531	16.7038	17.9064	-0.1442	-0.685233	-2.28613	-0.8536	0.474667	1.2026	|IMET_4196|	gi|566015343|gb|ETI38254.1| hypothetical protein F443_15969 [Phytophthora parasitica P1569] &gt;gi|568040853|gb|ETM38284.1| hypothetical protein L914_15382 [Phytophthora parasitica]
18.2636	17.723	18.1383	18.2021	17.8311	17.474	17.3235	16.5453	17.6034	17.3017	19.2578	18.8227	-0.540567	0.0638667	-0.357067	-0.7782	-0.301733	-0.435067	|IMET_420|	gi|585113206|gb|EWM30542.1| cytochrome p450 hydroxylase [Nannochloropsis gaditana]
19.3451	18.9666	19.4571	19.5855	18.2454	18.589	18.9247	18.8612	19.0801	19.6277	17.4684	18.7664	-0.378467	0.1284	0.343567	-0.0635	0.547633	1.29807	|IMET_4204|	SDR family oxidoreductase
14.9685	15.193	16.6871	16.0253	15.0349	15.2727	14.671	15.5151	15.3292	15.1831	16.7723	15.3759	0.224433	-0.661833	0.2378	0.8441	-0.146067	-1.39637	|IMET_421|	gi|585113144|gb|EWM30480.1| Rubisco LS methyltransferase, substrate-binding domain protein [Nannochloropsis gaditana]
16.4481	15.9215	19.5645	19.3695	19.3071	20.5318	14.9662	15.5232	14.4779	17.5386	16.3409	14.7363	-0.5266	-0.195067	1.22473	0.557	3.06063	-1.60457	|IMET_4210|	gi|585102730|gb|EWM22269.1| 50s ribosomal protein l17 [Nannochloropsis gaditana]
16.2938	18.5524	17.9101	18.0285	18.3988	16.008	18.6761	18.6932	18.7367	18.5657	16.2843	16.2025	2.25853	0.118367	-2.3908	0.0171	-0.170933	-0.0818	|IMET_4211|	gi|223995257|ref|XP_002287312.1| signal recognition particle 54 kDA subunit [Thalassiosira pseudonana CCMP1335] &gt;gi|220976428|gb|EED94755.1| signal recognition particle 54 kDA subunit [Thalassiosira pseudonana CCMP1335]
18.639	18.0521	18.8169	18.4782	17.6276	18.308	17.5581	17.2491	17.8979	18.1543	18.3714	18.0742	-0.5869	-0.338767	0.6804	-0.309	0.2564	-0.297233	|IMET_4218|	gi|585102707|gb|EWM22249.1| harpin binding protein 1 [Nannochloropsis gaditana]
18.6992	18.9823	19.8766	19.9394	18.3324	16.3051	19.1411	18.8629	18.4047	19.2505	17.6923	17.8522	0.2831	0.0628	-2.02737	-0.278133	0.845833	0.159867	|IMET_4239|	gi|585106989|gb|EWM25265.1| hypothetical protein Naga_100901g2 [Nannochloropsis gaditana]
20.8506	20.7879	21.1492	21.0118	19.9744	20.2501	19.9157	20.396	20.5386	20.4258	20.0757	21.5651	-0.0627333	-0.137433	0.2757	0.480367	-0.112833	1.4894	|IMET_4248|	gi|675174133|ref|XP_008895951.1| hypothetical protein, variant [Phytophthora parasitica INRA-310] &gt;gi|566013457|gb|ETI36368.1| hypothetical protein, variant [Phytophthora parasitica P1569] &gt;gi|567950908|gb|ETK76615.1| hypothetical protein, variant [Phytophthora parasitica] &gt;gi|567979574|gb|ETL30052.1| hypothetical protein, variant [Phytophthora parasitica] &gt;gi|568009072|gb|ETL83284.1|…
16.4713	16.019	17.6631	17.2626	15.1909	16.4117	15.5413	14.7668	17.2888	17.2876	19.5927	16.3676	-0.4523	-0.4005	1.2208	-0.774467	-0.0012	-3.22507	|IMET_4253|	peptidyl-prolyl cis-trans isomerase FKBP19, chloroplastic-like
15.5528	16.5549	17.0436	16.6239	15.4069	15.1997	15.7242	15.4569	15.6483	15.7032	16.1421	16.5052	1.00217	-0.419733	-0.207267	-0.2673	0.0548333	0.3631	|IMET_4254|	gi|585107034|gb|EWM25287.1| hypothetical protein Naga_100403g4 [Nannochloropsis gaditana]
18.7656	18.2445	18.484	18.2508	18.1519	17.9838	18.242	18.6663	18.8671	19.049	17.455	17.3568	-0.521167	-0.233233	-0.168133	0.424367	0.181933	-0.0982333	|IMET_4255|	gi|585107036|gb|EWM25289.1| obtusifoliol 14-alpha demethylase [Nannochloropsis gaditana]
16.1267	16.4498	17.5879	17.5014	15.2433	17.3751	16.8984	16.6513	17.6475	17.7539	17.1042	16.9166	0.323033	-0.0864667	2.13187	-0.247033	0.106433	-0.187633	|IMET_4261|	gi|553189674|ref|XP_005855049.1| signal peptidase I [Nannochloropsis gaditana CCMP526] &gt;gi|422294010|gb|EKU21310.1| signal peptidase I [Nannochloropsis gaditana CCMP526]
20.7306	20.1056	20.8099	20.5549	19.9922	19.8157	20.5878	20.2035	21.1197	20.3899	20.2783	20.392	-0.625033	-0.255033	-0.1765	-0.384333	-0.729833	0.113733	|IMET_4263|	gi|167525509|ref|XP_001747089.1| hypothetical protein [Monosiga brevicollis MX1] &gt;gi|163774384|gb|EDQ88013.1| predicted protein [Monosiga brevicollis MX1]
16.5597	15.8962	16.3988	17.4735	15.5908	15.9268	16.677	16.7972	16.7603	17.0609	16.5698	16.4854	-0.6635	1.07477	0.335967	0.1202	0.300633	-0.0844333	|IMET_4265|	gi|585107047|gb|EWM25297.1| splicing factor 3a [Nannochloropsis gaditana]
17.1307	17.0504	17.0897	17.5562	16.401	16.5759	15.2293	14.9193	17.0946	15.7016	17.5584	17.888	-0.0802667	0.466533	0.174933	-0.31	-1.393	0.3296	|IMET_4270|	gi|585107054|gb|EWM25302.1| Glucose-fructose oxidoreductase [Nannochloropsis gaditana]
18.5401	19.7755	20.5252	20.4416	18.4053	17.6481	17.4354	16.8357	20.0009	18.2315	16.4587	14.6356	1.23537	-0.0835667	-0.757133	-0.599667	-1.76947	-1.82307	|IMET_4273|	gi|553181509|ref|XP_005853578.1| phosphoglucomutase [Nannochloropsis gaditana CCMP526] &gt;gi|422295483|gb|EKU22782.1| phosphoglucomutase [Nannochloropsis gaditana CCMP526]
16.7545	15.1767	18.0049	17.985	14.5827	15.069	14.3582	17.3589	16.3864	18.1167	15.515	16.1692	-1.57777	-0.0198667	0.4863	3.00077	1.7303	0.654133	|IMET_4275|	gi|585107059|gb|EWM25304.1| sulfate transporter [Nannochloropsis gaditana]
18.9526	21.1871	20.6669	21.0095	21.3164	21.5924	22.3822	22.4141	21.7404	22.2031	21.064	21.8764	2.23447	0.3426	0.275967	0.0318333	0.462733	0.812333	|IMET_4284|	gi|585107062|gb|EWM25307.1| uncharacterized protein Naga_100135g15 [Nannochloropsis gaditana]
16.0243	16.2901	17.3067	17.2077	14.9274	15.2856	16.9411	17.5794	17.2524	17.0431	17.3719	16.9197	0.265767	-0.0989667	0.3582	0.638333	-0.209367	-0.4522	|IMET_4286|	gi|585107064|gb|EWM25309.1| hypothetical protein Naga_100135g13 [Nannochloropsis gaditana]
17.5312	17.7149	17.5938	16.9803	16.4145	17.3996	17.2323	16.6804	17.421	17.633	17.4282	18.0206	0.183667	-0.613567	0.9851	-0.5519	0.212033	0.592433	|IMET_4290|	gi|553186431|ref|XP_005854416.1| Ras-related protein Rab-5C, partial [Nannochloropsis gaditana CCMP526] &gt;gi|422294642|gb|EKU21942.1| Ras-related protein Rab-5C, partial [Nannochloropsis gaditana CCMP526]
19.3376	19.8691	19.6431	19.8465	20.0389	19.3012	20.5383	21.4949	20.6919	21.1751	19.9752	19.3989	0.5315	0.203367	-0.737667	0.956667	0.483267	-0.5763	|IMET_4293|	gi|585107090|gb|EWM25331.1| putative lactoylglutathione chloroplast-like protein [Nannochloropsis gaditana]
18.8142	17.7725	20.2854	19.6645	16.7665	19.0456	17.0519	18.4328	19.7344	19.637	15.2008	17.969	-1.04173	-0.6209	2.27907	1.3809	-0.0974	2.76817	|IMET_4297|	gi|585107093|gb|EWM25334.1| hypersensitive-induced response protein [Nannochloropsis gaditana]
17.572	16.937	18.4175	18.6086	18.422	18.6206	18.0437	17.5511	18.6652	18.9473	18.1327	19.0947	-0.635033	0.1911	0.198567	-0.4926	0.282067	0.962033	|IMET_4299|	gi|585107099|gb|EWM25340.1| enoyl- hydratase [Nannochloropsis gaditana]
20.7306	20.1943	20.7998	20.4759	20.0091	19.6017	20.099	19.7607	20.1496	20.0814	20.5647	20.791	-0.5363	-0.323933	-0.407467	-0.3383	-0.0682	0.2263	|IMET_4307|	gi|585107198|gb|EWM25437.1| vacuolar transporter chaperone 4 [Nannochloropsis gaditana]
19.8785	20.2132	20.4439	20.05	18.7317	19.5714	19.5039	20.0137	19.9348	19.8037	20.8988	20.6641	0.334667	-0.3939	0.839767	0.509733	-0.131033	-0.234733	|IMET_4312|	gi|585107144|gb|EWM25383.1| conserved unknown protein [Nannochloropsis gaditana]
15.7807	15.3718	16.0998	16.6349	15.8187	15.3769	14.5348	15.1159	16.1251	15.5208	15.3407	16.0435	-0.408867	0.535033	-0.441733	0.581167	-0.6043	0.7028	|IMET_4314|	gi|585107171|gb|EWM25410.1| Glutaredoxin [Nannochloropsis gaditana]
18.5539	18.7858	18.2989	18.4413	19.2485	18.5354	18.6621	18.8856	18.4154	19.071	18.9914	19.5278	0.2319	0.142433	-0.713067	0.223467	0.6556	0.536367	|IMET_4319|	gi|585107227|gb|EWM25466.1| aminopeptidase-like 1 [Nannochloropsis gaditana]
17.469	16.7699	16.6606	17.2021	16.3731	15.9146	16.8858	17.2795	16.3101	18.6106	15.6469	20.0237	-0.699133	0.5415	-0.4585	0.393667	2.30053	4.3768	|IMET_4327|	gi|585107225|gb|EWM25464.1| hypothetical protein Naga_100005g121 [Nannochloropsis gaditana]
19.047	19.0333	19.3484	19.6088	18.3116	16.6775	18.2102	17.3422	18.6321	17.4032	18.9425	18.0701	-0.0137	0.2604	-1.63417	-0.868067	-1.22897	-0.872333	|IMET_433|	gi|585113175|gb|EWM30511.1| putative xaa-pro aminopeptidase p [Nannochloropsis gaditana]
19.343	19.7792	19.4988	19.7139	18.3916	18.8897	19.1364	19.2339	20.2117	20.2176	19.9416	19.36	0.436133	0.2151	0.4981	0.0975333	0.0059	-0.581633	|IMET_4330|	gi|585107141|gb|EWM25380.1| peptidyl-prolyl cis-trans isomerase cyclophilin type [Nannochloropsis gaditana]
15.9826	16.8442	16.8502	17.0187	15.4778	16.0342	14.6785	14.849	15.9644	16.7499	16.6546	16.4474	0.861633	0.168433	0.556467	0.1705	0.785433	-0.207167	|IMET_4338|	gi|585107118|gb|EWM25357.1| poly (adp-ribose) polymerase member 8 [Nannochloropsis gaditana]
16.7292	17.7519	17.7255	17.0129	17.0228	17.6872	16.9396	16.4057	18.5246	17.9437	16.9235	16.9676	1.02263	-0.7126	0.6644	-0.533867	-0.580867	0.0441	|IMET_4339|	gi|585107106|gb|EWM25345.1| hypothetical protein Naga_100005g107 [Nannochloropsis gaditana]
20.1787	19.0869	20.7532	20.938	20.4683	20.2597	20.6805	21.3179	20.7849	20.3843	19.2281	19.3156	-1.0918	0.1848	-0.2086	0.637467	-0.400567	0.0874667	|IMET_4340|	gi|585107228|gb|EWM25467.1| hypothetical protein Naga_100005g106 [Nannochloropsis gaditana]
17.6911	16.8541	17.7464	16.7831	17.3322	17.0761	16.8648	17.1315	17.1703	17.7976	16.7892	18.7117	-0.837	-0.963333	-0.2561	0.266633	0.627333	1.92253	|IMET_4343|	gi|585107154|gb|EWM25393.1| gamma-tocopherol methyltransferase [Nannochloropsis gaditana]
25.5297	25.4917	25.7975	25.5336	25.6256	25.4905	25.2345	24.8019	25.4549	24.7375	26.2737	25.8446	-0.0379667	-0.263933	-0.1351	-0.432567	-0.717433	-0.429167	|IMET_4345|	gi|585107120|gb|EWM25359.1| light-harvesting protein [Nannochloropsis gaditana]
19.542	19.0348	19.1503	19.4464	18.5212	18.4441	18.5274	19.3699	18.6998	19.6123	19.4973	19.0044	-0.507267	0.296167	-0.0771	0.842533	0.912533	-0.492867	|IMET_4349|	gi|585107229|gb|EWM25468.1| Thioredoxin domain protein [Nannochloropsis gaditana]
17.0324	17.1194	16.7319	17.3524	16.8379	16.8134	18.3452	17.3098	17.3245	17.0412	15.4485	14.8823	0.0870667	0.620467	-0.0245667	-1.0354	-0.283367	-0.566167	|IMET_4351|	gi|585107128|gb|EWM25367.1| hypothetical protein Naga_100005g93 [Nannochloropsis gaditana]
20.408	20.4165	19.9028	19.8831	18.9547	19.1701	18.697	19.1861	19.4462	19.3124	18.7919	18.9291	0.00846667	-0.0196667	0.215433	0.4891	-0.1338	0.137133	|IMET_4363|	gi|585107202|gb|EWM25441.1| atp-dependent clp protease proteolytic subunit [Nannochloropsis gaditana]
22.3007	22.5237	21.5067	21.4233	21.0421	20.4634	21.0779	21.44	21.5196	21.8081	21.9627	21.2564	0.223033	-0.0834	-0.578767	0.362067	0.288567	-0.706367	|IMET_437|	gi|585113137|gb|EWM30473.1| nicotinamide nucleotide transhydrogenase [Nannochloropsis gaditana]
22.1156	21.8758	21.6038	21.3838	21.3666	20.7258	21.2434	21.374	21.0889	21.5009	22.3886	21.5216	-0.2398	-0.219967	-0.640833	0.1306	0.412	-0.866967	|IMET_438|	gi|298708362|emb|CBJ48425.1| Nicotinamide nucleotide transhydrogenase [Ectocarpus siliculosus]
15.1506	14.6128	16.817	15.0549	16.561	16.9951	16.1029	15.7121	17.9174	18.3717	15.1672	17.9779	-0.537767	-1.76207	0.434067	-0.3908	0.454367	2.81077	|IMET_4380|	gi|585107183|gb|EWM25422.1| Photosystem II PsbP, oxygen evolving complex [Nannochloropsis gaditana]
24.1166	23.8602	23.8305	23.7392	24.3804	24.0911	24.2442	23.6682	24.0536	23.6482	23.6503	24.6888	-0.2564	-0.0913	-0.289333	-0.576	-0.4054	1.03843	|IMET_4381|	gi|585107204|gb|EWM25443.1| adp atp [Nannochloropsis gaditana]
17.9393	18.4296	18.8677	18.6959	18.0017	18.5905	18.6289	18.4145	19.6082	18.7004	17.9464	17.9589	0.490267	-0.1718	0.5888	-0.214367	-0.907833	0.0125	|IMET_4383|	gi|585107163|gb|EWM25402.1| proteasome component domain protein [Nannochloropsis gaditana]
15.924	15.0479	18.5786	16.4605	19.3929	19.01	18.0499	16.3523	17.5846	17.2763	15.4102	17.8567	-0.876033	-2.11817	-0.382933	-1.6976	-0.308333	2.44647	|IMET_4387|	gi|585107158|gb|EWM25397.1| 30s ribosomal protein s6 [Nannochloropsis gaditana]
15.7549	15.1518	16.6847	16.2535	14.529	15.2745	15.2742	15.6416	16.577	15.94	14.8168	14.8197	-0.603067	-0.431133	0.745467	0.3674	-0.637033	0.0029	|IMET_4388|	DUF4440 domain-containing protein
20.7373	20.014	19.8018	19.3892	19.4606	18.3549	20.329	19.5383	19.7511	19.4084	20.4877	19.936	-0.723333	-0.4126	-1.1057	-0.7907	-0.3427	-0.551633	|IMET_4393|	gi|585107213|gb|EWM25452.1| protein transporter [Nannochloropsis gaditana]
20.5555	20.5085	20.6499	20.5018	19.64	19.2092	19.2716	18.0114	19.4501	18.7342	19.8496	18.8459	-0.0470333	-0.1481	-0.430833	-1.2602	-0.715933	-1.00363	|IMET_4396|	gi|585107155|gb|EWM25394.1| short-chain dehydrogenase reductase acting with nad or nadp as acceptor [Nannochloropsis gaditana]
23.9779	23.8735	24.1609	23.7789	24.8069	24.684	25.3849	25.6585	25.1675	24.3525	25.6179	26.377	-0.1044	-0.381933	-0.1229	0.2736	-0.814967	0.759133	|IMET_4400|	gi|377774510|gb|AFB75403.1| histone [Nannochloropsis sp. CCMP1779]
17.7975	17.7814	18.021	17.596	17.3352	17.1456	18.1055	18.2939	18.0707	18.2334	18.8247	18.3243	-0.0161	-0.424933	-0.1896	0.188433	0.162733	-0.5004	|IMET_4408|	gi|585107196|gb|EWM25435.1| anthranilate synthase [Nannochloropsis gaditana]
16.7603	18.2501	18.5007	19.0539	16.8952	18.6878	17.1358	18.3604	18.3064	18.6914	18.442	18.921	1.48977	0.5532	1.79253	1.22467	0.385	0.478967	|IMET_4410|	gi|585107175|gb|EWM25414.1| threonine synthase [Nannochloropsis gaditana]
18.0779	18.3288	19.4545	19.6137	18.2032	18.62	19.0337	19.066	18.6682	18.7231	19.1662	20.2972	0.250867	0.159133	0.416867	0.0323333	0.0548333	1.13103	|IMET_4411|	gi|585107125|gb|EWM25364.1| fumarylacetoacetate hydrolase [Nannochloropsis gaditana]
20.1276	20.0552	20.5725	20.1387	19.7673	18.8754	20.8088	20.2304	20.2883	19.5543	20.4381	17.5784	-0.0724333	-0.433867	-0.8919	-0.578333	-0.734	-2.85967	|IMET_4415|	gi|585107221|gb|EWM25460.1| fructose- -bisphosphatase [Nannochloropsis gaditana]
23.499	24.0063	23.4057	23.4094	23.5852	23.0321	24.0447	24.3982	23.5524	23.6447	24.1911	24.1316	0.5073	0.00363333	-0.553167	0.353467	0.0922333	-0.0595	|IMET_4418|	gi|585107190|gb|EWM25429.1| cytochrome p450 [Nannochloropsis gaditana]
19.5688	16.434	19.5063	19.7486	19.5931	17.9798	17.6852	14.9227	16.0504	15.6501	16.3544	18.8213	-3.13473	0.2423	-1.6133	-2.76253	-0.400367	2.46683	|IMET_4419|	gi|585107220|gb|EWM25459.1| serine protease family [Nannochloropsis gaditana]
16.4986	16.0153	15.9487	16.322	17.0949	16.1277	15.7558	14.987	16.9849	16.0402	15.7417	14.7857	-0.483367	0.373267	-0.9672	-0.768833	-0.944667	-0.956	|IMET_442|	gi|585113159|gb|EWM30495.1| dnaj domain protein [Nannochloropsis gaditana]
21.3259	22.2379	20.8226	21.1324	22.6184	22.3058	22.0926	22.1641	21.1411	21.5148	21.5493	20.9095	0.912	0.309833	-0.312567	0.0714333	0.373667	-0.639767	|IMET_4420|	gi|585107151|gb|EWM25390.1| glutamate synthase [Nannochloropsis gaditana]
17.3765	16.0483	17.3075	17.1887	16.4422	14.8164	15.6869	16.7018	16.467	15.7281	17.7115	17.4237	-1.3282	-0.118833	-1.6258	1.01483	-0.738833	-0.2878	|IMET_4422|	gi|585107223|gb|EWM25462.1| translation initiation factor if-1 [Nannochloropsis gaditana]
19.9135	19.8739	20.0581	20.0929	18.115	19.6254	20.1147	21.3155	20.574	20.8713	19.8157	20.0344	-0.0396	0.0348333	1.51043	1.20087	0.297267	0.218667	|IMET_4425|	gi|585107174|gb|EWM25413.1| cyclophilin [Nannochloropsis gaditana]
22.2735	23.2231	22.9154	23.3262	22.3146	22.9722	21.4798	21.6911	22.9	23.6391	24.3291	23.5956	0.9496	0.410767	0.657567	0.211267	0.739133	-0.7335	|IMET_4432|	gi|585107122|gb|EWM25361.1| l-ascorbate peroxidase [Nannochloropsis gaditana]
21.924	23.0758	21.8613	22.247	20.3598	21.0503	21.9786	22.8296	21.9322	22.3433	22.0385	19.8987	1.15177	0.385733	0.690467	0.850967	0.411067	-2.1398	|IMET_4437|	gi|585107230|gb|EWM25469.1| preprotein translocase subunit [Nannochloropsis gaditana]
23.7757	23.883	23.7064	23.9859	23.886	23.547	23.9285	23.5054	24.4082	22.5275	23.5236	21.7184	0.107267	0.2795	-0.338967	-0.4231	-1.88067	-1.80517	|IMET_4444|	gi|585107235|gb|EWM25472.1| geranylgeranyl reductase [Nannochloropsis gaditana]
18.7772	18.2004	19.182	19.1444	18.5971	17.4164	18.2458	17.1445	17.1487	16.076	19.2406	19.1897	-0.576733	-0.0375333	-1.18073	-1.10133	-1.07273	-0.0509	|IMET_4450|	gi|585107247|gb|EWM25483.1| hypothetical protein Naga_100583g3 [Nannochloropsis gaditana]
17.0683	16.7914	17.8998	18.3709	18.503	19.1443	18.6678	17.9425	18.91	19.0706	17.5554	18.2669	-0.276933	0.471067	0.6413	-0.7253	0.1606	0.7115	|IMET_4454|	gi|585107239|gb|EWM25476.1| dnaj-like protein [Nannochloropsis gaditana]
15.8815	15.0071	16.175	16.2595	15.2462	15.0781	15.5517	15.015	15.3727	16.0404	16.0644	16.6034	-0.874467	0.0845667	-0.1681	-0.5367	0.667733	0.539033	|IMET_4457|	gi|585107249|gb|EWM25484.1| aspartyl aminopeptidase [Nannochloropsis gaditana]
18.3141	17.9152	18.2681	17.6628	16.9148	16.8275	18.3646	17.8842	17.8199	17.8106	16.3662	17.9602	-0.398933	-0.6053	-0.0873	-0.4804	-0.00926667	1.59397	|IMET_4459|	gi|585107252|gb|EWM25487.1| Winged helix-turn-helix transcription repressor [Nannochloropsis gaditana]
22.5545	22.6669	21.7333	21.6419	21.2986	20.7352	21.6758	22.0041	21.49	22.412	22.0342	23.9701	0.112467	-0.0914667	-0.5634	0.3283	0.922	1.9359	|IMET_446|	gi|585113167|gb|EWM30503.1| phosphoserine aminotransferase [Nannochloropsis gaditana]
17.9973	18.111	18.5705	18.4117	16.9467	16.6257	18.1475	19.2936	18.1647	18.8061	18.4291	18.1016	0.113767	-0.158733	-0.321067	1.1461	0.6414	-0.3275	|IMET_4463|	gi|585107288|gb|EWM25522.1| arginine biosynthesis bifunctional protein [Nannochloropsis gaditana]
23.6913	23.3506	23.8887	23.8227	23.0296	23.1176	23.6535	22.7097	24.0958	23.2655	22.8644	22.4076	-0.340767	-0.0660333	0.0880333	-0.943833	-0.830233	-0.4568	|IMET_4470|	gi|585107268|gb|EWM25502.1| Ribosomal protein L4 domain protein [Nannochloropsis gaditana]
21.0538	21.1052	20.6522	20.4229	19.9406	19.9536	20.6581	21.0633	20.5071	20.7387	21.2801	20.4543	0.0513667	-0.229267	0.0130667	0.405267	0.2316	-0.8258	|IMET_4479|	gi|585107277|gb|EWM25511.1| coatomer subunit beta [Nannochloropsis gaditana]
15.0433	14.4936	16.0921	16.877	15.2716	15.4682	13.816	15.0427	14.6684	14.5805	15.7454	16.7682	-0.5497	0.7849	0.196533	1.2267	-0.0879	1.02283	|IMET_4481|	gi|585107279|gb|EWM25513.1| dienelactone hydrolase family protein [Nannochloropsis gaditana]
21.9764	21.749	22.2202	21.955	22.0467	21.6827	21.692	20.7274	22.4997	21.3828	22.0495	21.2915	-0.227467	-0.265233	-0.364	-0.964567	-1.11683	-0.758067	|IMET_4496|	gi|585107272|gb|EWM25506.1| ribosomal protein s3a [Nannochloropsis gaditana]
15.7031	15.6497	17.1245	16.7605	16.0184	15.6289	14.8641	15.8307	15.8532	15.1557	14.8884	15.0471	-0.0533333	-0.364033	-0.389533	0.966633	-0.697433	0.1587	|IMET_4505|	gi|553179949|ref|XP_005852792.1| ribosome recycling factor [Nannochloropsis gaditana CCMP526] &gt;gi|422295738|gb|EKU23037.1| ribosome recycling factor [Nannochloropsis gaditana CCMP526]
14.9689	14.3887	15.968	14.858	14.7719	15.8447	16.4871	15.2529	15.8079	16.4133	14.5093	16.8866	-0.580133	-1.10993	1.07273	-1.2342	0.6054	2.37737	|IMET_451|	gi|585113200|gb|EWM30536.1| serine arginine-rich splicing factor 4 [Nannochloropsis gaditana]
23.5747	23.4934	24.1225	23.8143	23.5285	22.9753	24.0346	23.4585	23.6329	23.4624	23.4019	22.9449	-0.0813333	-0.3082	-0.553167	-0.5761	-0.1705	-0.457	|IMET_4519|	gi|585107325|gb|EWM25554.1| Transketolase [Nannochloropsis gaditana]
14.6876	15.1595	16.7486	16.0311	16.6576	14.7462	15.2881	15.7415	16.1493	15.6745	17.762	15.7055	0.4719	-0.717467	-1.91137	0.4534	-0.4748	-2.0565	|IMET_4522|	gi|585107328|gb|EWM25556.1| peptide methionine sulfoxide reductase [Nannochloropsis gaditana]
18.9617	18.1459	19.8879	20.3861	19.3791	18.1056	18.9496	18.0216	20.0954	17.8382	18.4776	19.9221	-0.8158	0.498233	-1.27357	-0.927967	-2.25723	1.4445	|IMET_4525|	gi|1130419683|ref|WP_075590038.1| carbonic anhydrase [Labilibacter marinus]
22.3988	22.488	21.8481	21.6763	22.1884	21.6095	22.1031	21.875	22.2063	22.0568	21.3096	20.99	0.0892	-0.171733	-0.578933	-0.228033	-0.149433	-0.3196	|IMET_4527|	gi|553180544|ref|XP_005853421.1| hypothetical protein NGA_0438900, partial [Nannochloropsis gaditana CCMP526] &gt;gi|422295641|gb|EKU22940.1| hypothetical protein NGA_0438900, partial [Nannochloropsis gaditana CCMP526]
15.9535	14.5043	17.6633	16.179	13.9403	15.4127	17.3183	15.9434	19.2129	18.2313	16.6183	14.9855	-1.44927	-1.48433	1.47243	-1.37487	-0.9816	-1.63283	|IMET_4528|	gi|553186442|ref|XP_005854419.1| hypothetical protein NGA_0231800 [Nannochloropsis gaditana CCMP526] &gt;gi|422294645|gb|EKU21945.1| hypothetical protein NGA_0231800 [Nannochloropsis gaditana CCMP526]
19.5844	19.075	19.1919	18.6876	19.1014	19.26	19.5479	17.5217	18.8222	19.4649	19.5264	20.0293	-0.509433	-0.5043	0.1586	-2.02623	0.642733	0.5029	|IMET_4536|	gi|585107345|gb|EWM25568.1| nadh dehydrogenase, partial [Nannochloropsis gaditana]
19.4139	18.372	20.3066	18.1704	21.1768	20.0135	19.3035	18.5518	18.0783	17.4807	19.1815	14.7174	-1.04193	-2.13617	-1.1633	-0.751667	-0.597633	-4.4641	|IMET_4550|	gi|578896496|gb|AHI17198.1| acetyl-CoA carboxylase [Nannochloropsis oculata]
17.9091	17.5077	16.9252	18.1849	16.4313	14.9142	16.8333	14.6279	17.8772	17.4839	14.7262	14.9341	-0.401433	1.25977	-1.51713	-2.20537	-0.393233	0.207867	|IMET_4556|	gi|585110102|gb|EWM27801.1| abc transporter g family member 7 [Nannochloropsis gaditana]
20.8864	20.8343	21.3516	21.4746	20.4672	20.5016	20.7277	20.4359	20.7397	20.2164	20.5541	20.6981	-0.0520333	0.123033	0.0343667	-0.291867	-0.5233	0.144	|IMET_456|	gi|585113140|gb|EWM30476.1| Fatty acid desaturase type 2 [Nannochloropsis gaditana]
16.4315	16.5206	17.255	16.9747	18.5053	18.1174	15.9804	17.4694	16.014	16.3693	17.631	16.4064	0.0891333	-0.2803	-0.387967	1.48897	0.355333	-1.22453	|IMET_4565|	gi|585110138|gb|EWM27821.1| hect-domain containing protein [Nannochloropsis gaditana]
17.0033	17.4275	18.4131	18.1778	17.196	15.3481	17.7972	17.6728	17.0166	17.8143	18.1378	18.4258	0.424167	-0.235333	-1.84783	-0.124433	0.797667	0.288067	|IMET_4567|	gi|585110154|gb|EWM27830.1| atp-dependent rna helicase [Nannochloropsis gaditana]
17.4022	16.9366	16.3891	16.5147	15.4871	14.8914	16.4099	15.1049	15.53	14.8213	15.3988	15.1256	-0.4656	0.125667	-0.595733	-1.30507	-0.7087	-0.273133	|IMET_4572|	gi|553178443|ref|XP_005852554.1| signal recognition particle subunit SRP68, partial [Nannochloropsis gaditana CCMP526] &gt;gi|422295979|gb|EKU23278.1| signal recognition particle subunit SRP68, partial [Nannochloropsis gaditana CCMP526]
17.8426	18.1259	19.0456	18.782	17.8275	17.3478	17.7134	18.5432	18.5984	18.5928	18.3807	17.606	0.283333	-0.263567	-0.479633	0.829767	-0.00566667	-0.774633	|IMET_4576|	gi|585106424|gb|EWM24828.1| sse2p [Nannochloropsis gaditana]
21.3969	21.4474	21.2279	21.1633	21.9242	21.947	22.1047	21.796	21.6057	21.7828	21.6552	19.3159	0.0504667	-0.0645333	0.0228	-0.308733	0.1771	-2.3393	|IMET_4592|	gi|553179570|ref|XP_005852721.1| nitric oxide dioxygenase [Nannochloropsis gaditana CCMP526] &gt;gi|422295811|gb|EKU23110.1| nitric oxide dioxygenase [Nannochloropsis gaditana CCMP526]
16.5389	16.1398	16.6736	16.468	15.1696	14.9923	16.6326	16.219	15.701	15.408	15.2041	14.2166	-0.399133	-0.205567	-0.177367	-0.413567	-0.293	-0.987467	|IMET_4601|	gi|1173957747|gb|OQS04220.1| insulin-degrading-like enzyme, metalloprotease family M16A [Thraustotheca clavata]
21.3668	18.9685	16.0077	18.6637	14.1849	15.4788	20.2459	20.3695	20.6969	20.8898	20.9198	22.1234	-2.39827	2.656	1.29393	0.1236	0.1929	1.20353	|IMET_4606|	gi|585106509|gb|EWM24884.1| heavy metal translocating p-type atpase [Nannochloropsis gaditana]
21.2768	21.5159	21.6736	21.8706	20.498	21.3171	22.031	22.0188	21.4924	21.3909	20.8554	20.7694	0.239133	0.197067	0.819067	-0.0122667	-0.101433	-0.0860333	|IMET_4621|	gi|553184867|ref|XP_005854158.1| nadh:ubiquinone oxidoreductase complex i intermediate-associated protein 30 [Nannochloropsis gaditana CCMP526] &gt;gi|422294900|gb|EKU22200.1| nadh:ubiquinone oxidoreductase complex i intermediate-associated protein 30 [Nannochloropsis gaditana CCMP526]
17.2538	17.3015	16.9304	17.4033	16.6247	15.607	18.2417	16.3625	18.3022	17.2158	15.5101	15.3321	0.0476333	0.472967	-1.01763	-1.8792	-1.08637	-0.177933	|IMET_4622|	gi|553184873|ref|XP_005854160.1| hypothetical protein NGA_0212500 [Nannochloropsis gaditana CCMP526] &gt;gi|422294902|gb|EKU22202.1| hypothetical protein NGA_0212500 [Nannochloropsis gaditana CCMP526]
15.0544	14.4585	14.4258	15.05	14.4368	14.9119	15.0086	14.8107	14.7062	15.6414	15.7506	16.765	-0.595867	0.624133	0.475167	-0.197833	0.935167	1.01443	|IMET_4625|	gi|585106523|gb|EWM24896.1| short-chain dehydrogenase reductase sdr [Nannochloropsis gaditana]
20.0635	20.3928	19.2058	19.0616	18.8613	18.8742	19.9309	20.1651	20.1796	20.3425	19.6019	19.0126	0.329267	-0.144133	0.0129667	0.234267	0.162867	-0.589367	|IMET_4632|	gi|585106540|gb|EWM24912.1| thioredoxin [Nannochloropsis gaditana]
20.3694	19.405	21.3994	21.1254	21.5044	21.5538	16.6785	18.4681	19.8639	18.333	21.4559	20.2123	-0.964333	-0.274033	0.0493667	1.78967	-1.53083	-1.2436	|IMET_4633|	gi|585106542|gb|EWM24914.1| light-harvesting protein [Nannochloropsis gaditana]
21.7523	21.7521	21.4954	21.4155	20.8364	21.3172	21.6016	22.4399	22.3619	22.541	21.6557	20.9359	-0.000166667	-0.0799667	0.480767	0.838333	0.1791	-0.719833	|IMET_4634|	gi|585106538|gb|EWM24910.1| ribulose-phosphate 3-epimerase [Nannochloropsis gaditana]
16.8265	16.6541	15.8953	16.0081	15.6889	15.6289	15.5599	17.2648	16.8354	15.8678	15.1964	14.916	-0.172433	0.1128	-0.0600333	1.70483	-0.967633	-0.280333	|IMET_4635|	gi|953486536|emb|CEG49439.1| pek gcn2 protein kinase [Plasmopara halstedii]
18.4138	18.1153	17.9162	18.1963	18.1895	18.1145	17.4652	17.5593	17.8284	17.0112	19.0332	20.1051	-0.298467	0.280033	-0.0750333	0.0941667	-0.817167	1.07197	|IMET_4636|	gi|585106606|gb|EWM24974.1| nucleolar protein expressed [Nannochloropsis gaditana]
15.5137	15.3826	16.2041	15.5891	15.1109	15.0967	14.9392	15.0253	14.5786	15.0262	16.4938	16.7316	-0.1311	-0.615033	-0.0141333	0.0861	0.4476	0.237833	|IMET_4638|	gi|585106592|gb|EWM24961.1| short-chain dehydrogenase reductase sdr [Nannochloropsis gaditana]
19.5628	19.8942	19.4201	19.4374	20.3252	19.3037	20.0789	20.607	19.5009	20.2741	20.0617	21.5655	0.3314	0.0173	-1.02147	0.528167	0.773167	1.50383	|IMET_4644|	gi|585106590|gb|EWM24959.1| tpr repeat-containing thioredoxin ttl1 [Nannochloropsis gaditana]
15.7929	15.8703	16.7299	14.6034	14.8029	14.8728	15.7063	14.9238	15.4039	14.1453	15.9145	15.4095	0.0774	-2.12643	0.0698667	-0.782567	-1.2586	-0.505	|IMET_4649|	gi|1275573005|ref|XP_022841041.1|Ribonuclease H1, N-terminal [Ostreococcus tauri]
20.75	21.5972	21.9104	22.2212	22.536	22.9003	21.892	22.5275	22.0532	22.6059	21.6153	20.2277	0.847267	0.310733	0.3643	0.6355	0.552633	-1.38763	|IMET_4654|	gi|585106574|gb|EWM24944.1| beta-ketoacyl synthase [Nannochloropsis gaditana]
17.77	17.9693	17.1815	17.569	16.91	15.1081	17.0663	18.1533	16.6811	16.9108	17.4691	17.1152	0.199333	0.3875	-1.80193	1.087	0.229733	-0.3539	|IMET_4656|	gi|585106577|gb|EWM24947.1| ubiquitin carboxyl-terminal [Nannochloropsis gaditana]
18.6178	17.4754	18.9641	17.436	19.5128	18.5265	17.8613	15.7334	16.6155	15.7	18.5642	19.5887	-1.1424	-1.5281	-0.9863	-2.12793	-0.915567	1.0245	|IMET_4658|	gi|553179731|ref|XP_005852753.1| pentapeptide repeat protein [Nannochloropsis gaditana CCMP526] &gt;gi|422295781|gb|EKU23080.1| pentapeptide repeat protein [Nannochloropsis gaditana CCMP526] &gt;gi|585106580|gb|EWM24950.1| pentapeptide repeat protein [Nannochloropsis gaditana]
15.5347	15.8233	15.353	15.3396	14.9284	15.5894	16.267	14.6406	16.2853	15.5795	15.8397	16.0946	0.288567	-0.0134	0.661067	-1.62633	-0.7058	0.254867	|IMET_4661|	gi|585106579|gb|EWM24949.1| anthranilate phosphoribosyltransferase [Nannochloropsis gaditana]
18.0442	17.457	18.507	18.2961	19.5868	19.1575	18.4741	17.4367	18.0398	17.8838	17.724	18.6356	-0.587267	-0.210933	-0.429367	-1.0374	-0.155933	0.9116	|IMET_4663|	gi|585106572|gb|EWM24942.1| signal peptidase complex catalytic subunit sec11c [Nannochloropsis gaditana]
17.7231	17.1339	16.9299	16.4856	17.5192	17.6021	16.8667	17.608	17.1579	16.8448	17.2418	18.075	-0.589233	-0.4443	0.0829333	0.7413	-0.313133	0.833233	|IMET_4664|	gi|585106567|gb|EWM24937.1| proteasome chain protein [Nannochloropsis gaditana]
16.3866	15.8941	16.4254	16.0511	16.0873	15.2282	16.4607	14.8754	16.0202	15.986	16.1573	16.5326	-0.492467	-0.3743	-0.859133	-1.58537	-0.0342333	0.375333	|IMET_4665|	gi|585106562|gb|EWM24932.1| hypothetical protein Naga_100086g5 [Nannochloropsis gaditana]
18.3352	19.5347	20.5459	20.6774	19.9034	19.8184	19.3529	17.8377	19.9772	20.7576	19.4064	24.3988	1.1995	0.131467	-0.0849667	-1.51517	0.7804	4.99243	|IMET_4666|	gi|377774508|gb|AFB75402.1| lipid droplet surface protein [Nannochloropsis sp. CCMP1779]
16.7205	18.0272	17.9653	18.3693	17.8354	18.2645	18.3749	17.3512	18.8223	18.5238	17.1284	14.2967	1.30677	0.404067	0.4291	-1.02373	-0.298533	-2.8317	|IMET_4672|	gi|553190744|ref|XP_005855249.1| monogalactosyldiacylglycerol synthase [Nannochloropsis gaditana CCMP526] &gt;gi|422293806|gb|EKU21106.1| monogalactosyldiacylglycerol synthase [Nannochloropsis gaditana CCMP526]
18.0684	17.468	17.5578	16.5357	16.5723	15.5074	18.1392	16.9287	17.3907	17.2241	17.7016	16.683	-0.600333	-1.02207	-1.06487	-1.2105	-0.1666	-1.01863	|IMET_4679|	gi|585106605|gb|EWM24973.1| enhancer of mrna-decapping protein 4 [Nannochloropsis gaditana]
18.8213	18.3297	18.5581	17.6591	16.2765	16.6399	16.7053	18.7554	17.6292	18.9446	17.4728	16.4212	-0.491533	-0.899067	0.363433	2.05007	1.3154	-1.05163	|IMET_4680|	gi|585106601|gb|EWM24969.1| Proteasome, beta-type subunit, conserved site [Nannochloropsis gaditana]
19.0128	19.3179	16.0639	19.543	19.9075	18.6063	19.3539	20.0904	17.9004	18.3536	17.8146	18.5542	0.3051	3.47913	-1.30123	0.736567	0.453167	0.739533	|IMET_469|	gi|585113141|gb|EWM30477.1| Pleckstrin like protein [Nannochloropsis gaditana]
23.1958	23.3115	23.1825	23.9186	23.0682	23.3866	23.6541	23.3356	23.6012	23.3233	22.4866	21.5374	0.1157	0.736033	0.318433	-0.3185	-0.277933	-0.949233	|IMET_4694|	gi|585106610|gb|EWM24977.1| chaperonin [Nannochloropsis gaditana]
22.0313	20.8334	21.3809	21.0014	20.6179	21.2365	21.9682	22.566	22.1568	21.854	20.3638	19.5614	-1.1979	-0.379567	0.6186	0.597733	-0.302833	-0.802467	|IMET_4695|	gi|585106621|gb|EWM24988.1| 20 kda chaperonin [Nannochloropsis gaditana]
19.7647	20.2602	19.9245	19.4946	20.6625	19.8706	18.714	20.8812	20.211	19.5437	17.6697	15.6639	0.4955	-0.429867	-0.791933	2.16717	-0.667333	-2.00577	|IMET_4701|	gi|699360871|gb|AIU44071.1| B12-dependent methionine synthase [Nannochloropsis sp. W2J3B]
20.3834	20.15	19.5318	19.3659	18.598	17.111	19.7386	19.4527	19.6179	20.179	19.3553	19.5917	-0.233333	-0.165933	-1.487	-0.285933	0.561167	0.236433	|IMET_4707|	gi|585106632|gb|EWM24997.1| ap-2 complex subunit [Nannochloropsis gaditana]
15.1651	15.2668	15.6473	14.9434	14.9383	15.6753	15.9529	14.8909	16.8133	15.4463	17.9871	17.3929	0.101667	-0.7039	0.737	-1.06207	-1.36697	-0.594233	|IMET_4713|	gi|585106635|gb|EWM25000.1| putative cleavage-induced protein [Nannochloropsis gaditana]
16.3963	13.8717	16.4543	17.4212	15.2373	15.039	16.1924	15.7963	16.5191	16.6411	15.2513	14.9402	-2.52457	0.966933	-0.198267	-0.396067	0.122	-0.3111	|IMET_4723|	gi|585106641|gb|EWM25006.1| aarF domain-containing protein kinase [Nannochloropsis gaditana]
15.5979	15.2409	15.0385	15.576	15.499	16.2701	15.9156	15.5291	17.09	17.8622	15.7773	16.4307	-0.357033	0.537533	0.771133	-0.3865	0.772267	0.6534	|IMET_4726|	gi|585106644|gb|EWM25009.1| DNA-binding SAP [Nannochloropsis gaditana]
23.8237	24.2427	23.6218	24.2331	23.5081	23.6907	23.6949	23.7123	25.078	24.2275	23.8214	23.0514	0.419	0.6113	0.182567	0.0174667	-0.850533	-0.770033	|IMET_4727|	gi|585106663|gb|EWM25027.1| chloroplast sedoheptulose- -bisphosphatase [Nannochloropsis gaditana]
18.8232	19.2436	18.9955	19.0377	18.1072	17.9787	17.9331	18.2286	18.5863	17.8735	18.1625	19.5954	0.420467	0.0422667	-0.1285	0.295533	-0.712733	1.43293	|IMET_4728|	gi|585106691|gb|EWM25055.1| hypothetical protein Naga_100049g3 [Nannochloropsis gaditana]
23.0696	23.8243	24.6241	23.3752	23.6516	23.334	23.7082	24.068	24.5528	23.7957	23.4264	23.2638	0.7547	-1.24887	-0.317633	0.359867	-0.757133	-0.1626	|IMET_473|	gi|585113181|gb|EWM30517.1| hypothetical protein Naga_100013g33 [Nannochloropsis gaditana]
20.3014	20.1802	19.9208	20.292	19.4569	19.2801	19.1131	16.7956	19.714	19.5173	20.8319	19.6169	-0.121233	0.371267	-0.176733	-2.3175	-0.196667	-1.21503	|IMET_4730|	gi|585106688|gb|EWM25052.1| hypothetical protein Naga_100049g7 [Nannochloropsis gaditana]
17.4674	17.3539	17.8094	17.8199	16.982	17.6141	17.6225	17.5886	17.724	18.2547	15.5571	16.2259	-0.113567	0.0105	0.632133	-0.0339333	0.530733	0.668767	|IMET_4738|	gi|585106693|gb|EWM25057.1| fructose- -bisphosphate [Nannochloropsis gaditana]
21.2516	21.0929	20.9793	21.0467	20.4244	20.3078	19.7128	20.3204	20.0638	19.2969	21.5919	21.2034	-0.158667	0.0674333	-0.1166	0.607633	-0.766967	-0.3885	|IMET_474|	gi|585113196|gb|EWM30532.1| NAD(P)-binding domain protein [Nannochloropsis gaditana]
18.2265	17.0638	18.6412	18.5222	19.6239	18.3589	18.405	16.9978	18.9768	17.7807	16.7968	15.0401	-1.16273	-0.119033	-1.265	-1.40717	-1.19603	-1.75667	|IMET_4746|	gi|585106695|gb|EWM25059.1| polyphosphate synthetase vtc4 [Nannochloropsis gaditana]
20.4769	20.2155	20.7055	20.7687	21.2695	21.5951	20.843	20.499	21.2621	20.941	19.1495	19.172	-0.2614	0.0632333	0.3256	-0.344067	-0.321133	0.0225333	|IMET_4755|	gi|585106667|gb|EWM25031.1| acyl dehydratase [Nannochloropsis gaditana]
19.5122	19.8302	20.1125	20.2575	19.3499	19.7315	19.6519	21.0068	20.6772	21.0738	19.8866	22.0357	0.318	0.144967	0.3816	1.3549	0.396633	2.14913	|IMET_4756|	gi|553181272|ref|XP_005853535.1| ethylmalonic encephalopathy 1 [Nannochloropsis gaditana CCMP526] &gt;gi|422295524|gb|EKU22823.1| ethylmalonic encephalopathy 1 [Nannochloropsis gaditana CCMP526]
19.8394	19.8858	19.2636	19.4941	19.1075	18.857	18.9757	18.6186	19.4085	20.1269	20.0265	21.5044	0.0463667	0.2305	-0.250533	-0.357067	0.718433	1.47783	|IMET_4757|	gi|585106686|gb|EWM25050.1| alcohol dehydrogenase [Nannochloropsis gaditana] &gt;gi|585106687|gb|EWM25051.1| alcohol dehydrogenase [Nannochloropsis gaditana]
14.9361	14.9467	15.3805	15.2755	14.9491	14.936	14.2304	15.5171	15.1264	14.9176	15.7169	15.1395	0.0105667	-0.104967	-0.0130333	1.28667	-0.2088	-0.577433	|IMET_4765|	gi|585106706|gb|EWM25069.1| mannitol 1-phosphate dehydrogenase [Nannochloropsis gaditana]
21.8222	22.2365	20.9891	21.7987	21.6297	20.8246	21.1251	20.6405	22.2703	21.5578	22.2262	22.4436	0.4143	0.8096	-0.8051	-0.4846	-0.7125	0.217467	|IMET_4771|	gi|585106711|gb|EWM25074.1| extrinsic protein in photosystem ii [Nannochloropsis gaditana]
17.5429	17.0353	17.3636	17.0486	17.8457	17.3593	17.5864	16.7634	17.7909	17.6521	17.6353	16.5999	-0.507667	-0.315	-0.486333	-0.823033	-0.138867	-1.03537	|IMET_4773|	gi|585106700|gb|EWM25063.1| 26s proteasome non-atpase regulatory subunit 14 [Nannochloropsis gaditana]
15.6362	15.3716	16.5811	16.2238	15.0582	15.4772	15.9155	16.434	16.4272	17.5014	16.3237	17.1555	-0.264667	-0.357367	0.418967	0.518467	1.07423	0.8318	|IMET_4777|	gi|585106710|gb|EWM25073.1| cell division protein [Nannochloropsis gaditana]
20.4878	20.3908	19.7261	20.0247	20.155	20.4361	20.2734	20.5314	19.2028	19.9209	19.8822	20.5114	-0.0969333	0.2986	0.281067	0.257933	0.718133	0.629233	|IMET_4778|	gi|585106710|gb|EWM25073.1| cell division protein [Nannochloropsis gaditana]
18.9212	18.7909	18.3395	18.2596	17.1924	15.2406	18.4133	18.682	17.4996	18.32	19.2002	17.7171	-0.1303	-0.0798667	-1.95177	0.2687	0.8204	-1.48317	|IMET_4779|	gi|585106703|gb|EWM25066.1| transcription elongation factor spt5 [Nannochloropsis gaditana]
23.6991	23.9307	24.3748	24.4921	23.3259	23.7818	21.5819	22.5411	22.7812	22.6851	24.0275	24.2293	0.231667	0.1173	0.455967	0.959233	-0.0961667	0.201833	|IMET_478|	gi|585113162|gb|EWM30498.1| light-harvesting protein [Nannochloropsis gaditana]
15.3422	15.2889	15.3127	14.8998	14.376	15.2678	15.6081	15.8291	15.872	16.8487	14.9217	15.5335	-0.0533333	-0.4129	0.8918	0.221033	0.976767	0.611833	|IMET_4788|	gi|585106758|gb|EWM25120.1| u5 small nuclear ribonucleoprotein 40 kda protein [Nannochloropsis gaditana]
20.3883	20.3978	20.8554	20.7633	20.3115	20.21	20.4034	20.7914	20.8371	20.5458	19.8233	20.2951	0.0095	-0.0921	-0.1015	0.387967	-0.2913	0.471733	|IMET_4792|	gi|585106773|gb|EWM25135.1| trans-2-enoyl- reductase [Nannochloropsis gaditana]
18.4877	18.2642	18.657	18.4413	15.9675	18.6478	17.2346	16.5673	18.0437	17.482	19.1877	19.2968	-0.223433	-0.215767	2.6803	-0.6673	-0.561733	0.1091	|IMET_4793|	gi|585106741|gb|EWM25103.1| ribosome recycling factor [Nannochloropsis gaditana]
15.6163	14.7755	15.9975	15.6288	15.321	14.9022	15.7662	14.52	16.049	15.6877	15.6428	15.8099	-0.840733	-0.3687	-0.418767	-1.24617	-0.361333	0.1671	|IMET_480|	gi|585113171|gb|EWM30507.1| nucleotide-binding protein 1 [Nannochloropsis gaditana]
26.4812	26.1163	26.3758	26.0044	25.6646	25.4988	25.9971	26.0202	26.0082	25.7785	26.0817	26.5384	-0.364867	-0.3714	-0.165767	0.0231	-0.2297	0.456767	|IMET_4800|	gi|553196248|ref|XP_005856300.1| F-type H+-transporting ATPase subunit beta, partial [Nannochloropsis gaditana CCMP526] &gt;gi|422292778|gb|EKU20080.1| F-type H+-transporting ATPase subunit beta, partial [Nannochloropsis gaditana CCMP526]
20.0847	20.4435	20.1382	19.8873	19.8508	19.5117	20.2284	20.3416	20.0979	20.3033	19.5379	18.4044	0.358833	-0.2509	-0.339067	0.113167	0.205333	-1.13343	|IMET_4803|	gi|553196147|ref|XP_005856277.1| hypothetical protein NGA_2003000, partial [Nannochloropsis gaditana CCMP526] &gt;gi|422292755|gb|EKU20057.1| hypothetical protein NGA_2003000, partial [Nannochloropsis gaditana CCMP526]
19.537	19.4598	18.8012	19.0004	17.7305	17.8458	18.9997	19.0926	19.0025	19.4102	19.7847	20.1377	-0.0772333	0.199167	0.115267	0.0929	0.407733	0.352967	|IMET_4807|	gi|553196196|ref|XP_005856288.1| vacuolar sorting protein 35, partial [Nannochloropsis gaditana CCMP526] &gt;gi|422292766|gb|EKU20068.1| vacuolar sorting protein 35, partial [Nannochloropsis gaditana CCMP526]
16.1051	16.507	16.3174	15.4948	14.8816	14.2878	15.9085	15.9649	16.2117	16.7793	15.5506	15.1057	0.401933	-0.822633	-0.593833	0.0564333	0.567567	-0.444867	|IMET_4818|	gi|585106742|gb|EWM25104.1| pre-mrna-splicing factor atp-dependent rna helicase dhx16 [Nannochloropsis gaditana]
22.3061	21.4505	22.0071	22.2038	21.189	21.502	22.2458	21.3252	21.843	21.2605	20.6692	20.7649	-0.855533	0.1967	0.312933	-0.920667	-0.5825	0.0957333	|IMET_4821|	gi|585106772|gb|EWM25134.1| 40s ribosomal protein s8 [Nannochloropsis gaditana]
19.6955	19.7462	20.0619	19.4722	20.3125	19.8302	19.5436	20.1238	20.0731	20.6445	19.319	18.0405	0.0506333	-0.589667	-0.4823	0.5802	0.571367	-1.27847	|IMET_4823|	gi|585106743|gb|EWM25105.1| calreticulin precursor [Nannochloropsis gaditana]
17.0368	16.3391	15.9005	17.6298	14.9977	15.4189	16.4491	16.2804	17.5574	17.2462	15.9056	15.3529	-0.6977	1.72927	0.421233	-0.168633	-0.311267	-0.552633	|IMET_4824|	gi|585106786|gb|EWM25148.1| Peptidase C19, ubiquitin carboxyl-terminal hydrolase 2 [Nannochloropsis gaditana]
22.9721	22.926	22.6621	22.6463	22.2644	21.9889	22.9481	22.3577	22.8154	22.8792	21.9789	22.7688	-0.0461667	-0.0158333	-0.275567	-0.5904	0.0638	0.789867	|IMET_4834|	gi|585106791|gb|EWM25153.1| ATPase, F0 complex, subunit B, mitochondrial [Nannochloropsis gaditana]
22.6473	23.0226	21.806	20.7052	22.6697	22.0403	23.0806	23.1658	23.6192	23.6445	22.4689	22.5409	0.3753	-1.1008	-0.6294	0.0852667	0.0253333	0.0720667	|IMET_4835|	gi|219111699|ref|XP_002177601.1| predicted protein [Phaeodactylum tricornutum CCAP 1055/1] &gt;gi|217410486|gb|EEC50415.1| predicted protein [Phaeodactylum tricornutum CCAP 1055/1]
16.1187	16.1976	15.7584	16.7715	15.6455	15.5773	16.716	16.9086	16.9624	17.0676	15.5933	17.3004	0.0789333	1.0131	-0.0682	0.192667	0.105167	1.7071	|IMET_4836|	gi|585106794|gb|EWM25156.1| hypothetical protein Naga_100016g61 [Nannochloropsis gaditana]
23.8092	23.3671	22.9103	22.6141	22.418	21.6821	22.7225	23.2791	22.8435	23.8804	23.1618	24.2396	-0.4421	-0.296167	-0.735967	0.556533	1.03693	1.0778	|IMET_4839|	gi|585106790|gb|EWM25152.1| phosphoenolpyruvate carboxylase [Nannochloropsis gaditana]
16.1595	15.8208	15.1298	14.9854	15.8899	15.8479	14.5514	14.7725	15.3493	15.8887	17.306	15.4511	-0.338667	-0.1444	-0.0420667	0.2211	0.539333	-1.8549	|IMET_4841|	gi|585106734|gb|EWM25096.1| eukaryotic peptide chain release factor subunit 1 [Nannochloropsis gaditana]
20.51	20.506	20.8278	20.8331	20.9809	20.2268	21.1573	20.862	20.9259	20.8916	21.7832	22.464	-0.004	0.0053	-0.754133	-0.295333	-0.0343	0.6808	|IMET_4845|	gi|585106782|gb|EWM25144.1| peptidylprolyl isomerase [Nannochloropsis gaditana]
19.799	19.635	19.1134	18.6396	18.6752	17.5078	18.9914	18.4851	19.8803	19.1156	20.1365	17.4508	-0.163933	-0.473733	-1.1674	-0.506233	-0.764733	-2.68567	|IMET_4847|	nuclease, putative
18.9464	17.6208	19.2444	17.967	17.4772	18.2137	17.7115	15.5	19.2198	19.1391	18.3451	17.7415	-1.32557	-1.27733	0.736467	-2.21147	-0.0807667	-0.603533	|IMET_4848|	gi|553192954|ref|XP_005855678.1| short-chain dehydrogenase reductase sdr, partial [Nannochloropsis gaditana CCMP526] &gt;gi|422293382|gb|EKU20682.1| short-chain dehydrogenase reductase sdr, partial [Nannochloropsis gaditana CCMP526]
17.0347	18.0832	18.258	18.2666	16.9162	15.6837	16.4289	18.0704	17.0095	18.1854	19.0044	19.8198	1.0485	0.00853333	-1.23257	1.64147	1.17593	0.815367	|IMET_4852|	gi|585106729|gb|EWM25091.1| hypothetical protein Naga_100016g79 [Nannochloropsis gaditana]
17.4842	17.6573	18.3937	18.3793	19.1777	18.9572	19.0743	18.971	17.5485	18.2996	17.8369	17.2769	0.1731	-0.0143333	-0.220567	-0.103233	0.751133	-0.560033	|IMET_4861|	gi|585106804|gb|EWM25164.1| hypothetical protein Naga_101263g2, partial [Nannochloropsis gaditana]
18.2933	15.4075	17.6551	17.6302	14.9858	15.7458	17.1652	15.0842	17.4886	17.3017	16.5623	17.1486	-2.88583	-0.0249	0.760067	-2.081	-0.186967	0.5863	|IMET_4863|	gi|585106811|gb|EWM25168.1| cyanate hydratase [Nannochloropsis gaditana]
19.6409	20.2465	19.859	19.6468	19.3698	18.7441	20.4803	20.3156	19.349	20.0174	20.2628	19.6517	0.6056	-0.2122	-0.625733	-0.1647	0.668433	-0.6111	|IMET_4874|	gi|585106841|gb|EWM25181.1| na p-type atpase, partial [Nannochloropsis gaditana]
19.2428	19.9672	17.7885	15.7494	15.7313	17.5681	14.8572	19.9649	19.2499	17.8316	19.4664	19.5033	0.724467	-2.03903	1.8368	5.1077	-1.41827	0.0369333	|IMET_4881|	gi|585109465|gb|EWM27283.1| transmembrane protein [Nannochloropsis gaditana]
19.2545	19.8814	19.7728	20.2853	19.0237	18.7184	19.4604	19.148	19.3092	19.1949	19.2579	18.208	0.626933	0.512467	-0.305333	-0.312467	-0.114333	-1.04997	|IMET_4882|	4-hydroxy-3-methylbut-2-en-1-yl diphosphate synthase (ferredoxin), chloroplastic
16.7698	18.4631	18.1367	19.3809	16.9121	16.273	17.577	18.3012	19.2532	19.3691	17.5501	14.7071	1.69333	1.2442	-0.639033	0.724233	0.115833	-2.843	|IMET_4883|	gi|302843882|ref|XP_002953482.1| hypothetical protein VOLCADRAFT_63610 [Volvox carteri f. nagariensis] &gt;gi|300261241|gb|EFJ45455.1| hypothetical protein VOLCADRAFT_63610 [Volvox carteri f. nagariensis]
18.3492	17.7948	16.5402	17.664	18.7485	18.7039	17.946	18.1779	19.387	17.5633	22.3241	21.9144	-0.554433	1.12383	-0.0445667	0.231833	-1.82373	-0.409733	|IMET_4915|	gi|585100430|gb|EWM20636.1| thiol peroxidase, partial [Nannochloropsis gaditana]
21.6041	21.66	20.8878	20.7715	20.3827	19.81	20.6518	20.7215	20.8011	20.8136	21.8113	20.631	0.0559333	-0.1163	-0.5727	0.0697333	0.0125333	-1.18033	|IMET_4918|	gi|545705048|ref|XP_005704845.1| AAA-type ATPase [Galdieria sulphuraria] &gt;gi|452821293|gb|EME28325.1| AAA-type ATPase [Galdieria sulphuraria]
15.2838	15.2728	17.255	16.2666	15.4434	16.1801	15.1111	15.8719	17.3398	17.0438	14.6064	17.012	-0.011	-0.988367	0.736733	0.7608	-0.296033	2.40563	|IMET_4937|	gi|585103714|gb|EWM22977.1| Cycloeucalenol cycloisomerase [Nannochloropsis gaditana]
24.671	24.5941	24.3841	24.2576	23.8986	23.653	24.177	23.734	24.7328	23.802	23.8848	23.0757	-0.0768333	-0.126467	-0.245567	-0.443033	-0.930767	-0.809167	|IMET_4944|	gi|219119491|ref|XP_002180505.1| precursor of ATPase ATPase gamma subunit [Phaeodactylum tricornutum CCAP 1055/1] &gt;gi|217407978|gb|EEC47913.1| precursor of ATPase ATPase gamma subunit [Phaeodactylum tricornutum CCAP 1055/1]
23.4868	23.2388	23.6695	22.8392	22.7544	22.6143	22.7762	22.5179	23.0919	22.572	23.1885	23.2343	-0.248033	-0.830267	-0.140067	-0.2583	-0.5199	0.0458	|IMET_4946|	gi|873223080|emb|CEM29523.1| unnamed protein product [Vitrella brassicaformis CCMP3155]
25.0877	25.3059	25.2717	25.5304	24.5527	24.623	24.9439	25.0573	24.8516	25.0577	24.5764	24.9791	0.2182	0.258733	0.0703	0.113367	0.2061	0.402767	|IMET_4952|	gi|301105849|ref|XP_002902008.1| heat shock 70 kDa protein [Phytophthora infestans T30-4] &gt;gi|262099346|gb|EEY57398.1| heat shock 70 kDa protein [Phytophthora infestans T30-4]
14.9852	17.6074	16.2104	16.8443	14.3343	14.8589	16.0831	15.8256	16.1467	15.4877	14.811	16.468	2.6222	0.633833	0.5246	-0.257467	-0.659033	1.657	|IMET_496|	gi|585113114|gb|EWM30451.1| phosphate phosphoenolpyruvate translocator precursor [Nannochloropsis gaditana]
21.2315	21.1873	21.5728	21.6158	21.2587	21.2342	21.9063	21.2089	21.8399	21.7708	20.4751	20.8284	-0.0442	0.0429333	-0.0245	-0.697467	-0.0691667	0.353333	|IMET_4963|	gi|585103687|gb|EWM22954.1| eukaryotic initiation factor 4a [Nannochloropsis gaditana]
20.3989	20.2197	19.9093	19.6505	19.4062	19.891	19.1198	19.5282	19.3724	18.4143	19.6506	20.7579	-0.179233	-0.258767	0.4848	0.4084	-0.9581	1.10733	|IMET_497|	gi|585113118|gb|EWM30455.1| gtp-binding nuclear protein ran [Nannochloropsis gaditana]
18.9454	19.3897	18.7383	18.9625	17.7641	16.5169	19.0725	19.6297	19.1084	19.6705	19.3773	18.8008	0.4443	0.224167	-1.24717	0.557133	0.5621	-0.576533	|IMET_498|	gi|585113108|gb|EWM30445.1| mitochondrial phosphate carrier 1 [Nannochloropsis gaditana]
20.2464	20.252	20.4214	20.5551	19.3677	19.9059	20.0821	18.6371	20.0614	18.9	20.4656	19.6063	0.00556667	0.133667	0.538233	-1.44503	-1.16137	-0.859233	|IMET_4983|	gi|585103663|gb|EWM22939.1| Pentatricopeptide repeat containing protein [Nannochloropsis gaditana]
18.7782	18.183	18.6582	18.8624	18.0442	18.3162	17.1655	17.2639	18.2294	18.3982	18.7244	18.2255	-0.595167	0.204233	0.271967	0.0984333	0.168867	-0.498867	|IMET_4984|	gi|585103660|gb|EWM22938.1| 3-isopropylmalate dehydrogenase [Nannochloropsis gaditana]
18.2928	17.7654	17.7516	17.5869	17.336	17.6152	17.559	16.8598	19.0743	18.6099	18.9606	18.6803	-0.527367	-0.164767	0.279167	-0.6992	-0.4644	-0.280267	|IMET_4987|	gi|585103653|gb|EWM22934.1| protein of unknown function DUF4168 [Nannochloropsis gaditana]
21.5182	21.2437	20.8118	20.6439	21.1565	21.2721	20.6438	20.1315	20.612	20.9774	21.4562	21.4752	-0.274533	-0.1679	0.115667	-0.512233	0.3654	0.0189333	|IMET_50|	gi|585108772|gb|EWM26684.1| glyceraldehyde-3-phosphate dehydrogenase [Nannochloropsis gaditana]
17.6343	15.1972	17.1583	16.5646	15.2445	15.0547	14.285	15.4576	17.9793	16.7753	15.3951	15.737	-2.43707	-0.593667	-0.1898	1.17263	-1.204	0.3419	|IMET_5015|	gi|585100239|gb|EWM20545.1| 50s ribosomal protein l4, partial [Nannochloropsis gaditana]
17.1065	17.2673	16.9682	17.6384	15.0006	16.161	17.7934	17.5347	18.2235	19.0904	16.794	19.8272	0.160833	0.670233	1.16033	-0.2587	0.866833	3.0332	|IMET_503|	gi|585113113|gb|EWM30450.1| soluble pyridine nucleotide transhydrogenase [Nannochloropsis gaditana]
15.5396	14.586	15.796	15.6572	16.5918	16.357	15.2262	15.3476	15.7025	15.7975	15.6173	15.9263	-0.953633	-0.138833	-0.234767	0.121367	0.0950667	0.309067	|IMET_504|	gi|585113110|gb|EWM30447.1| cop9 signalosome complex subunit 7a [Nannochloropsis gaditana]
16.8957	17.4333	16.7036	16.9036	16.6732	14.2383	16.1981	17.4998	16.31	17.0184	16.0238	16.0303	0.5376	0.200033	-2.43483	1.30167	0.708433	0.00653333	|IMET_5044|	gi|298714010|emb|CBJ27242.1| Histidyl-tRNA Synthetase Similar to Histidine Ammonia-Lyase [Ectocarpus siliculosus]
20.0841	19.8166	20.0591	20.7092	20.4404	20.0949	20.4324	15.7405	21.4689	21.732	19.7666	20.9794	-0.267467	0.6501	-0.345533	-4.6919	0.263133	1.21283	|IMET_5055|	gi|553179550|ref|XP_005852718.1| peroxiredoxin 5, atypical 2-Cys peroxiredoxin [Nannochloropsis gaditana CCMP526] &gt;gi|422295815|gb|EKU23114.1| peroxiredoxin 5, atypical 2-Cys peroxiredoxin [Nannochloropsis gaditana CCMP526] &gt;gi|585107939|gb|EWM26023.1| peroxiredoxin-2e- chloroplastic [Nannochloropsis gaditana]
15.2323	14.9633	14.9206	16.3235	14.7429	15.3333	15.619	15.5037	15.0844	15.2285	16.7074	16.6662	-0.268967	1.40293	0.590333	-0.115233	0.144067	-0.0411667	|IMET_5060|	gi|585107932|gb|EWM26017.1| ferredoxin [Nannochloropsis gaditana]
14.0573	15.8799	18.618	16.7228	17.7997	15.513	15.0375	15.8273	16.7346	15.6001	17.6869	17.6828	1.82257	-1.89523	-2.28677	0.789767	-1.13447	-0.00413333	|IMET_5074|	gi|585107914|gb|EWM26002.1| molybdopterin biosynthesis protein cnx1 [Nannochloropsis gaditana]
16.7797	17.525	18.0136	17.8344	16.8037	16.6596	16.3135	15.5423	18.798	17.5044	17.6987	17.5818	0.7453	-0.1792	-0.144133	-0.771233	-1.29363	-0.116867	|IMET_5075|	gi|585107904|gb|EWM25996.1| Tetratricopeptide-like helical [Nannochloropsis gaditana]
14.7601	17.3708	17.358	16.7804	15.9388	17.1144	17.2569	18.8128	17.2191	17.3826	14.3558	14.9612	2.61063	-0.5776	1.17563	1.55583	0.163467	0.605333	|IMET_5078|	gi|553188690|ref|XP_005854844.1| peptidyl-prolyl cis-trans isomerase NIMA-interacting 1 [Nannochloropsis gaditana CCMP526] &gt;gi|422294211|gb|EKU21511.1| peptidyl-prolyl cis-trans isomerase NIMA-interacting 1 [Nannochloropsis gaditana CCMP526]
22.9737	23.9234	22.6599	22.8332	23.1649	22.7642	23.3592	23.8397	22.9737	21.8721	24.2108	20.6593	0.9497	0.173367	-0.4007	0.480567	-1.10163	-3.5515	|IMET_5087|	gi|553193216|ref|XP_005855734.1| p-type h+-atpase [Nannochloropsis gaditana CCMP526] &gt;gi|422293326|gb|EKU20626.1| p-type h+-atpase [Nannochloropsis gaditana CCMP526]
22.5139	22.9094	22.6642	22.004	21.3805	19.0937	20.2705	21.9359	16.8779	18.3344	21.3385	15.2514	0.395533	-0.660167	-2.28683	1.66547	1.4565	-6.08707	|IMET_5089|	gi|553193216|ref|XP_005855734.1| p-type h+-atpase [Nannochloropsis gaditana CCMP526] &gt;gi|422293326|gb|EKU20626.1| p-type h+-atpase [Nannochloropsis gaditana CCMP526]
23.3362	23.7343	22.1672	22.2018	22.7947	22.465	22.147	22.4434	22.5649	23.0084	23.1809	24.1607	0.3981	0.0345667	-0.329633	0.2964	0.4435	0.9798	|IMET_5090|	gi|585107890|gb|EWM25989.1| p-type h+-atpase [Nannochloropsis gaditana]
15.713	15.881	15.5898	17.1332	14.2016	15.2756	15.5152	15.9713	15.1628	15.3336	16.6849	17.3902	0.167967	1.5434	1.074	0.4561	0.170767	0.7053	|IMET_5091|	gi|585107887|gb|EWM25986.1| hypothetical protein Naga_100151g4 [Nannochloropsis gaditana]
15.5134	15.0844	14.4571	14.8121	14.3437	15.1246	14.5968	15.615	14.4727	15.3376	14.9448	15.4991	-0.429033	0.354967	0.780933	1.01817	0.864867	0.554233	|IMET_5110|	gi|553194769|ref|XP_005856027.1| hypothetical protein NGA_0514600 [Nannochloropsis gaditana CCMP526] &gt;gi|422293019|gb|EKU20320.1| hypothetical protein NGA_0514600 [Nannochloropsis gaditana CCMP526] &gt;gi|585107853|gb|EWM25966.1| Protein of unknown function DUF3464 [Nannochloropsis gaditana]
17.7486	17.7489	17.6856	18.1803	18.7164	18.4068	19.0253	17.1408	18.5801	18.4416	17.9688	18.7958	0.000266667	0.4947	-0.309633	-1.88453	-0.138567	0.827033	|IMET_5113|	gi|585107836|gb|EWM25954.1| proteasome subunit alpha type-6 [Nannochloropsis gaditana]
19.4095	19.6117	19.0995	19.269	19.0796	19.0324	19.2007	18.6331	19.9151	17.3627	19.5183	17.938	0.202267	0.169533	-0.0471333	-0.567633	-2.55243	-1.58037	|IMET_5116|	gi|585107828|gb|EWM25951.1| coproporphyrinogen iii oxidase chloroplast precursor [Nannochloropsis gaditana]
19.0516	19.7938	17.9155	18.151	18.643	18.1193	19.5989	20.3566	18.6484	19.46	18.8758	18.6984	0.742167	0.2355	-0.5237	0.7577	0.8116	-0.1774	|IMET_5117|	gi|585107827|gb|EWM25950.1| ubiquitin-activating enzyme e1 [Nannochloropsis gaditana]
18.6992	18.2068	17.3594	17.2826	17.3364	15.2312	16.9364	17.0309	18.4991	18.7404	18.3523	19.3167	-0.492467	-0.0768333	-2.10527	0.0944333	0.2413	0.964433	|IMET_5119|	gi|553194762|ref|XP_005856026.1| NADH dehydrogenase (ubiquinone) 1 alpha subcomplex 5 [Nannochloropsis gaditana CCMP526] &gt;gi|422293018|gb|EKU20319.1| NADH dehydrogenase (ubiquinone) 1 alpha subcomplex 5 [Nannochloropsis gaditana CCMP526] &gt;gi|585107824|gb|EWM25948.1| ETC complex I subunit [Nannochloropsis gaditana]
18.6347	18.8001	18.8812	18.5942	21.1932	20.3233	19.4867	17.1145	19.4341	16.3875	19.157	19.8821	0.1654	-0.286933	-0.869833	-2.37213	-3.04663	0.725133	|IMET_5123|
20.7408	20.3392	20.8531	20.6264	19.6323	20.019	20.0863	20.7932	20.6567	20.4351	20.136	20.7156	-0.401667	-0.2267	0.386667	0.706967	-0.2216	0.579633	|IMET_5130|	gi|585107812|gb|EWM25940.1| uncharacterized protein Naga_100469g3 [Nannochloropsis gaditana]
23.8928	24.084	23.5662	23.4074	22.5467	22.0027	22.665	22.8841	22.4492	22.8946	23.3349	21.2539	0.191233	-0.158867	-0.543967	0.219033	0.445367	-2.081	|IMET_5132|	gi|553194824|ref|XP_005856036.1| phosphotransferase system, enzyme I, PtsI [Nannochloropsis gaditana CCMP526] &gt;gi|422293028|gb|EKU20329.1| phosphotransferase system, enzyme I, PtsI [Nannochloropsis gaditana CCMP526]
22.9016	22.8264	23.2932	22.8158	22.6089	21.9825	23.2923	23.0833	23.0221	22.5086	23.2797	21.3395	-0.0751667	-0.477367	-0.626467	-0.209033	-0.513533	-1.94023	|IMET_5133|	gi|585107804|gb|EWM25933.1| phosphate dikinase [Nannochloropsis gaditana]
18.6826	18.5314	19.3463	19.3108	18.485	19.0257	18.4762	17.9141	18.3321	19.3768	19.4534	20.5015	-0.151233	-0.0354667	0.540733	-0.562133	1.04473	1.04807	|IMET_5145|	gi|585107800|gb|EWM25929.1| acetyl- hydrolase transferase [Nannochloropsis gaditana]
16.5895	15.7192	16.3882	15.8695	14.9289	15.6475	16.3449	15.5755	17.4134	16.2446	15.6288	15.7517	-0.870367	-0.518667	0.7186	-0.769467	-1.1688	0.122933	|IMET_515|	gi|585113189|gb|EWM30525.1| haloacid dehalogenase-like hydrolase domain containing 3 [Nannochloropsis gaditana]
20.5038	20.3381	20.1903	20.0806	20.2366	19.3948	20.4641	20.6812	20.1551	20.8282	19.9878	20.0256	-0.165733	-0.109667	-0.841867	0.2171	0.673033	0.0377667	|IMET_5155|	gi|585107768|gb|EWM25899.1| aldehyde dehydrogenase [Nannochloropsis gaditana]
18.9735	20.3756	20.0371	20.4589	19.5657	20.0896	19.8138	20.109	19.8277	19.7815	19.7466	19.4351	1.40213	0.4218	0.5239	0.2952	-0.0462667	-0.311433	|IMET_5156|	gi|585107770|gb|EWM25901.1| homoaconitate hydratase family protein [Nannochloropsis gaditana]
17.1657	17.3418	17.3304	16.9077	18.0477	17.4077	17.1079	16.4301	16.8404	17.1461	15.6718	17.3843	0.176067	-0.422733	-0.64	-0.677733	0.305733	1.71257	|IMET_5159|	gi|585107766|gb|EWM25897.1| Uncharacterized protein family CreA [Nannochloropsis gaditana]
21.1726	21.2714	20.7866	20.8644	21.1492	20.8513	22.051	21.5413	21.7686	21.3933	22.1863	21.104	0.0988	0.0777667	-0.2979	-0.509733	-0.375333	-1.08233	|IMET_516|	gi|585113178|gb|EWM30514.1| PDZ domain protein [Nannochloropsis gaditana]
20.1404	20.2113	20.2419	20.2508	19.2752	19.0975	19.5387	19.1978	20.0659	19.5601	19.0717	19.2682	0.0709	0.00886667	-0.1777	-0.3409	-0.5058	0.196533	|IMET_5161|	gi|585107779|gb|EWM25910.1| aldo keto reductase [Nannochloropsis gaditana]
21.4715	22.0266	21.924	22.1534	21.1679	21.8433	21.6228	21.2897	22.1155	20.976	22.0722	22.0619	0.555133	0.2294	0.675433	-0.333167	-1.13957	-0.0103667	|IMET_5167|	gi|585107777|gb|EWM25908.1| inorganic pyrophosphatase [Nannochloropsis gaditana]
15.5546	16.063	16.5537	16.478	15.3863	15.517	15.2775	15.4278	14.8861	14.8368	16.36	17.3292	0.508333	-0.0756333	0.1307	0.150267	-0.0493	0.969233	|IMET_5168|	gi|585107781|gb|EWM25912.1| sulfate transporter [Nannochloropsis gaditana]
17.1296	16.7805	17.0931	16.7003	15.0218	15.467	16.4808	15.9515	17.25	17.3797	14.7631	15.9426	-0.349067	-0.392733	0.445233	-0.5293	0.129733	1.1795	|IMET_5186|	gi|585107736|gb|EWM25868.1| clathrin-adaptor gamma chain [Nannochloropsis gaditana]
19.4604	19.1885	20.2675	20.2427	19.5238	19.1305	20.1927	19.9908	19.6175	19.7257	19.8085	19.9413	-0.2719	-0.0248	-0.393367	-0.201933	0.108233	0.1328	|IMET_5189|	gi|585107744|gb|EWM25876.1| atp dependent rna helicase [Nannochloropsis gaditana]
15.0963	15.9251	16.3497	16.1922	16.7945	16.7758	15.596	16.7591	14.836	16.5946	14.3844	15.1469	0.828767	-0.1575	-0.0187	1.16313	1.75857	0.762533	|IMET_519|	gi|585113107|gb|EWM30444.1| formate nitrite transporter [Nannochloropsis gaditana]
22.7672	22.2563	22.7589	22.2121	22.6158	22.3623	22.5153	22.6303	23.0779	22.6177	21.9881	23.2378	-0.510867	-0.546867	-0.253467	0.115	-0.4602	1.24967	|IMET_5190|	gi|585107733|gb|EWM25865.1| mitochondrial-processing peptidase subunit beta [Nannochloropsis gaditana]
20.8402	20.4941	20.2015	20.2939	19.5566	19.1069	19.9316	20.5466	19.4888	20.0814	20.1753	20.3185	-0.346133	0.0924	-0.449667	0.615	0.5926	0.143233	|IMET_5201|	gi|585107745|gb|EWM25877.1| beta-adaptin-like protein c [Nannochloropsis gaditana]
19.5813	19.5604	18.8826	19.449	18.8857	18.6456	19.3316	19.4298	19.7985	19.4733	19.8425	19.5679	-0.0209667	0.566433	-0.2401	0.0982333	-0.325167	-0.274667	|IMET_5208|	gi|553195253|ref|XP_005856112.1| N-acetyl-gamma-glutamyl-phosphate/N-acetyl-gamma-aminoadipyl-phosphate reductase [Nannochloropsis gaditana CCMP526] &gt;gi|422292947|gb|EKU20248.1| N-acetyl-gamma-glutamyl-phosphate/N-acetyl-gamma-aminoadipyl-phosphate reductase [Nannochloropsis gaditana CCMP526]
19.4463	18.768	18.6705	18.5788	16.623	14.543	17.4412	18.3678	18.4177	18.7602	18.9817	18.9482	-0.678333	-0.0916333	-2.08003	0.926567	0.3425	-0.0335333	|IMET_521|	gi|585113112|gb|EWM30449.1| nuclear cap-binding protein subunit 1 [Nannochloropsis gaditana]
19.004	18.6331	18.8206	19.7037	17.8177	17.0686	18.7654	19.8316	19.6077	19.3922	18.6845	19.1693	-0.370933	0.883067	-0.749067	1.0662	-0.215467	0.4848	|IMET_5212|	gi|553195256|ref|XP_005856113.1| atpase family aaa domain-containing protein 3 [Nannochloropsis gaditana CCMP526] &gt;gi|422292948|gb|EKU20249.1| atpase family aaa domain-containing protein 3 [Nannochloropsis gaditana CCMP526]
18.3812	18.2958	18.7442	18.6347	18.1545	16.3755	19.195	19.2024	19.4972	18.9853	18.3115	18.946	-0.0853667	-0.109467	-1.77907	0.00733333	-0.511967	0.6345	|IMET_5232|	gi|553195230|ref|XP_005856106.1| seryl-tRNA synthetase [Nannochloropsis gaditana CCMP526] &gt;gi|422292941|gb|EKU20242.1| seryl-tRNA synthetase [Nannochloropsis gaditana CCMP526] &gt;gi|585107698|gb|EWM25831.1| seryl-trna synthetase [Nannochloropsis gaditana]
19.4454	20.04	19.4527	19.7008	19.848	19.6325	20.8824	19.4258	20.0135	19.4516	20.5639	21.0655	0.594567	0.248133	-0.2155	-1.45657	-0.561867	0.501667	|IMET_5241|	gi|585107695|gb|EWM25828.1| Rieske [2Fe-2S] iron-sulfur domain protein [Nannochloropsis gaditana]
16.5271	17.1013	16.3152	16.5454	14.6857	15.2218	16.0133	16.2701	16.3361	16.865	14.3889	15.01	0.574167	0.2302	0.536133	0.256767	0.528967	0.6211	|IMET_5247|	gi|585107717|gb|EWM25850.1| mannosyl-oligosaccharide glucosidase isoform 1 [Nannochloropsis gaditana]
15.6858	14.5707	16.1711	16.2752	15.2673	15.4412	17.012	17.1484	15.0415	16.3819	14.7191	15.151	-1.1151	0.104067	0.173933	0.136467	1.34043	0.431933	|IMET_5253|	gi|585107712|gb|EWM25845.1| protein of unknown function DUF3730 [Nannochloropsis gaditana]
18.7153	17.7631	18.974	18.5159	17.7036	17.289	18.2344	16.4678	18.4178	17.6387	17.2171	16.8339	-0.952233	-0.458067	-0.414633	-1.76657	-0.7791	-0.383267	|IMET_5256|	gi|585107719|gb|EWM25852.1| dolichyl-diphosphooligosaccharide-protein glycosyltransferase subunit [Nannochloropsis gaditana]
16.0986	15.7825	15.5521	16.6866	15.8142	15.1688	15.6607	16.2544	15.2122	16.2376	16.4448	15.9622	-0.316167	1.13447	-0.6454	0.5937	1.02537	-0.482667	|IMET_5257|	gi|585107707|gb|EWM25840.1| ph-response regulator protein pala rim20 [Nannochloropsis gaditana]
15.5473	15.5706	16.7029	15.1135	14.3643	15.3718	15.9815	14.4699	15.9111	16.4668	15.2962	15.9117	0.0233667	-1.58943	1.00753	-1.51157	0.5557	0.6155	|IMET_5264|	gi|553181901|ref|XP_005853641.1| cell cycle arrest protein BUB3 [Nannochloropsis gaditana CCMP526] &gt;gi|553195283|ref|XP_005856120.1| cell cycle arrest protein BUB3 [Nannochloropsis gaditana CCMP526] &gt;gi|422292955|gb|EKU20256.1| cell cycle arrest protein BUB3 [Nannochloropsis gaditana CCMP526] &gt;gi|422295423|gb|EKU22722.1| cell cycle arrest protein BUB3 [Nannochloropsis gaditana CCMP526]
19.4994	19.7071	19.4814	19.6131	19.0108	19.5989	19.7633	20.1335	19.7859	20.1147	18.9446	19.1977	0.2077	0.131767	0.588067	0.370133	0.328733	0.2531	|IMET_5267|	gi|585107710|gb|EWM25843.1| atp-dependent hsl protease atp-binding subunit hslu [Nannochloropsis gaditana]
21.0843	20.995	19.9652	19.8611	19.7019	19.0063	19.8144	20.0382	20.0179	20.3672	19.9451	20.246	-0.0893667	-0.104167	-0.6956	0.2238	0.3493	0.300933	|IMET_5268|	gi|585107721|gb|EWM25854.1| Armadillo-like helical [Nannochloropsis gaditana]
16.9539	17.8676	17.9378	17.9756	19.1457	18.9716	16.491	17.5621	16.7127	16.9856	16.6838	15.5137	0.913633	0.0377667	-0.174033	1.07117	0.2729	-1.1701	|IMET_5271|	gi|585107673|gb|EWM25806.1| bromodomain containing protein [Nannochloropsis gaditana]
13.9854	14.6066	16.9802	17.4415	15.2023	14.8765	15.8169	15.1848	16.9953	17.0038	14.8858	16.4673	0.6212	0.461267	-0.3258	-0.632133	0.0085	1.58153	|IMET_528|	gi|585113096|gb|EWM30434.1| protein cbby [Nannochloropsis gaditana]
18.8114	19.0315	20.668	20.6965	19.5647	20.3422	20.1166	20.4312	20.5695	20.1104	19.4967	18.6739	0.220133	0.0284667	0.7775	0.314533	-0.459167	-0.8228	|IMET_5281|	gi|585107689|gb|EWM25822.1| phosphoadenosine phosphosulfate reductase [Nannochloropsis gaditana]
20.133	20.9559	20.3521	20.531	20.6501	21.0668	20.6012	21.0242	20.335	20.7052	20.2847	19.6882	0.822867	0.178967	0.416733	0.423033	0.370267	-0.596567	|IMET_5283|	gi|585107682|gb|EWM25815.1| alpha tubulin 1 [Nannochloropsis gaditana]
22.3552	22.2276	22.0904	22.1299	22.2629	22.3767	22.7735	22.6296	22.9957	22.3356	21.7118	22.1977	-0.127667	0.0395333	0.113733	-0.143867	-0.660133	0.485867	|IMET_5284|	gi|585107718|gb|EWM25851.1| glycine cleavage system regulatory protein [Nannochloropsis gaditana]
24.3111	23.3442	24.4725	24.5538	24.563	24.5371	24.0501	24.8989	24.7086	24.1326	25.0603	24.9263	-0.966833	0.0813	-0.0259667	0.8488	-0.575933	-0.134	|IMET_5303|	gi|585107630|gb|EWM25765.1| light harvesting complex protein [Nannochloropsis gaditana]
25.8344	25.7848	26.6104	26.3952	25.2778	25.3054	25.2481	25.3347	25.7792	24.8007	26.7407	26.2821	-0.0496333	-0.2152	0.0276667	0.0865667	-0.978567	-0.4586	|IMET_5304|	gi|585107624|gb|EWM25759.1| light-harvesting protein [Nannochloropsis gaditana]
21.6408	21.7966	20.7822	20.5792	21.5771	20.7142	21.4134	21.7845	20.5639	20.8389	21.7172	21.6841	0.155767	-0.203033	-0.862867	0.371067	0.274933	-0.0331	|IMET_5310|	gi|585107628|gb|EWM25763.1| beta-galactosidase [Nannochloropsis gaditana]
20.4002	20.6264	20.8797	21.0437	19.9646	20.4194	21.0847	21.0068	20.023	20.7092	18.4831	19.4114	0.2262	0.164	0.4548	-0.0779	0.686167	0.928267	|IMET_534|	gi|585113085|gb|EWM30424.1| nadh dehydrogenase subunit 11 [Nannochloropsis gaditana]
16.389	15.6556	15.8594	16.7575	16.3034	14.8874	17.1717	15.7366	15.0421	15.7362	16.7472	16.41	-0.733467	0.8981	-1.41597	-1.43517	0.694133	-0.337167	|IMET_5342|	gi|553188814|ref|XP_005854870.1| L-galactono-1,4-lactone dehydrogenase, partial [Nannochloropsis gaditana CCMP526] &gt;gi|422294191|gb|EKU21491.1| L-galactono-1,4-lactone dehydrogenase, partial [Nannochloropsis gaditana CCMP526]
18.6126	18.2672	17.581	17.5622	17.8418	15.1939	18.0952	18.1337	16.9979	17.9519	18.4906	17.9904	-0.345367	-0.0188	-2.64793	0.0385333	0.954067	-0.5002	|IMET_5344|	gi|585107600|gb|EWM25738.1| atp-dependent permease [Nannochloropsis gaditana]
19.9731	19.6115	20.2621	19.55	19.1514	19.1043	18.5707	19.5044	19.9278	20.212	20.9877	20.8271	-0.3616	-0.712033	-0.0471333	0.933767	0.2842	-0.160567	|IMET_5348|	gi|585104552|gb|EWM23483.1| putative lipase, partial [Nannochloropsis gaditana]
24.6501	25.0252	25.0239	25.5538	25.6434	25.7328	25.6531	25.3527	25.8978	25.3768	25.2048	23.9183	0.375133	0.529867	0.0894	-0.300433	-0.521	-1.28647	|IMET_5352|	gi|585107575|gb|EWM25715.1| fructose-bisphosphate aldolase [Nannochloropsis gaditana]
15.8596	15.4192	15.9267	16.1606	16.5987	15.9932	15.8364	14.5084	15.6443	15.4822	16.2989	18.347	-0.440367	0.2339	-0.6055	-1.328	-0.162133	2.04803	|IMET_5354|	gi|585107573|gb|EWM25713.1| methyltransferase type 11 [Nannochloropsis gaditana]
18.2515	18.5249	17.7456	17.4327	16.6531	17.6133	18.1653	16.4228	18.0688	18.1094	17.8272	17.4366	0.2734	-0.312867	0.960167	-1.74243	0.0406	-0.390633	|IMET_5362|	gi|585107606|gb|EWM25744.1| eukaryotic translation initiation factor 2 subunit alpha [Nannochloropsis gaditana]
14.7207	14.7093	16.725	17.2128	15.2452	16.3883	14.3813	15.9661	17.3601	17.1996	15.0206	15.4616	-0.0113667	0.487767	1.1431	1.58487	-0.160533	0.441	|IMET_5363|	gi|553179205|ref|XP_005852667.1| hypothetical protein NGA_0697300 [Nannochloropsis gaditana CCMP526] &gt;gi|422295867|gb|EKU23166.1| hypothetical protein NGA_0697300 [Nannochloropsis gaditana CCMP526] &gt;gi|585107596|gb|EWM25734.1| resistance to phytophthora 1 protein [Nannochloropsis gaditana]
15.6144	16.6874	16.592	15.1687	15.9504	15.4753	16.3446	15.2377	15.2328	14.6719	15.0739	14.8741	1.07303	-1.42333	-0.475133	-1.10693	-0.560933	-0.1998	|IMET_5364|	gi|585107592|gb|EWM25730.1| superkiller viralicidic activity 2-like 2 [Nannochloropsis gaditana]
17.5638	17.0869	18.1323	18.6347	17.861	18.2003	17.1115	15.5636	17.8956	18.0045	16.441	16.7697	-0.4769	0.502367	0.339333	-1.54793	0.108867	0.328733	|IMET_5367|	gi|585107566|gb|EWM25708.1| nucleosome chromatin assembly complex protein [Nannochloropsis gaditana]
20.7462	20.5829	19.9451	19.8814	19.2113	18.8647	19.8567	20.2579	19.7478	20.1042	20.6451	19.7821	-0.163267	-0.0637667	-0.346567	0.4012	0.356467	-0.863067	|IMET_5372|	gi|585107557|gb|EWM25701.1| putative serca-type calcium atpase [Nannochloropsis gaditana]
19.8638	19.3931	20.5122	20.3796	19.2035	18.6112	20.1507	19.8226	20.1538	19.7089	20.3287	19.3323	-0.470633	-0.132633	-0.5923	-0.328167	-0.444833	-0.996467	|IMET_5380|	gi|585107545|gb|EWM25691.1| eukaryotic translation initiation factor 3 [Nannochloropsis gaditana]
20.49	20.7443	20.971	21.1165	20.5091	20.4393	20.4334	19.7031	20.5593	20.4945	20.8371	21.5402	0.254333	0.1455	-0.0698	-0.7303	-0.0647333	0.703067	|IMET_5383|	gi|585107544|gb|EWM25690.1| nad-dependent epimerase dehydratase [Nannochloropsis gaditana]
18.7398	17.7933	17.4913	18.6052	18.5403	15.5587	17.7754	17.5826	18.185	19.5567	18.1153	16.4582	-0.9465	1.11397	-2.98167	-0.192833	1.3717	-1.6571	|IMET_5405|	gi|585107491|gb|EWM25658.1| hypothetical protein Naga_100546g6 [Nannochloropsis gaditana]
18.9819	18.8842	18.4667	18.3552	17.7877	17.1314	19.1541	19.5484	18.2514	18.7256	18.942	19.0316	-0.0977	-0.111533	-0.656367	0.394267	0.474167	0.0896333	|IMET_5406|	gi|223997286|ref|XP_002288316.1| predicted protein, partial [Thalassiosira pseudonana CCMP1335] &gt;gi|220975424|gb|EED93752.1| predicted protein, partial [Thalassiosira pseudonana CCMP1335]
17.4383	17.114	17.4118	16.1361	15.4287	15.1819	18.2402	17.6572	16.3777	16.6817	16.1514	15.5571	-0.324333	-1.27573	-0.246767	-0.583	0.304067	-0.594267	|IMET_5413|	gi|585107477|gb|EWM25649.1| DNA-binding SAP [Nannochloropsis gaditana]
15.9986	15.8205	17.5593	17.6868	17.5275	18.5888	16.5384	17.1463	17.3588	17.6538	18.2189	17.0621	-0.1781	0.127467	1.06133	0.607867	0.294967	-1.1568	|IMET_5414|	gi|585107461|gb|EWM25633.1| transformation transcription domain-associated protein [Nannochloropsis gaditana]
18.6415	19.1565	18.431	17.9772	17.101	16.5105	18.5698	18.669	17.9035	18.6919	19.0433	18.4015	0.514967	-0.453733	-0.590467	0.0992667	0.7884	-0.641867	|IMET_5416|	gi|585107468|gb|EWM25640.1| coatomer copii [Nannochloropsis gaditana]
23.8797	23.8542	23.2806	23.5275	23.1174	23.7053	23.136	23.557	23.5682	23.5507	22.568	23.4512	-0.0255333	0.246933	0.587867	0.420967	-0.0175	0.883267	|IMET_5417|	gi|585107458|gb|EWM25630.1| 3-oxoacyl-(acyl-carrier-protein) reductase [Nannochloropsis gaditana]
21.1559	21.5361	21.7361	21.6495	20.9435	21.207	21.6604	20.9889	21.3286	21.5905	21.4827	21.4751	0.380133	-0.0865667	0.263467	-0.671567	0.2619	-0.00763333	|IMET_5419|	gi|585107475|gb|EWM25647.1| Cyclophilin-like peptidyl-prolyl cis-trans isomerase [Nannochloropsis gaditana]
17.0837	17.3608	15.0774	15.9472	14.6205	15.039	16.0772	15.647	16.1615	16.1608	15.4587	15.2545	0.277067	0.869767	0.418533	-0.430233	-0.000766667	-0.204167	|IMET_5433|
17.1286	18.1872	18.0163	18.8603	17.678	16.5882	17.845	18.2661	14.2543	17.2492	18.3238	18.3043	1.05863	0.844033	-1.08983	0.421067	2.9949	-0.0194667	|IMET_5434|	heme utilization protein HuvX
20.2729	20.1977	19.7615	19.3121	20.3273	19.0668	20.2424	19.4955	19.7969	19.8456	20.3896	20.111	-0.0752	-0.449433	-1.26057	-0.746933	0.0486667	-0.278667	|IMET_544|	gi|585113054|gb|EWM30394.1| WD40-repeat-containing protein [Nannochloropsis gaditana]
21.3469	21.3598	22.1993	21.9684	21.0662	21.2391	21.3363	21.1825	21.7857	21.0879	21.8394	19.9341	0.0129667	-0.2309	0.1729	-0.153767	-0.697833	-1.90527	|IMET_5441|	gi|553187287|ref|XP_005854577.1| hypothetical protein NGA_0174300 [Nannochloropsis gaditana CCMP526] &gt;gi|422294483|gb|EKU21783.1| hypothetical protein NGA_0174300 [Nannochloropsis gaditana CCMP526] &gt;gi|585099797|gb|EWM20311.1| Ubiquitin [Nannochloropsis gaditana]
19.147	18.2419	18.6154	19.5078	19.5254	19.2649	19.2233	19.3728	19.2003	19.5956	18.031	18.4122	-0.905067	0.892433	-0.2605	0.149533	0.3953	0.3812	|IMET_5451|	gi|585105719|gb|EWM24327.1| 26s proteasome non-atpase regulatory subunit 3 [Nannochloropsis gaditana]
20.9132	21.0743	21.1702	21.0467	20.9264	21.0298	20.8153	20.5055	20.969	21.3192	19.9103	21.9126	0.1611	-0.123567	0.103467	-0.309767	0.3502	2.00227	|IMET_5452|	gi|585105692|gb|EWM24300.1| succinate- ligase [Nannochloropsis gaditana]
19.4947	19.2114	18.6962	18.8171	17.845	15.6806	18.3283	18.8159	18.9811	18.8846	19.3207	19.8061	-0.283267	0.120933	-2.16437	0.4876	-0.0964667	0.485333	|IMET_5453|	gi|585105698|gb|EWM24306.1| amp-dependent synthetase and ligase [Nannochloropsis gaditana] &gt;gi|585105699|gb|EWM24307.1| amp-dependent synthetase and ligase [Nannochloropsis gaditana]
16.3938	17.2312	17.5656	17.5891	14.3438	17.0495	15.7281	16.2872	14.7628	15.9018	16.2627	16.5556	0.837467	0.0235	2.7057	0.559167	1.13897	0.2929	|IMET_5457|	gi|585105683|gb|EWM24291.1| hypothetical protein Naga_100047g11 [Nannochloropsis gaditana]
21.7738	21.8875	21.9907	21.7577	22.1749	21.448	22.1852	22.485	22.1241	20.7088	20.6954	20.7304	0.113633	-0.232967	-0.7269	0.2998	-1.41523	0.0349667	|IMET_5459|	gi|585105686|gb|EWM24294.1| ribosomal protein s25 [Nannochloropsis gaditana]
16.8228	16.9699	17.577	17.3515	16.6542	16.0048	17.4142	16.7658	16.4674	14.8033	17.6627	18.2444	0.147067	-0.225567	-0.649467	-0.6484	-1.66407	0.581767	|IMET_546|	gi|585113034|gb|EWM30374.1| acyl- oxidase [Nannochloropsis gaditana]
19.2478	19.0697	19.8594	19.5188	18.5534	18.247	19.1301	19.2456	19.4691	19.6739	19.2974	20.5249	-0.178067	-0.340533	-0.306433	0.1155	0.2048	1.22747	|IMET_5465|	gi|585105687|gb|EWM24295.1| asparaginyl-trna synthetase [Nannochloropsis gaditana]
16.4533	14.4896	17.0152	16.5295	14.5971	15.2225	14.2246	14.5703	15.9267	15.3252	16.5292	17.1212	-1.96373	-0.4857	0.6254	0.345733	-0.6015	0.592	|IMET_5472|	gi|585101190|gb|EWM21123.1| Signal transduction histidine kinase, core [Nannochloropsis gaditana]
16.6237	16.794	17.0519	17.2344	17.215	17.3412	17.7875	16.9158	18.4415	17.6145	16.7858	16.8573	0.1703	0.182533	0.126233	-0.871667	-0.826967	0.0715667	|IMET_5473|	gi|585101187|gb|EWM21120.1| hypothetical protein Naga_100041g26 [Nannochloropsis gaditana]
20.0414	20.0214	19.5646	19.4214	19.4298	18.7417	20.2816	20.2963	19.5713	19.5375	20.445	19.5928	-0.0200667	-0.1432	-0.688033	0.0146667	-0.0338	-0.852233	|IMET_5475|	gi|585101183|gb|EWM21116.1| hypothetical protein Naga_100041g24 [Nannochloropsis gaditana]
21.0761	21.1728	21.0377	20.7432	20.4725	20.4663	20.7223	20.2139	21.2426	21.0096	20.5403	20.0544	0.0967	-0.294433	-0.00616667	-0.508367	-0.232967	-0.485933	|IMET_5482|	gi|585101167|gb|EWM21100.1| s-adenosyl homocysteine hydrolase [Nannochloropsis gaditana]
16.6405	16.1756	15.7266	16.2371	17.4521	17.4355	17.5447	16.5509	16.985	17.8636	17.1447	16.8773	-0.464933	0.5105	-0.0166	-0.993867	0.878567	-0.2674	|IMET_5488|	gi|585101178|gb|EWM21111.1| dehydrogenase reductase sdr family member 12 [Nannochloropsis gaditana]
18.8808	18.6208	18.4127	18.2309	15.5341	17.339	16.6132	16.3744	17.923	17.327	18.1546	18.4266	-0.260033	-0.1818	1.80493	-0.238833	-0.596033	0.272033	|IMET_549|	gi|585113069|gb|EWM30409.1| pyrroline-5-carboxylate reductase [Nannochloropsis gaditana]
18.7166	18.1544	18.6348	17.7867	17.8959	16.7323	17.6286	18.2779	18.0557	18.5996	16.8337	17.4757	-0.562233	-0.848067	-1.16353	0.6493	0.5439	0.641933	|IMET_5493|	gi|585101180|gb|EWM21113.1| Thioredoxin domain protein [Nannochloropsis gaditana]
16.6917	16.9212	16.7531	17.6977	18.7599	17.1349	15.5751	17.643	18.0998	17.5167	17.4571	17.6455	0.2295	0.9446	-1.62503	2.0679	-0.583133	0.188367	|IMET_5494|	gi|585101171|gb|EWM21104.1| xylose isomerase [Nannochloropsis gaditana]
19.9348	20.2248	20.0337	20.1799	19.7282	19.8296	20.5372	20.7569	20.5972	20.7355	19.7273	19.2993	0.29	0.146233	0.101367	0.2197	0.138367	-0.427967	|IMET_5495|	gi|1044604161|gb|ANT70525.1| violaxanthin de-epoxidase [Nannochloropsis oceanica]
20.6903	20.4133	20.6601	21.4322	20.2825	20.3174	20.5939	20.9212	20.9068	21.07	20.4771	20.8504	-0.277033	0.772033	0.0349	0.327267	0.163167	0.3733	|IMET_5506|	gi|553185155|ref|XP_005854208.1| long-chain acyl-CoA ligase [Nannochloropsis gaditana CCMP526] &gt;gi|422294847|gb|EKU22147.1| long-chain acyl-CoA ligase [Nannochloropsis gaditana CCMP526] &gt;gi|585101848|gb|EWM21593.1| amp-dependent synthetase and ligase [Nannochloropsis gaditana]
20.4291	20.3928	19.7755	19.7228	19.8345	19.7065	20.0755	19.7188	20.201	20.4996	19.3781	19.4596	-0.0362333	-0.0527333	-0.128067	-0.356767	0.298633	0.0815	|IMET_5508|	gi|585107813|gb|EWM25941.1| hypothetical protein Naga_100469g5 [Nannochloropsis gaditana]
22.6732	22.6985	22.9731	23.3769	22.5257	22.2993	23.2553	23.2927	22.6257	23.179	21.3695	20.9477	0.0253333	0.403867	-0.2264	0.0374	0.553267	-0.4218	|IMET_5512|	gi|698815806|ref|XP_009840932.1| hypothetical protein H257_14744 [Aphanomyces astaci] &gt;gi|574104070|gb|ETV69605.1| hypothetical protein H257_14744 [Aphanomyces astaci]
17.6748	17.8941	17.7076	16.6675	17.745	16.385	15.5946	15.3357	16.7486	17.1978	18.2131	15.8605	0.219267	-1.04003	-1.36	-0.2589	0.449167	-2.35257	|IMET_5517|	gi|301093002|ref|XP_002997350.1| replication factor C subunit, putative [Phytophthora infestans T30-4] &gt;gi|262110748|gb|EEY68800.1| replication factor C subunit, putative [Phytophthora infestans T30-4]
18.5942	18.2251	18.8556	18.2232	17.6607	16.4711	18.5976	17.0601	18.6139	18.3497	17.5193	16.07	-0.3691	-0.632367	-1.1896	-1.5375	-0.2642	-1.44927	|IMET_5525|	gi|219120919|ref|XP_002185691.1| predicted protein [Phaeodactylum tricornutum CCAP 1055/1] &gt;gi|209582540|gb|ACI65161.1| predicted protein [Phaeodactylum tricornutum CCAP 1055/1]
20.5414	21.0734	20.604	21.0078	20.0225	20.8278	20.9028	20.6778	20.9691	20.5661	20.1165	18.0478	0.532033	0.4038	0.8053	-0.224967	-0.403033	-2.06873	|IMET_5528|	gi|585105727|gb|EWM24333.1| trigger factor [Nannochloropsis gaditana]
17.8088	17.0503	18.1907	17.7962	17.8981	17.3166	17.559	16.6496	18.0478	17.9129	17.2713	19.5279	-0.758567	-0.394533	-0.581533	-0.9094	-0.134933	2.25667	|IMET_5530|	gi|585105735|gb|EWM24341.1| choline dehydrogenase [Nannochloropsis gaditana]
17.5133	18.0149	17.4886	17.5627	19.4921	18.7383	16.1131	18.8105	16.2621	18.0776	18.445	17.9472	0.501533	0.0741	-0.753733	2.6974	1.81553	-0.497767	|IMET_5533|	gi|585105732|gb|EWM24338.1| magnesium h subunit [Nannochloropsis gaditana]
16.9823	17.753	17.0057	16.3761	19.2774	18.2244	17.244	18.5506	15.305	17.017	18.4235	17.7478	0.7707	-0.6296	-1.05303	1.30663	1.71197	-0.6757	|IMET_5534|	gi|553192518|ref|XP_005855588.1| protoporphyrin IX Mg-chelatase subunit H [Nannochloropsis gaditana CCMP526] &gt;gi|422293480|gb|EKU20780.1| protoporphyrin IX Mg-chelatase subunit H [Nannochloropsis gaditana CCMP526]
16.5747	15.7931	16.707	16.1988	17.5291	17.7197	15.6643	16.9062	18.381	18.4806	16.7794	17.4252	-0.7816	-0.508133	0.190633	1.24197	0.0996667	0.645767	|IMET_5537|	gi|585105739|gb|EWM24345.1| hypothetical protein Naga_100105g11 [Nannochloropsis gaditana]
18.5075	16.9207	19.411	19.3999	18.2296	17.5828	16.8608	14.6627	19.3335	15.6851	16.0553	15.1576	-1.5868	-0.0110333	-0.6468	-2.19813	-3.64843	-0.897767	|IMET_5542|	gi|553192522|ref|XP_005855589.1| hypothetical protein NGA_0624300 [Nannochloropsis gaditana CCMP526] &gt;gi|422293481|gb|EKU20781.1| hypothetical protein NGA_0624300 [Nannochloropsis gaditana CCMP526]
19.0523	17.9833	18.8285	19.0501	15.2389	15.7684	16.0847	16.0581	18.8658	18.2145	18.5104	17.7402	-1.069	0.221567	0.529467	-0.0266	-0.651333	-0.770233	|IMET_5543|	gi|553192526|ref|XP_005855590.1| short-chain dehydrogenase reductase sdr [Nannochloropsis gaditana CCMP526] &gt;gi|422293482|gb|EKU20782.1| short-chain dehydrogenase reductase sdr [Nannochloropsis gaditana CCMP526]
15.9427	15.9451	15.476	15.4998	15.2624	15.6482	15.6971	14.7734	15.2706	14.7084	15.5231	15.9351	0.00246667	0.0238	0.3858	-0.923733	-0.562267	0.412	|IMET_5556|	gi|585105750|gb|EWM24354.1| hemolysin-related protein [Nannochloropsis gaditana]
20.3274	20.527	20.2836	21.539	19.8395	19.8498	20.7821	20.9659	20.1712	20.9758	20.0098	20.4432	0.1996	1.2554	0.0103	0.183833	0.804533	0.433433	|IMET_5559|	gi|553191772|ref|XP_005855451.1| glucosamine--fructose-6-phosphate aminotransferase (isomerizing) [Nannochloropsis gaditana CCMP526] &gt;gi|422293610|gb|EKU20910.1| glucosamine--fructose-6-phosphate aminotransferase (isomerizing) [Nannochloropsis gaditana CCMP526]
15.215	14.7074	15.5166	15.0196	15.074	14.8877	14.8105	15.1497	15.1506	15.0342	14.8764	15.5894	-0.507567	-0.496967	-0.186333	0.339133	-0.116367	0.712967	|IMET_556|	gi|585113043|gb|EWM30383.1| aldo keto reductase family protein [Nannochloropsis gaditana]
20.8981	20.9079	20.4493	20.4097	20.6924	20.715	20.926	20.5637	20.7348	21.1228	20.4628	19.34	0.0098	-0.0396	0.0225667	-0.362333	0.388033	-1.1228	|IMET_5563|	gi|553191754|ref|XP_005855445.1| nad-dependent epimerase dehydratase [Nannochloropsis gaditana CCMP526] &gt;gi|422293604|gb|EKU20904.1| nad-dependent epimerase dehydratase [Nannochloropsis gaditana CCMP526]
15.5701	15.4508	15.5331	15.4552	14.7541	14.8281	14.7993	15.1176	15.432	15.4516	14.6902	14.0653	-0.119367	-0.0778667	0.0740667	0.318233	0.0196	-0.624833	|IMET_5570|	gi|585105785|gb|EWM24385.1| peptidyl-prolyl cis-trans isomerase [Nannochloropsis gaditana]
17.1975	17.5936	19.0637	19.8753	17.1182	18.2972	18.1956	17.6659	18.6718	19.0415	17.0368	19.0647	0.396133	0.811567	1.17903	-0.529733	0.369667	2.0279	|IMET_5572|	gi|553192294|ref|XP_005855545.1| oxidoreductase htatip2 [Nannochloropsis gaditana CCMP526] &gt;gi|422293511|gb|EKU20811.1| oxidoreductase htatip2 [Nannochloropsis gaditana CCMP526] &gt;gi|585105788|gb|EWM24388.1| oxidoreductase htatip2 [Nannochloropsis gaditana]
14.977	16.624	15.979	15.9118	14.4899	16.0084	15.4255	14.6536	15.3304	14.522	15.591	16.6085	1.64697	-0.0671333	1.51853	-0.771867	-0.808433	1.0175	|IMET_5581|	gi|299116916|emb|CBN75026.1| flagellar adenylate kinase [Ectocarpus siliculosus]
16.9979	17.1107	16.5498	16.4387	16.489	14.7969	16.9768	16.7027	15.1121	15.3332	18.443	17.3776	0.1128	-0.1111	-1.69213	-0.274067	0.221033	-1.06543	|IMET_5590|	Insulinase (Peptidase M16)
20.9902	21.7461	21.0405	21.5269	20.8038	21.188	21.8729	22.222	21.2833	22.1864	20.331	21.0377	0.7559	0.486467	0.384133	0.349133	0.903133	0.706733	|IMET_5600|	gi|585105860|gb|EWM24426.1| asf sf2-like pre-mrna splicing factor srp31, partial [Nannochloropsis gaditana]
22.1404	22.2258	22.3463	22.1988	22.7164	23.1093	22.7504	23.161	22.5075	22.7162	23.031	22.6712	0.0853667	-0.147467	0.392867	0.410667	0.2087	-0.359833	|IMET_5612|	gi|13398513|gb|AAK21909.1|AF336985_1 light harvesting complex protein 2, partial [Vaucheria litorea]
18.0335	14.9568	17.1882	18.5807	16.5284	16.3732	18.5761	19.1645	18.7639	19.3408	17.1849	18.3791	-3.0767	1.3925	-0.1552	0.588367	0.576867	1.19417	|IMET_5623|	gi|585105904|gb|EWM24449.1| receptor mediated endocytosis protein, partial [Nannochloropsis gaditana]
17.0008	16.2125	17.9306	17.7315	16.3939	15.6141	15.1672	15.5994	15.787	15.8012	17.2242	18.1171	-0.788333	-0.1991	-0.779833	0.432133	0.0141333	0.892967	|IMET_5675|	gi|526311878|gb|AGR85430.1| long-chain acyl-CoA synthetase [Nannochloropsis gaditana]
21.9067	21.9766	22.5332	22.8364	21.6291	21.6599	21.6568	22.0852	21.9458	21.7162	22.6534	23.3342	0.0698667	0.303133	0.0308	0.4284	-0.229667	0.6808	|IMET_568|	gi|585113077|gb|EWM30417.1| 14-3-3-like protein [Nannochloropsis gaditana]
16.6428	16.5964	17.034	17.0309	16.1065	15.0094	17.3555	16.2119	16.743	16.1758	15.6318	14.7959	-0.0464	-0.00306667	-1.09703	-1.14353	-0.5672	-0.835867	|IMET_5680|	gi|585106379|gb|EWM24791.1| hypothetical protein Naga_102088g1, partial [Nannochloropsis gaditana]
15.7618	15.392	16.3329	17.2183	15.5085	15.5522	15.3509	15.3046	16.3622	16.0776	15.8549	15.3409	-0.3698	0.8854	0.0437667	-0.0463	-0.284633	-0.514	|IMET_5701|	gi|585104469|gb|EWM23439.1| hypothetical protein Naga_101245g2, partial [Nannochloropsis gaditana]
16.4308	15.0876	16.5892	15.3839	14.8486	15.3866	15.7993	16.4325	14.8078	14.7516	17.379	17.8605	-1.34313	-1.20527	0.537967	0.633267	-0.0562333	0.481467	|IMET_572|	gi|553181381|ref|XP_005853557.1| hypothetical protein NGA_0307202 [Nannochloropsis gaditana CCMP526] &gt;gi|422295507|gb|EKU22806.1| hypothetical protein NGA_0307202 [Nannochloropsis gaditana CCMP526]
14.4862	14.0067	16.491	16.6999	15.0629	15.9349	15.6128	15.3014	15.8811	16.3329	18.1208	17.9221	-0.479433	0.208867	0.871967	-0.311467	0.4518	-0.198633	|IMET_5722|	gi|585102699|gb|EWM22242.1| lactoylglutathione lyase [Nannochloropsis gaditana]
17.7685	17.9221	17.8732	18.1087	18.9553	17.2797	18.3771	19.1748	17.5345	18.7457	18.2481	19.1556	0.153567	0.235467	-1.6756	0.797733	1.21123	0.9075	|IMET_5723|	gi|585102692|gb|EWM22237.1| tld family protein [Nannochloropsis gaditana]
20.3688	19.9673	20.7018	20.6194	19.7524	19.1961	20.0015	19.9429	20.462	20.3046	20.1066	18.4809	-0.401433	-0.0824333	-0.556367	-0.0586	-0.157433	-1.6257	|IMET_5724|	gi|1173952243|gb|OQR99966.1| adenylate kinase [Achlya hypogyna]
19.2574	19.4497	19.6523	18.9207	18.1989	18.2029	14.7009	18.9383	19.8033	20.1225	15.9373	15.556	0.192233	-0.731567	0.00403333	4.23737	0.3192	-0.381367	|IMET_574|	Coiled-coil domain-containing protein 6
19.4452	19.2611	18.1438	18.32	17.6751	16.8589	16.2168	17.607	15.1711	17.2056	18.3007	15.8448	-0.184167	0.1762	-0.8162	1.3902	2.03447	-2.45593	|IMET_5741|	gi|585102651|gb|EWM22206.1| hypothetical protein Naga_100291g4 [Nannochloropsis gaditana]
16.65	16.9428	17.7328	17.5298	15.3016	15.6138	14.6276	15.6954	15.378	15.0712	17.222	14.5666	0.292867	-0.203033	0.312167	1.06773	-0.3068	-2.65537	|IMET_5742|	gi|585102650|gb|EWM22205.1| hypothetical protein Naga_100291g6 [Nannochloropsis gaditana]
18.4159	17.0903	17.253	15.8076	15.6707	15.5403	16.0495	15.0769	18.7541	18.3043	16.5354	16.5978	-1.32567	-1.44533	-0.1304	-0.972667	-0.449767	0.0623667	|IMET_5743|	gi|585105599|gb|EWM24210.1| glycerol-3-phosphate dehydrogenase [Nannochloropsis gaditana]
16.7783	16.6868	16.5603	17.5394	15.4178	15.0291	14.986	15.7623	15.738	16.7891	14.9785	15.4334	-0.0915	0.979133	-0.388767	0.776367	1.05103	0.4549	|IMET_5746|	gi|553185088|ref|XP_005854199.1| hypothetical protein NGA_0187100, partial [Nannochloropsis gaditana CCMP526] &gt;gi|422294863|gb|EKU22163.1| hypothetical protein NGA_0187100, partial [Nannochloropsis gaditana CCMP526]
18.9476	19.3586	20.6774	20.25	19.4313	19.124	20.0283	19.0747	19.8078	18.0602	19.364	17.4137	0.411067	-0.427433	-0.3073	-0.953633	-1.7476	-1.95027	|IMET_5755|	gi|553186885|ref|XP_005854509.1| 1-deoxy-D-xylulose-5-phosphate synthase [Nannochloropsis gaditana CCMP526] &gt;gi|422294553|gb|EKU21853.1| 1-deoxy-D-xylulose-5-phosphate synthase [Nannochloropsis gaditana CCMP526]
15.1111	14.7892	15.8539	15.346	17.0695	16.49	15.5171	15.4202	15.4318	14.4664	14.9185	14.8327	-0.321833	-0.507933	-0.579467	-0.0968667	-0.965433	-0.0857667	|IMET_5761|	gi|585102588|gb|EWM22165.1| u3 small nucleolar rna-associated protein 10 and nuc211 domain-containing protein [Nannochloropsis gaditana]
20.3995	22.8588	22.6816	23.7566	24.8665	24.0616	23.0207	22.6781	22.8156	21.3532	22.4512	19.0074	2.45927	1.07507	-0.8049	-0.342667	-1.4624	-3.4438	|IMET_5763|	gi|553180803|ref|XP_005853464.1| light-harvesting protein [Nannochloropsis gaditana CCMP526] &gt;gi|422295597|gb|EKU22896.1| light-harvesting protein [Nannochloropsis gaditana CCMP526]
16.5306	17.4791	17.9114	17.5629	15.8451	15.3597	16.4255	15.9327	17.5562	16.4301	14.881	15.349	0.948433	-0.348533	-0.485433	-0.4928	-1.12603	0.468033	|IMET_5766|	gi|695387792|ref|XP_009518996.1| phosphoribosyldiphosphate synthetase [Phytophthora sojae] &gt;gi|348683893|gb|EGZ23708.1| phosphoribosyldiphosphate synthetase [Phytophthora sojae]
19.547	20.708	20.1805	20.3468	19.3493	20.5163	19.851	21.2847	20.0087	20.8592	19.9432	18.8632	1.16097	0.166367	1.167	1.43367	0.850467	-1.08003	|IMET_5775|	gi|585102601|gb|EWM22174.1| carbonate dehydratase [Nannochloropsis gaditana]
20.1215	17.2675	19.5505	19.5101	19.7518	15.1464	16.2576	17.5342	19.9527	20.468	14.4024	16.411	-2.854	-0.0403667	-4.60543	1.2766	0.515367	2.00857	|IMET_5778|	gi|298711911|emb|CBJ48598.1| NUOF homolog, NADH dehydrogenase (ubiquinone) subunit [Ectocarpus siliculosus]
17.6483	17.2199	16.1547	15.9607	16.9704	16.0602	17.2171	15.0288	17.1682	16.4042	18.1949	17.4547	-0.4284	-0.194	-0.910267	-2.18827	-0.764	-0.7402	|IMET_5779|	gi|1210526189|dbj|GAX15107.1| translocation protein SEC62 [Fistulifera solaris]
17.4576	17.5521	17.3867	17.2177	18.8699	18.2185	17.8965	17.8019	17.1104	17.0302	18.1241	16.2857	0.0945	-0.169	-0.651433	-0.0945667	-0.0802	-1.8384	|IMET_5780|	gi|585102616|gb|EWM22184.1| Pentatricopeptide repeat containing protein [Nannochloropsis gaditana]
21.0775	21.068	21.4534	21.9315	22.2007	21.7072	22.1309	21.1434	22.2485	21.2164	21.6364	21.1672	-0.0095	0.4781	-0.493533	-0.987567	-1.03207	-0.469167	|IMET_5785|	gi|585102627|gb|EWM22191.1| 60s ribosomal protein l13 [Nannochloropsis gaditana]
18.4055	19.0761	19.8343	19.6633	18.9004	19.5274	19.5146	19.7354	20.6123	20.0156	19.5013	19.6495	0.6706	-0.171	0.627067	0.2208	-0.5967	0.148233	|IMET_5791|	gi|585102570|gb|EWM22149.1| membrane-associated 30 kda protein [Nannochloropsis gaditana]
21.1802	20.6511	21.0634	20.4767	20.0742	19.6631	20.4233	19.5254	21.098	19.9197	20.063	20.3207	-0.529067	-0.586733	-0.411167	-0.8979	-1.17837	0.257767	|IMET_5794|	gi|585102582|gb|EWM22161.1| phosphoglycerate kinase [Nannochloropsis gaditana]
15.9465	14.4599	17.4441	17.0386	16.3273	15.5266	16.6775	15.1495	18.0656	17.9193	14.8418	14.7507	-1.4866	-0.405533	-0.800667	-1.52793	-0.146233	-0.0911	|IMET_58|	gi|585108703|gb|EWM26615.1| solute carrier family member 36 [Nannochloropsis gaditana]
20.3033	20.5223	20.0283	20.101	20.7171	19.328	20.6716	21.27	19.6824	20.3104	20.4772	19.7175	0.219	0.0727	-1.3891	0.598433	0.628033	-0.7597	|IMET_580|	gi|585113020|gb|EWM30360.1| protein of unknown function DUF1747 [Nannochloropsis gaditana]
19.6343	19.424	18.9409	18.8603	16.0055	17.759	18.9712	19.7161	18.8113	19.6288	19.3733	19.4071	-0.210333	-0.0806	1.75353	0.7449	0.817433	0.0337667	|IMET_5806|	gi|585102539|gb|EWM22119.1| cellular apoptosis susceptibility protein [Nannochloropsis gaditana]
17.8297	15.9806	18.0101	17.5613	17.2311	16.7797	17.9675	15.206	16.7324	16.3113	17.0062	18.1958	-1.8491	-0.448733	-0.4514	-2.7615	-0.421033	1.1896	|IMET_5812|	gi|585102553|gb|EWM22133.1| nadh dehydrogenase [Nannochloropsis gaditana]
18.3624	18.7494	18.6436	19.689	18.4205	15.5316	17.4838	18.6693	17.852	17.5732	18.6306	18.7087	0.387033	1.0454	-2.8889	1.18557	-0.2788	0.0781	|IMET_5815|	gi|585102545|gb|EWM22125.1| Aldehyde/histidinol dehydrogenase [Nannochloropsis gaditana]
16.8772	16.5559	17.4236	15.9764	15.6328	15.7648	16.3155	14.6038	17.432	16.6647	15.6136	15.1245	-0.321367	-1.4472	0.132	-1.71167	-0.767267	-0.4891	|IMET_5819|	gi|585102533|gb|EWM22113.1| hypothetical protein Naga_100060g9 [Nannochloropsis gaditana]
18.5556	18.2444	17.9079	17.6915	19.6611	18.9385	18.2646	18.3367	17.1996	17.8808	17.9838	18.3843	-0.311167	-0.2164	-0.722567	0.0721	0.681167	0.400467	|IMET_5828|	gi|325180398|emb|CCA14802.1| eukaryotic translation initiation factor 3 subunit p [Albugo laibachii Nc14]
20.3475	20.112	20.2306	20.1067	20.2528	19.9088	20.7597	20.7424	20.6761	20.014	19.491	19.2148	-0.2355	-0.1239	-0.344	-0.0173333	-0.662167	-0.276167	|IMET_583|	gi|585113047|gb|EWM30387.1| 60s ribosomal protein l24 [Nannochloropsis gaditana]
14.8727	15.3796	16.8943	16.1814	15.4528	15.8976	14.8647	16.4032	14.3056	15.7713	15.266	16.0023	0.506833	-0.7129	0.444833	1.53843	1.46573	0.7363	|IMET_584|	gi|585113029|gb|EWM30369.1| tho complex subunit 5 [Nannochloropsis gaditana]
18.9188	18.5461	18.6968	19.4233	20.2759	20.5772	21.1555	18.9534	20.5359	21.0166	18.0239	18.537	-0.3727	0.726567	0.301267	-2.20203	0.4807	0.513033	|IMET_5840|	gi|585102517|gb|EWM22100.1| hypothetical protein Naga_100039g31 [Nannochloropsis gaditana]
20.9412	20.8019	20.6709	20.5743	22.6376	22.3848	21.583	21.8106	21.3312	21.4019	21.2884	20.2071	-0.1393	-0.0966	-0.252833	0.227633	0.0707	-1.08123	|IMET_5844|	gi|585102510|gb|EWM22093.1| high density lipoprotein binding protein vigilin [Nannochloropsis gaditana]
16.9082	16.8136	16.0127	16.2156	15.1248	14.9051	16.3593	16.0489	15.9684	14.5798	15.2282	16.2348	-0.0946	0.2029	-0.2197	-0.310467	-1.3886	1.0066	|IMET_5847|	gi|585106841|gb|EWM25181.1| na p-type atpase, partial [Nannochloropsis gaditana]
16.8863	13.8816	16.7644	19.0292	18.2723	16.2971	16.1318	15.6391	15.1827	15.7852	18.7223	17.8801	-3.0047	2.26477	-1.97523	-0.492667	0.602433	-0.842167	|IMET_5856|	gi|585102491|gb|EWM22074.1| atp-dependent clp proteolytic subunit [Nannochloropsis gaditana]
16.5799	16.7084	16.7095	16.5304	15.9153	16.1844	15.8637	15.9452	15.5561	16.884	15.987	17.1403	0.128533	-0.1791	0.2691	0.0814333	1.32797	1.15323	|IMET_5859|	gi|585102513|gb|EWM22096.1| 2-hydroxy-3-oxopropionate reductase [Nannochloropsis gaditana]
19.1327	19.3504	19.0787	19.8377	18.4313	18.4884	18.5383	19.4916	18.8381	18.8541	19.0501	18.5662	0.2177	0.758967	0.0571	0.9533	0.0159333	-0.483967	|IMET_5864|	gi|553179620|ref|XP_005852731.1| soluble pyridine nucleotide transhydrogenase, partial [Nannochloropsis gaditana CCMP526] &gt;gi|422295805|gb|EKU23104.1| soluble pyridine nucleotide transhydrogenase, partial [Nannochloropsis gaditana CCMP526]
21.4197	21.4822	21.5816	21.5654	20.587	20.7327	21.1575	21.0306	21.5188	21.6857	20.5982	22.1343	0.0625667	-0.0161667	0.145733	-0.126933	0.166867	1.53607	|IMET_5865|	gi|553179614|ref|XP_005852729.1| glycine hydroxymethyltransferase [Nannochloropsis gaditana CCMP526] &gt;gi|422295803|gb|EKU23102.1| glycine hydroxymethyltransferase [Nannochloropsis gaditana CCMP526] &gt;gi|585102516|gb|EWM22099.1| serine hydroxymethyltransferase [Nannochloropsis gaditana]
17.4353	16.0491	17.4082	17.7824	16.3097	16.4498	16.8143	15.3552	16.7647	16.0234	16.5078	18.0617	-1.38623	0.3742	0.140167	-1.4591	-0.741333	1.55397	|IMET_5866|	gi|585102498|gb|EWM22081.1| GrpE nucleotide exchange factor [Nannochloropsis gaditana]
17.8446	17.7562	17.2028	17.0909	16.9626	15.0426	17.3064	17.8905	17.2454	17.2998	17.6371	17.1975	-0.0883667	-0.1119	-1.92	0.584167	0.0544	-0.439633	|IMET_587|	gi|585113024|gb|EWM30364.1| nuclear pore complex protein nup98-nup96 isoform 1 [Nannochloropsis gaditana]
24.4237	24.9644	24.4717	24.6982	23.7376	24.5796	23.2753	23.742	24.6528	24.2489	24.9703	23.2926	0.540667	0.2265	0.841967	0.466733	-0.403867	-1.67767	|IMET_5871|	putative transmembrane protein
21.3624	20.613	20.9049	21.1195	20.8908	20.538	20.8827	21.0397	22.675	21.757	20.4556	19.4974	-0.749467	0.214667	-0.352767	0.157033	-0.918	-0.958267	|IMET_5876|	gi|585102481|gb|EWM22065.1| sigma 54 modulation protein ribosomal protein s30ea [Nannochloropsis gaditana]
17.8864	17.724	17.9626	17.6849	18.9856	19.2084	19.2674	19.0028	18.3918	18.7611	18.3653	18.4963	-0.162333	-0.277767	0.222833	-0.264567	0.3693	0.131067	|IMET_588|	gi|585113032|gb|EWM30372.1| urate oxidase [Nannochloropsis gaditana]
21.495	21.4046	21.3836	21.8138	20.5119	20.9406	19.7457	20.7838	21.0259	20.3962	20.7222	20.9644	-0.0904333	0.430133	0.428733	1.0381	-0.629733	0.242167	|IMET_5882|	gi|585102458|gb|EWM22043.1| hypothetical protein Naga_100052g8 [Nannochloropsis gaditana]
20.6606	20.7482	20.5896	20.5863	19.9609	20.1956	20.5373	20.8801	20.6478	20.7313	20.6291	19.8617	0.0876667	-0.0033	0.2347	0.342833	0.0835	-0.767433	|IMET_5886|	gi|585102447|gb|EWM22032.1| protein disulfide isomerase [Nannochloropsis gaditana]
15.166	14.5986	16.0366	16.1837	14.924	14.6232	16.4964	14.3567	17.3457	14.4012	14.5161	16.0884	-0.567467	0.147033	-0.300833	-2.13977	-2.9445	1.57227	|IMET_5887|	gi|585102452|gb|EWM22037.1| phytoene synthase [Nannochloropsis gaditana]
17.4676	18.2332	15.382	18.0689	15.4788	15.7895	16.0786	16.3417	15.3037	18.0451	15.3922	14.7374	0.7656	2.68683	0.310667	0.2631	2.74143	-0.6548	|IMET_5891|	gi|585102445|gb|EWM22030.1| hypothetical protein Naga_100052g19 [Nannochloropsis gaditana]
20.9136	21.8099	20.7109	20.896	21.2381	20.7819	21.4328	22.4783	20.5737	21.3389	21.5817	21.1323	0.8963	0.1851	-0.456267	1.0455	0.7652	-0.4494	|IMET_59|	gi|585108664|gb|EWM26576.1| hydantoin utilization protein a [Nannochloropsis gaditana]
14.9025	15.6385	18.0483	18.0993	16.8056	18.2492	17.6135	15.0807	17.5108	17.9555	15.0818	17.1901	0.736	0.0509667	1.44363	-2.5328	0.4447	2.10823	|IMET_5907|	gi|585102451|gb|EWM22036.1| Endonuclease/exonuclease/phosphatase [Nannochloropsis gaditana]
19.7158	18.1601	20.4668	20.9088	20.4624	19.3643	21.6996	21.4708	22.0113	21.0033	19.8914	18.8237	-1.55573	0.442067	-1.09813	-0.228733	-1.008	-1.06773	|IMET_5910|	gi|585102450|gb|EWM22035.1| ribosomal protein l32 [Nannochloropsis gaditana]
21.4746	21.7597	20.9279	20.5024	19.6307	19.5829	20.5913	21.1371	20.508	21.0801	20.8696	20.3403	0.285033	-0.425467	-0.0477667	0.545867	0.572067	-0.5293	|IMET_5914|	gi|585102435|gb|EWM22024.1| heat shock protein 101 [Nannochloropsis gaditana]
20.7633	20.1885	20.8689	19.5351	19.4841	19.7122	16.8779	15.4271	14.3831	15.7311	18.2183	21.7666	-0.574733	-1.3338	0.2281	-1.45087	1.348	3.5483	|IMET_5915|	gi|585102430|gb|EWM22022.1| heat shock protein hsp20 [Nannochloropsis gaditana]
18.5621	18.4987	18.3715	16.7866	17.4002	17.7702	16.517	16.398	18.4636	18.6283	18.8423	19.0004	-0.0634	-1.58487	0.37	-0.119033	0.164733	0.1581	|IMET_5917|	gi|553178916|ref|XP_005852621.1| hypothetical protein NGA_0713600 [Nannochloropsis gaditana CCMP526] &gt;gi|422295912|gb|EKU23211.1| hypothetical protein NGA_0713600 [Nannochloropsis gaditana CCMP526] &gt;gi|585102423|gb|EWM22017.1| hypothetical protein Naga_100361g3 [Nannochloropsis gaditana]
16.3522	15.2286	17.2421	17.2489	17.3198	15.3314	17.8876	15.3877	18.2516	18.1502	16.454	16.3656	-1.12363	0.00686667	-1.98837	-2.49993	-0.1014	-0.0883667	|IMET_5920|	gi|585102424|gb|EWM22018.1| selenoprotein o [Nannochloropsis gaditana]
22.7447	23.2361	22.3261	22.0519	21.4915	20.9015	21.966	22.9938	21.4743	22.5324	21.2322	21.1794	0.491367	-0.274267	-0.589933	1.02783	1.05813	-0.0528	|IMET_5946|	gi|89885327|emb|CAJ42022.1| P-type II D ATPase [Rhizophagus intraradices]
19.1566	19.7154	19.6803	19.3029	18.7369	19.29	19.5896	18.0753	19.4334	18.4191	18.9561	18.2287	0.5588	-0.377333	0.5531	-1.5143	-1.01427	-0.727433	|IMET_5949|	gi|585100156|gb|EWM20492.1| elongation factor ts, partial [Nannochloropsis gaditana]
17.6487	17.3553	18.5354	16.8946	15.3887	15.1507	18.2073	17.3183	15.0815	16.4643	16.3371	18.932	-0.293467	-1.64073	-0.237967	-0.889033	1.3828	2.5949	|IMET_5950|	gi|219126582|ref|XP_002183532.1| predicted protein, partial [Phaeodactylum tricornutum CCAP 1055/1] &gt;gi|217404769|gb|EEC44714.1| predicted protein, partial [Phaeodactylum tricornutum CCAP 1055/1]
16	16.3743	15.4162	14.9091	15.9298	14.5376	15.7268	15.5069	14.0583	16.8221	16.0946	17.3476	0.374267	-0.507067	-1.3922	-0.2199	2.7638	1.25303	|IMET_5966|	gi|585109643|gb|EWM27410.1| Zinc finger, CCCH-type [Nannochloropsis gaditana]
18.0839	17.5812	17.9967	17.6613	17.37	18.1264	17.4254	17.3631	18.931	18.6648	17.8324	18.7811	-0.502733	-0.335367	0.756333	-0.0622667	-0.266167	0.9487	|IMET_597|	gi|553182506|ref|XP_005853740.1| rab18 -family small gtpase, partial [Nannochloropsis gaditana CCMP526] &gt;gi|422295322|gb|EKU22621.1| rab18 -family small gtpase, partial [Nannochloropsis gaditana CCMP526]
19.9354	20.6366	21.1092	21.2221	20.9723	20.503	21.204	20.0536	21.4293	21.3344	20.1258	20.0298	0.701167	0.112933	-0.469333	-1.15043	-0.0949	-0.096	|IMET_5976|	gi|553189435|ref|XP_005855001.1| oxidoreductase domain protein [Nannochloropsis gaditana CCMP526] &gt;gi|422294055|gb|EKU21355.1| oxidoreductase domain protein [Nannochloropsis gaditana CCMP526]
17.0657	17.2568	17.518	17.8749	18.548	18.7447	17.2213	17.7697	16.3495	18.167	17.5771	17.272	0.1911	0.356867	0.196733	0.5484	1.8175	-0.305067	|IMET_5983|	gi|585100022|gb|EWM20425.1| Sad1/UNC-like protein [Nannochloropsis gaditana]
16.1311	16.2669	17.8507	17.8406	16.145	17.5771	16.7425	16.6898	17.91	16.7345	17.303	15.1864	0.135833	-0.0101	1.43213	-0.0527	-1.1755	-2.11667	|IMET_5999|	gi|585112613|gb|EWM30002.1| Protein of unknown function DUF3493 [Nannochloropsis gaditana]
17.6787	17.1859	17.807	17.7582	16.8708	16.6951	16.6018	15.5002	18.0772	17.6651	16.7197	17.1904	-0.492767	-0.0487667	-0.175733	-1.10163	-0.4121	0.4707	|IMET_6007|	gi|585112570|gb|EWM29969.1| hypothetical protein Naga_100200g11 [Nannochloropsis gaditana]
18.4198	18.2951	17.9533	19.0661	17.9623	18.1704	18.7497	18.7472	18.7713	18.957	18.1169	18.6443	-0.124667	1.11283	0.208167	-0.0025	0.185733	0.5274	|IMET_601|	gi|585113019|gb|EWM30359.1| phosphatidylinositide phosphatase sac1 [Nannochloropsis gaditana]
16.994	16.2775	16.0516	15.8248	14.617	15.6365	16.2554	16.4538	16.396	16.4808	14.5307	16.6459	-0.7165	-0.226867	1.01947	0.198433	0.0848	2.1152	|IMET_6010|	gi|585112573|gb|EWM29972.1| pyruvate kinase [Nannochloropsis gaditana]
20.8281	21.2462	20.1649	21.0025	20.1173	19.9123	20.6888	20.3817	20.6107	20.0768	20.8222	17.6224	0.418033	0.837667	-0.205	-0.3071	-0.5339	-3.19977	|IMET_6011|	gi|585112567|gb|EWM29966.1| zeta-carotene desaturase [Nannochloropsis gaditana]
16.654	15.8297	17.9206	17.1764	15.9359	15.5338	16.7223	14.9926	16.3285	16.3811	15.5664	14.7785	-0.824333	-0.744167	-0.4021	-1.7297	0.0526	-0.787833	|IMET_6033|	gi|585101534|gb|EWM21349.1| DNA-binding SAP [Nannochloropsis gaditana]
18.2868	18.982	18.3043	19.1166	17.1483	18.5472	18.1093	19.3178	18.0574	19.2008	19.2491	17.5426	0.695233	0.8123	1.39887	1.20847	1.14333	-1.70647	|IMET_6038|	gi|585101517|gb|EWM21332.1| glycosyl hydrolase family 1 [Nannochloropsis gaditana]
16.006	16.0428	15.4819	16.1434	17.9897	15.5414	14.5764	15.164	14.8531	15.971	15.7961	15.3771	0.0368	0.6615	-2.44837	0.587633	1.11793	-0.419067	|IMET_6039|	gi|585101529|gb|EWM21344.1| transcription intermediary factor 1-alpha [Nannochloropsis gaditana]
15.0487	15.1988	15.9337	16.6076	14.719	16.3966	17.6719	16.843	17.7335	17.9943	14.679	15.4965	0.150167	0.6739	1.67767	-0.828867	0.2608	0.817533	|IMET_6041|	gi|585101530|gb|EWM21345.1| hypothetical protein Naga_100075g19 [Nannochloropsis gaditana]
22.4493	22.1498	22.5646	22.4411	22.2325	21.7447	22.5137	22.1512	21.8905	21.8934	22.0832	22.8326	-0.299567	-0.1235	-0.487767	-0.3625	0.0029	0.749333	|IMET_6049|	gi|1210518063|dbj|GAX22994.1| hypothetical protein FisN_15Hh109 [Fistulifera solaris]
15.7272	15.7478	17.3067	17.0244	15.9203	14.5833	16.5944	16.701	16.2582	16.8772	16.0927	15.328	0.0205667	-0.282333	-1.33703	0.106633	0.618933	-0.764667	|IMET_605|	gi|585112942|gb|EWM30283.1| Arsenical pump ATPase, ArsA/Get3 [Nannochloropsis gaditana]
18.3133	19.0789	19.0048	17.5122	18.1483	18.1712	19.3729	18.0361	19.8784	20.3183	18.7516	18.142	0.765567	-1.4926	0.0228667	-1.33673	0.439967	-0.609567	|IMET_6073|	gi|585101540|gb|EWM21355.1| conserved unknown protein [Nannochloropsis gaditana]
16.5296	16.3326	16.3334	16.2388	19.348	18.5897	16.3876	16.7988	16.3023	16.6173	16.8447	15.2431	-0.197	-0.0945333	-0.7583	0.411167	0.314967	-1.60157	|IMET_6075|	gi|570976211|gb|ETP38067.1| hypothetical protein F442_14245 [Phytophthora parasitica P10297]
18.0347	17.9112	18.0764	18.6389	17.784	18.0381	18.1027	16.1808	18.3802	18.8494	17.4696	16.4882	-0.123433	0.562433	0.254133	-1.92197	0.469267	-0.9814	|IMET_6079|	gi|585101504|gb|EWM21321.1| 26s proteasome non-atpase regulatory subunit 13 [Nannochloropsis gaditana]
17.5078	18.0295	18.3907	18.2088	17.7963	17.999	18.2834	17.8921	18.9681	18.2369	17.0485	18.2314	0.5217	-0.181833	0.202667	-0.3913	-0.731267	1.18287	|IMET_6084|	gi|585101506|gb|EWM21323.1| eukaryotic initiation factor 4a-iii [Nannochloropsis gaditana]
16.5361	17.2663	15.3242	17.527	16.1629	16.3155	15.8852	15.7188	18.0497	17.2677	16.1604	15.548	0.730167	2.20287	0.1526	-0.1664	-0.782067	-0.612367	|IMET_6092|	gi|585101493|gb|EWM21311.1| protein of unknown function DUF399 [Nannochloropsis gaditana]
18.7872	19.1041	18.7471	19.3172	18.4829	18.8091	18.0966	20.0581	19.5665	19.3668	17.3477	17.9345	0.316933	0.570067	0.326267	1.96153	-0.199767	0.5868	|IMET_610|	gi|585112870|gb|EWM30211.1| UDPglucose pyrophosphorylase [Nannochloropsis gaditana]
17.133	16.8615	16.561	16.4371	15.4999	14.6562	16.3379	16.8654	15.7208	16.2559	17.1429	16.7293	-0.271533	-0.1239	-0.843733	0.527467	0.535033	-0.413567	|IMET_6109|	gi|585101467|gb|EWM21295.1| RNA helicase [Nannochloropsis gaditana]
20.7896	20.3351	20.211	20.1904	20.0606	19.4437	20.3194	19.9817	19.9099	19.6672	21.2819	20.8025	-0.4545	-0.0206333	-0.616933	-0.3377	-0.2427	-0.479467	|IMET_611|	gi|585112966|gb|EWM30307.1| heat shock protein 70 [Nannochloropsis gaditana]
19.7914	21.0755	21.6552	21.5928	20.3949	20.019	20.6486	21.7954	20.9569	21.596	20.8671	21.2995	1.28417	-0.0624	-0.375933	1.1468	0.639067	0.432433	|IMET_6111|	gi|673035950|ref|XP_008871936.1| ATP-dependent chaperone ClpB [Aphanomyces invadans] &gt;gi|574472375|gb|ETV99380.1| ATP-dependent chaperone ClpB [Aphanomyces invadans]
19.6531	18.7602	20.21	19.8785	19.3687	18.7956	17.8893	17.5554	18.8925	18.9547	18.4856	19.8751	-0.8929	-0.3315	-0.573067	-0.3339	0.0622667	1.38943	|IMET_6117|	gi|695382980|ref|XP_009517568.1| hypothetical protein PHYSODRAFT_284600 [Phytophthora sojae] &gt;gi|348690479|gb|EGZ30293.1| hypothetical protein PHYSODRAFT_284600 [Phytophthora sojae]
15.1407	14.7604	16.9909	16.4227	14.3995	15.1799	15.6448	15.243	15.1309	16.7587	15.3314	16.4906	-0.380233	-0.568167	0.780367	-0.401833	1.62777	1.15923	|IMET_6122|	gi|585101432|gb|EWM21277.1| caltractin [Nannochloropsis gaditana]
17.6973	20.4825	20.6441	21.2553	22.3799	21.0789	22.1526	22.1766	21.8325	22.3921	15.672	17.0534	2.78517	0.611233	-1.30093	0.024	0.559567	1.38143	|IMET_6124|	gi|585101430|gb|EWM21275.1| ATPase inhibitor, IATP, mitochondria [Nannochloropsis gaditana]
20.1434	19.9236	19.8409	19.6003	19.9558	19.4691	19.8517	19.1933	19.5508	19.0515	19.9245	20.0895	-0.219767	-0.240533	-0.486767	-0.658367	-0.499267	0.164933	|IMET_613|	gi|585112865|gb|EWM30206.1| peroxisomal glycolate oxidase [Nannochloropsis gaditana]
24.2576	24.4711	23.9521	24.5405	23.8928	24.1891	24.3497	24.4372	24.7473	24.4372	24.1816	23.3972	0.2135	0.588367	0.296367	0.0875667	-0.310167	-0.784367	|IMET_614|	gi|585112892|gb|EWM30233.1| atp-dependent metalloprotease [Nannochloropsis gaditana]
16.1374	14.5508	16.6476	16.6702	14.6731	15.4954	15.8941	15.237	15.8651	16.8988	17.4079	15.6608	-1.58667	0.0225667	0.822267	-0.657167	1.0337	-1.74713	|IMET_616|	gi|585112869|gb|EWM30210.1| p-type atpase [Nannochloropsis gaditana]
15.3918	15.3814	16.0221	15.7075	14.4361	15.6398	15.2799	15.2176	15.2626	14.5882	16.26	16.6706	-0.0104	-0.314533	1.20363	-0.0622333	-0.6744	0.410633	|IMET_6181|	gi|585107494|gb|EWM25661.1| manganese lipoxygenase [Nannochloropsis gaditana]
15.8826	15.4765	15.3559	14.5776	18.0494	15.9022	15.207	15.4444	15.0775	14.5872	15.2575	15.1633	-0.406133	-0.778367	-2.1472	0.237433	-0.490233	-0.0941667	|IMET_6182|	gi|585109594|gb|EWM27372.1| multidrug resistance-associated protein 1 [Nannochloropsis gaditana]
18.0012	18.9936	18.4925	18.4874	17.6609	18.7187	17.3995	18.8034	18.1112	18.9932	18.5862	18.1334	0.9924	-0.00516667	1.05777	1.40393	0.881967	-0.452833	|IMET_6185|	gi|553179462|ref|XP_005852705.1| kelch repeat protein, partial [Nannochloropsis gaditana CCMP526] &gt;gi|422295828|gb|EKU23127.1| kelch repeat protein, partial [Nannochloropsis gaditana CCMP526]
20.2481	20.6487	20.0638	20.9026	20.492	20.3101	20.5333	20.6818	20.5868	21.0715	20.9838	21.9196	0.400633	0.838867	-0.1819	0.148467	0.484667	0.9358	|IMET_6190|	gi|553194081|ref|XP_005855889.1| peroxiredoxin q [Nannochloropsis gaditana CCMP526] &gt;gi|422293165|gb|EKU20465.1| peroxiredoxin q [Nannochloropsis gaditana CCMP526] &gt;gi|585109582|gb|EWM27365.1| peroxiredoxin q [Nannochloropsis gaditana]
17.2831	17.9563	17.4847	17.3282	17.6774	16.0788	17.2055	14.8396	17.3417	17.7998	16.3634	17.4283	0.673233	-0.156467	-1.59857	-2.36587	0.4581	1.06483	|IMET_6191|	gi|585109579|gb|EWM27362.1| 3-oxoacid transferase 1 [Nannochloropsis gaditana]
18.8654	20.4973	19.2869	20.2353	18.2043	17.01	16.3459	18.4104	19.8178	19.8695	17.7529	18.6301	1.63197	0.948467	-1.19433	2.06453	0.0516667	0.8772	|IMET_6192|	gi|585109576|gb|EWM27360.1| Plastid lipid-associated protein/fibrillin conserved domain protein, partial [Nannochloropsis gaditana]
15.1995	15.8576	14.6929	16.5234	14.4701	15.5859	15.3522	14.4061	15.1821	14.5353	16.0444	16.9738	0.658033	1.8305	1.11577	-0.946067	-0.6468	0.929333	|IMET_6194|	gi|585109573|gb|EWM27358.1| Protein of unknown function DUF962 [Nannochloropsis gaditana]
15.2141	16.7743	15.5531	16.3012	16.8127	15.7104	15.525	15.243	15.7116	16.4131	18.4883	18.1316	1.5602	0.748033	-1.10233	-0.282033	0.7015	-0.356667	|IMET_62|	gi|585108795|gb|EWM26707.1| hypothetical protein Naga_100001g92 [Nannochloropsis gaditana]
17.6088	17.7319	18.6163	18.5653	18.0473	15.9248	18.0002	17.8545	17.8086	17.7894	18.7017	17.8746	0.1231	-0.0509667	-2.12253	-0.145633	-0.0192	-0.827067	|IMET_620|	gi|585112867|gb|EWM30208.1| arogenate dehydrogenase [Nannochloropsis gaditana]
17.8546	16.325	16.9854	18.3667	18.4139	18.3655	18.0388	17.8579	18.084	18.8165	18.8277	20.3951	-1.52953	1.38127	-0.0483333	-0.180867	0.7325	1.56743	|IMET_6200|	gi|585109560|gb|EWM27351.1| hypothetical protein Naga_100394g3 [Nannochloropsis gaditana]
21.0819	20.3529	20.8994	20.4696	18.9534	18.4204	20.1655	19.7554	20.0164	19.7555	19.761	20.7942	-0.728967	-0.4298	-0.532933	-0.410033	-0.2609	1.0332	|IMET_6210|	gi|585109486|gb|EWM27301.1| ATPase, F0 complex, subunit D, mitochondrial [Nannochloropsis gaditana]
17.5768	16.8333	16.6234	16.4836	18.5531	18.1207	16.7919	15.4816	17.0483	16.997	17.7079	18.3038	-0.7435	-0.1398	-0.432333	-1.31027	-0.0513	0.595967	|IMET_6216|	gi|585109503|gb|EWM27308.1| Cleavage/polyadenylation specificity factor subunit A, partial [Nannochloropsis gaditana]
19.8649	20.1184	19.8484	20.5776	19.5327	19.4038	20.1054	19.8266	20.7658	19.7983	20.5915	19.0362	0.2535	0.729233	-0.128867	-0.278833	-0.967533	-1.55523	|IMET_6219|	gi|585109513|gb|EWM27315.1| chaperonin [Nannochloropsis gaditana]
17.5896	18.2012	18.045	18.4445	17.2263	17.5111	17.4366	18.4755	19.5789	19.5208	17.2431	19.4416	0.6116	0.3995	0.2848	1.0389	-0.0581333	2.19853	|IMET_6225|	gi|585109521|gb|EWM27321.1| Cytokinin riboside 5&apos;-monophosphate phosphoribohydrolase LOG [Nannochloropsis gaditana]
20.2424	19.9248	19.4059	19.677	20.4248	19.593	20.4115	20.112	19.487	19.94	20.4519	19.4592	-0.317533	0.271133	-0.831767	-0.299533	0.453	-0.9927	|IMET_6229|	gi|585109526|gb|EWM27326.1| cullin-associated nedd8-dissociated protein 1 [Nannochloropsis gaditana]
18.9776	19.718	19.893	19.8781	18.7204	18.9168	18.1674	19.8617	16.3228	19.3413	19.0223	17.927	0.740333	-0.0148667	0.1964	1.6943	3.01853	-1.0953	|IMET_623|	gi|585112989|gb|EWM30330.1| elongation factor p [Nannochloropsis gaditana]
20.3016	20.8983	21.1447	21.3279	20.5607	20.2759	20.7286	20.5584	21.4104	20.5743	20.4922	20.0525	0.5967	0.183267	-0.284767	-0.170167	-0.836067	-0.439667	|IMET_6232|	gi|585109529|gb|EWM27328.1| hypothetical protein Naga_100393g5 [Nannochloropsis gaditana]
17.4807	17.6037	17.3921	17.5013	16.2318	15.4374	17.1248	17.1758	17.1696	17.462	18.0994	16.8131	0.122933	0.109267	-0.794367	0.0510333	0.292433	-1.28633	|IMET_6235|	gi|585109536|gb|EWM27333.1| Peptidase aspartic [Nannochloropsis gaditana]
16.8357	16.5184	17.3216	17.8686	16.9626	16.2697	15.767	16.1835	17.462	16.0937	17.2845	17.7063	-0.317267	0.547033	-0.692967	0.416467	-1.36833	0.4218	|IMET_6237|	gi|585109538|gb|EWM27334.1| serine threonine protein [Nannochloropsis gaditana]
18.5182	18.5892	18.2832	18.5931	17.0248	17.5041	18.3732	18.3023	18.6252	17.5295	19.5927	15.8448	0.071	0.309867	0.479233	-0.0709	-1.09567	-3.74793	|IMET_624|	gi|1044604167|gb|ANT70528.1| cytochrome P450-dependent beta-carotene hydroxylase [Nannochloropsis oceanica]
17.0496	17.4511	18.3538	18.3482	16.3872	17.2348	17.5361	17.5724	18.3606	17.8738	17.939	17.2687	0.401433	-0.0056	0.847567	0.0362667	-0.4868	-0.670333	|IMET_6248|	gi|585109472|gb|EWM27290.1| protein of unknown function DUF933 [Nannochloropsis gaditana]
19.0199	17.2234	19.6297	19.1774	19.7558	14.781	20.5449	19.954	19.2493	18.4258	16.1611	15.6712	-1.79653	-0.452233	-4.97483	-0.5909	-0.823467	-0.489967	|IMET_6253|	gi|585109468|gb|EWM27286.1| abc transporter atp-binding protein [Nannochloropsis gaditana]
16.4715	17.3396	19.711	19.8764	19.5132	18.9574	17.9743	18.6935	17.4482	20.1196	17.8181	17.7051	0.8681	0.1654	-0.555733	0.719133	2.67147	-0.113	|IMET_6255|	gi|585109463|gb|EWM27281.1| translocated promoter region [Nannochloropsis gaditana]
23.2851	23.1113	22.9158	22.9378	22.566	22.3639	23.0129	23.0972	23.1777	23.1942	22.3955	23.1209	-0.173833	0.0220333	-0.202067	0.0843667	0.0164667	0.7254	|IMET_626|	gi|585112887|gb|EWM30228.1| mitochondrial-processing peptidase alpha subunit [Nannochloropsis gaditana]
20.196	20.5656	20.7682	20.7019	22.132	21.5517	20.6479	21.2094	20.3167	20.8799	20.9254	20.049	0.369633	-0.0662333	-0.580233	0.5615	0.5632	-0.876467	|IMET_6262|	gi|585109444|gb|EWM27263.1| ccr4-not transcription [Nannochloropsis gaditana]
19.1063	19.6325	18.7938	18.6088	18.5474	18.7974	18.9206	19.028	19.2454	19.2092	18.5301	19.2224	0.5262	-0.185	0.250033	0.1074	-0.0362667	0.692333	|IMET_6264|	gi|585109442|gb|EWM27261.1| dead-box atp-dependent rna helicase [Nannochloropsis gaditana]
25.616	25.7707	25.3666	25.0723	24.9761	24.1029	25.4667	25.6985	24.8964	25.0473	25.5134	24.2565	0.1547	-0.2943	-0.873133	0.231767	0.1509	-1.25687	|IMET_627|	gi|585112940|gb|EWM30281.1| elongation factor 2 [Nannochloropsis gaditana]
20.5845	20.4272	20.8796	21.1164	20.5295	20.6636	20.6402	20.2857	21.0064	20.7579	20.1586	19.8856	-0.1573	0.2368	0.1341	-0.3545	-0.2485	-0.273	|IMET_6270|	gi|585109438|gb|EWM27257.1| udp-sulfoquinovose synthase [Nannochloropsis gaditana]
20.1719	20.5552	20.5122	20.3944	19.7849	18.9669	19.5862	19.8972	19.7876	19.6196	21.4135	20.6649	0.383267	-0.1178	-0.818033	0.310967	-0.168	-0.748567	|IMET_6281|	gi|585109446|gb|EWM27265.1| importin subunit beta-1 [Nannochloropsis gaditana]
21.2665	20.9304	20.9425	20.6078	20.3415	20.0321	21.1948	21.0441	20.5165	20.444	20.506	20.8152	-0.3361	-0.334633	-0.3094	-0.150733	-0.0725333	0.3092	|IMET_6283|	gi|585109419|gb|EWM27238.1| atp synthase subunit delta [Nannochloropsis gaditana]
20.4991	20.4907	20.4028	20.0714	20.5514	19.9655	20.5287	20.6612	20.4955	20.4541	20.4877	20.7808	-0.0084	-0.331467	-0.585867	0.132567	-0.0413333	0.293167	|IMET_629|	gi|585112951|gb|EWM30292.1| glucose-6-phosphate isomerase [Nannochloropsis gaditana]
15.8589	16.004	15.4874	16.3354	13.8864	15.3471	15.7877	15.3655	15.7763	15.9928	16.6172	16.3021	0.145133	0.848033	1.46073	-0.4222	0.216567	-0.315167	|IMET_63|	gi|585108684|gb|EWM26596.1| bifunctional aspartokinase i homoserine dehydrogenase i [Nannochloropsis gaditana]
16.3942	16.4702	16.2007	15.9266	15.824	15.7002	14.6375	15.1097	17.5863	16.8515	15.4777	15.7209	0.0759667	-0.2741	-0.123833	0.4722	-0.734867	0.243167	|IMET_6304|	gi|585109359|gb|EWM27179.1| mitochondrial import inner membrane translocase subunit tim50 [Nannochloropsis gaditana]
16.0916	14.6659	16.9439	16.9792	15.1062	15.3002	16.2695	17.3408	17.4289	17.3696	17.1272	17.145	-1.42563	0.0352667	0.193967	1.0713	-0.0593	0.0177667	|IMET_6306|	gi|585109348|gb|EWM27168.1| lamin-b receptor [Nannochloropsis gaditana]
20.9766	20.8976	20.7072	21.6475	20.3817	20.345	20.8961	20.9721	20.6593	21.5849	19.7308	22.9238	-0.079	0.940267	-0.0367333	0.0760667	0.925533	3.19293	|IMET_6309|	gi|553190821|ref|XP_005855269.1| phosphoribosylaminoimidazolecarboxamide formyltransferase / IMP cyclohydrolase, partial [Nannochloropsis gaditana CCMP526] &gt;gi|422293794|gb|EKU21094.1| phosphoribosylaminoimidazolecarboxamide formyltransferase / IMP cyclohydrolase, partial [Nannochloropsis gaditana CCMP526]
16.1411	15.6052	16.6379	16.6347	14.9218	14.8457	15.9093	16.0479	16.3909	15.4645	17.1983	16.473	-0.535833	-0.00313333	-0.0761667	0.138667	-0.926333	-0.725333	|IMET_6310|	gi|553190827|ref|XP_005855271.1| large subunit ribosomal protein L1 [Nannochloropsis gaditana CCMP526] &gt;gi|422293796|gb|EKU21096.1| large subunit ribosomal protein L1 [Nannochloropsis gaditana CCMP526] &gt;gi|585109362|gb|EWM27182.1| 50s ribosomal protein l1 [Nannochloropsis gaditana]
17.82	16.775	17.8969	17.9701	19.1324	16.9731	16.3726	18.0138	15.6743	17.3547	16.5899	17.871	-1.04493	0.0732667	-2.15927	1.64113	1.68037	1.28117	|IMET_6314|	gi|585109354|gb|EWM27174.1| dna polymerase v [Nannochloropsis gaditana]
16.94	17.1438	16.7728	16.9067	16.154	15.4162	17.0667	17.0054	16.6183	16.5158	16.1785	16.5667	0.203867	0.133867	-0.737767	-0.0613	-0.1025	0.3882	|IMET_6317|	gi|585109347|gb|EWM27167.1| glycyl-trna synthetase [Nannochloropsis gaditana]
14.8771	15.7909	15.1872	17.7592	17.329	16.3889	16.7652	14.5105	15.2896	16.1932	16.9011	17.5534	0.913767	2.57207	-0.9401	-2.25463	0.9036	0.652333	|IMET_6318|	gi|585109327|gb|EWM27147.1| thioredoxin m [Nannochloropsis gaditana]
19.1714	19.5848	19.0597	20.0901	17.963	18.4688	19.5362	19.7041	19.707	19.4632	19.0831	18.3502	0.4134	1.0304	0.505733	0.167967	-0.2438	-0.7329	|IMET_6319|	gi|585109385|gb|EWM27205.1| nucleoredoxin [Nannochloropsis gaditana]
17.7312	17.7356	17.5431	17.115	16.6515	17.179	17.5906	17.5125	18.0922	19.2428	18.0796	19.8257	0.00436667	-0.428133	0.527533	-0.0781	1.15063	1.7461	|IMET_6330|	gi|585109345|gb|EWM27165.1| adenylosuccinate lyase [Nannochloropsis gaditana]
17.6711	16.7974	17.7881	17.1571	16.6289	16.8506	17.6538	17.3561	17.4433	18.1716	16.5635	16.6942	-0.873667	-0.631	0.2217	-0.297733	0.728267	0.130667	|IMET_6332|	gi|585109378|gb|EWM27198.1| ATP-NAD kinase, PpnK-type, alpha/beta [Nannochloropsis gaditana]
14.4198	14.4639	16.4656	16.1344	15.4159	15.2015	15.0365	14.6432	16.9855	17.19	15.9731	16.2445	0.0441	-0.331233	-0.214333	-0.3933	0.204533	0.271367	|IMET_6335|	gi|585109339|gb|EWM27159.1| clavaminate synthase-like protein [Nannochloropsis gaditana]
20.4971	20.5305	20.5422	20.5965	20.6126	20.1832	21.5798	21.3997	21.5113	20.9663	20.7781	20.8787	0.0334	0.0543333	-0.4294	-0.180067	-0.545067	0.1006	|IMET_6337|	gi|298712253|emb|CBJ26704.1| similar to DEK oncogene (DNA binding) [Ectocarpus siliculosus]
22.6204	22.1783	22.9074	22.0029	22.1613	21.8991	21.5445	20.9669	22.0668	21.0049	21.842	18.7576	-0.4421	-0.9045	-0.262167	-0.577667	-1.06187	-3.08437	|IMET_6338|	gi|585109333|gb|EWM27153.1| hypothetical protein Naga_100010g45 [Nannochloropsis gaditana]
14.6106	13.4064	14.5216	14.8306	16.2459	15.4099	14.9704	15.5269	14.96	15.045	15.0151	16.957	-1.20417	0.309	-0.836067	0.556567	0.085	1.9419	|IMET_6339|	gi|585109322|gb|EWM27142.1| nuclear transport [Nannochloropsis gaditana]
20.3757	19.8621	19.9471	19.7787	19.8973	19.4368	20.3916	20.385	20.0794	20.3187	19.3937	19.501	-0.513633	-0.1684	-0.460467	-0.00663333	0.239267	0.1073	|IMET_6341|	gi|585109384|gb|EWM27204.1| aspartate aminotransferase [Nannochloropsis gaditana]
16.3312	15.4098	15.1805	14.8103	14.2489	15.1804	14.859	15.5297	15.2837	14.7642	15.297	15.9255	-0.921433	-0.370233	0.931533	0.670667	-0.5195	0.628533	|IMET_6351|	gi|585109353|gb|EWM27173.1| bifunctional dethiobiotin synthetase adenosylmethionine-8-amino-7-oxononanoate aminotransferase [Nannochloropsis gaditana]
20.1597	20.6251	19.7178	20.1094	20.9114	20.6138	20.1832	20.609	19.4585	19.8998	20.93	20.7536	0.4654	0.3916	-0.297533	0.425767	0.441267	-0.176433	|IMET_6358|	gi|585109399|gb|EWM27219.1| abc transporter g family member 29 [Nannochloropsis gaditana]
18.5535	18.8154	18.5894	18.2759	17.5646	17.6712	17.8783	17.9639	17.7006	17.8895	19.2385	18.4396	0.261933	-0.3135	0.106633	0.0855667	0.188867	-0.7989	|IMET_6362|	gi|585109334|gb|EWM27154.1| Pentatricopeptide repeat containing protein [Nannochloropsis gaditana]
15.2975	15.0155	15.7538	15.629	18.0802	16.2957	15.5859	14.7192	14.4872	15.1625	14.7983	16.0636	-0.281967	-0.124767	-1.7845	-0.866667	0.6753	1.26533	|IMET_6363|	gi|585109324|gb|EWM27144.1| brefeldin a-inhibited guanine nucleotide-exchange protein 1 [Nannochloropsis gaditana]
19.708	20.1252	20.2518	20.3582	19.9738	19.8272	19.5919	20.2068	21.0335	20.187	19.7	17.7181	0.4172	0.106333	-0.146633	0.614933	-0.846567	-1.98187	|IMET_6371|	gi|585109313|gb|EWM27133.1| delta-aminolevulinic acid dehydratase [Nannochloropsis gaditana]
19.7383	20.2289	19.4865	19.8878	20.9614	20.8525	19.8343	20.5251	19.1734	20.2106	19.8753	18.9611	0.490633	0.4013	-0.108833	0.690833	1.03727	-0.9142	|IMET_6372|	gi|585109320|gb|EWM27140.1| putative aldehyde oxidase 2 [Nannochloropsis gaditana]
21.1481	21.1018	21.8673	21.6327	20.2916	20.7845	19.8044	19.489	21.2338	20.5588	20.1364	20.1758	-0.0463	-0.234667	0.4929	-0.315367	-0.675	0.0394	|IMET_6379|	gi|585109314|gb|EWM27134.1| ef-1 guanine nucleotide exchange domain-containing [Nannochloropsis gaditana]
21.9485	21.8241	21.9827	21.8927	22.4507	22.5796	23.177	22.2569	22.0492	22.2425	21.8518	22.0267	-0.124467	-0.09	0.128867	-0.920067	0.1933	0.174933	|IMET_6380|	gi|585109346|gb|EWM27166.1| ribosomal protein s16 [Nannochloropsis gaditana]
22.3532	22.2298	22.7265	22.504	22.008	21.4952	21.6435	21.322	21.9659	21.7124	21.8643	23.1788	-0.123433	-0.222467	-0.512833	-0.321433	-0.2535	1.3145	|IMET_6381|	gi|585109387|gb|EWM27207.1| mitochondrial phosphate transporter [Nannochloropsis gaditana]
18.2922	18.3852	19.5901	19.2766	18.7509	18.8001	18.7557	17.6355	19.4957	18.6037	17.7512	18.9293	0.0930333	-0.313567	0.0491667	-1.12013	-0.891967	1.17807	|IMET_6388|	gi|585109409|gb|EWM27229.1| peptide methionine sulfoxide reductase b5 [Nannochloropsis gaditana]
17.9298	18.1554	19.1139	19.1304	17.7762	16.1973	17.262	18.0708	16.9619	16.3162	17.441	16.125	0.225533	0.0165667	-1.57887	0.8088	-0.6457	-1.31603	|IMET_639|	gi|585112974|gb|EWM30315.1| hypothetical protein Naga_100003g147 [Nannochloropsis gaditana]
17.3099	17.1032	17.5615	18.2087	17.0301	16.5173	17.7224	18.0655	18.1696	18.5383	17.4439	17.6147	-0.2067	0.647167	-0.5128	0.3431	0.368733	0.170767	|IMET_6390|	gi|585109390|gb|EWM27210.1| rme1-like gtpase atpase without a c-terminal eh domain protein [Nannochloropsis gaditana]
19.0579	18.7112	18.9743	18.5467	19.0754	18.0906	18.7511	18.4348	18.5897	18.6642	18.0262	18.3991	-0.346633	-0.427533	-0.9848	-0.316267	0.0745	0.3729	|IMET_6397|	gi|585109307|gb|EWM27128.1| small nuclear ribonucleoprotein associated protein b [Nannochloropsis gaditana]
18.2588	18.5225	18.5056	18.397	17.5613	16.8908	18.1005	18.5264	19.3816	18.8084	17.585	18.7431	0.263667	-0.1086	-0.6705	0.425867	-0.573267	1.1581	|IMET_6398|	gi|585109310|gb|EWM27131.1| ornithine aminotransferase [Nannochloropsis gaditana]
17.6244	17.1877	17.5978	17.0464	16.4694	14.8175	16.9357	15.1799	17.3539	17.1154	18.2783	17.2548	-0.4367	-0.551333	-1.6519	-1.7558	-0.238567	-1.0235	|IMET_6403|	gi|585109260|gb|EWM27083.1| histidyl-trna synthetase [Nannochloropsis gaditana]
17.5616	17.8512	17.8745	18.1974	17.3829	17.9311	16.7774	16.3326	18.448	18.1965	17.1097	17.678	0.289567	0.322967	0.548267	-0.444767	-0.251467	0.568333	|IMET_6414|	gi|585109263|gb|EWM27086.1| carboxyl-terminal protease [Nannochloropsis gaditana]
17.9356	17.8654	17.6456	17.5835	19.0528	18.728	18.6106	19.1527	18.4271	18.2563	18.4042	17.3959	-0.0702667	-0.0620667	-0.324733	0.542067	-0.170767	-1.0083	|IMET_6415|	gi|553190224|ref|XP_005855151.1| tpr repeat nuclear phosphoprotein, partial [Nannochloropsis gaditana CCMP526] &gt;gi|422293912|gb|EKU21212.1| tpr repeat nuclear phosphoprotein, partial [Nannochloropsis gaditana CCMP526]
16.1904	15.857	15.6534	15.6052	14.671	15.2966	15.7999	14.3339	15.3478	15.0284	15.6935	16.959	-0.333367	-0.0482	0.625633	-1.46607	-0.3194	1.26557	|IMET_6420|	gi|585109273|gb|EWM27096.1| isoprenoid biosynthesis enzyme [Nannochloropsis gaditana]
20.5533	20.9264	21.528	21.6751	20.7211	20.8818	20.8136	21.0068	20.189	20.7865	21.1733	21.5494	0.3731	0.147133	0.160767	0.193233	0.597533	0.376133	|IMET_6428|	gi|529274250|gb|AGS78408.1| malonyl-CoA:Acyl carrier protein transacylase [Nannochloropsis gaditana] &gt;gi|585109272|gb|EWM27095.1| malonyl- :acp transacylase [Nannochloropsis gaditana]
15.3268	14.7121	16.9051	16.3762	15.4388	15.929	15.5878	14.8755	15.6222	16.3311	14.935	15.4496	-0.614733	-0.528933	0.490167	-0.7123	0.708867	0.514667	|IMET_6429|	gi|585109268|gb|EWM27091.1| orotidine-5-monophosphate decarboxylase and orotate phosphoribosyl [Nannochloropsis gaditana]
18.005	18.5137	18.5461	17.6831	17.0105	16.1511	17.8084	18.3849	18.2163	18.4221	18.5243	16.5952	0.508733	-0.863033	-0.8594	0.576533	0.205833	-1.92913	|IMET_6432|	gi|585109279|gb|EWM27102.1| LETM1-like protein [Nannochloropsis gaditana]
16.7708	15.9199	16.2196	16.5565	14.2015	16.1573	16.2212	16.3103	16.9627	16.17	15.8913	16.9212	-0.850933	0.336967	1.95573	0.0891	-0.792733	1.02983	|IMET_6434|	gi|585109288|gb|EWM27111.1| tbp-associated factor 15b [Nannochloropsis gaditana]
17.8248	17.643	18.3575	17.7201	18.2237	18.346	19.1474	18.5541	18.6062	18.5582	17.5842	17.9458	-0.1818	-0.637433	0.122267	-0.5933	-0.048	0.3616	|IMET_6442|	gi|585109280|gb|EWM27103.1| Ion transport [Nannochloropsis gaditana]
15.8944	15.6421	16.3691	15.5632	15.9562	15.6185	15.8467	15.1041	16.0899	16.0551	15.1411	17.3728	-0.252267	-0.805867	-0.337667	-0.742633	-0.0348	2.23177	|IMET_6448|	gi|585109254|gb|EWM27079.1| Protein of unknown function DUF4336 [Nannochloropsis gaditana]
19.8314	20.2682	20.2941	20.4171	20.1068	20.5896	20.8309	20.2545	20.8922	19.9582	20.9072	20.0016	0.4368	0.123033	0.482733	-0.576367	-0.934067	-0.9056	|IMET_6455|	gi|1044604163|gb|ANT70526.1| zeaxanthin epoxidase 1 [Nannochloropsis oceanica]
20.325	20.3857	19.8031	20.2583	19.7713	19.9641	20.5144	19.117	20.4096	16.1624	19.3137	19.1687	0.0607	0.4552	0.192767	-1.3974	-4.24723	-0.144967	|IMET_6457|	gi|585109215|gb|EWM27041.1| light harvesting complex protein [Nannochloropsis gaditana]
21.9477	22.2806	22.0765	22.1725	20.8208	21.3046	21.4115	21.1582	22.0316	21.8699	22.0868	21.051	0.332833	0.0959333	0.483767	-0.253233	-0.1617	-1.03573	|IMET_646|	gi|585112922|gb|EWM30263.1| Protein of unknown function DUF4281 [Nannochloropsis gaditana]
19.6869	19.4323	20.4143	20.5025	19.3201	19.071	20.306	19.4689	19.938	19.9731	19.6136	19.8359	-0.254633	0.0882	-0.249133	-0.8371	0.0350333	0.222367	|IMET_6462|	gi|585109205|gb|EWM27031.1| hypothetical protein Naga_100056g38 [Nannochloropsis gaditana]
18.7547	18.5304	19.8398	19.6851	19.6524	19.5272	19.3531	18.8301	19.2468	19.3015	18.9043	18.7558	-0.224367	-0.154633	-0.125267	-0.523067	0.0547333	-0.148533	|IMET_6463|	gi|585109218|gb|EWM27044.1| eukaryotic translation initiation factor 2 subunit 3 [Nannochloropsis gaditana]
22.7946	22.4158	23.5783	23.1779	23.8275	23.3931	23.1507	23.1686	24.4068	24.1277	22.5088	23.1853	-0.378833	-0.400367	-0.434433	0.0179	-0.2791	0.676567	|IMET_6474|	gi|585109240|gb|EWM27066.1| glutamate ammonia ligase [Nannochloropsis gaditana]
24.5549	24.5774	24.0483	24.1734	24.0703	24.1474	24.4462	24.9838	25.2502	24.371	23.4687	21.9514	0.0225333	0.1251	0.0770667	0.537533	-0.879167	-1.51737	|IMET_6482|	gi|585109204|gb|EWM27030.1| light-harvesting protein [Nannochloropsis gaditana]
22.832	22.741	22.2647	22.1428	22.8843	23.2013	23.465	22.8343	23.0731	22.8898	21.477	22.1824	-0.0910333	-0.121967	0.317067	-0.630733	-0.183267	0.705467	|IMET_6484|	gi|585109217|gb|EWM27043.1| phosphoenolpyruvate carboxykinase [Nannochloropsis gaditana]
19.4674	19.7616	19.0409	19.8414	18.9808	20.3248	19.652	20.3046	19.709	20.1337	15.6586	15.0188	0.2942	0.800533	1.34393	0.6526	0.4247	-0.639767	|IMET_6485|	gi|585109224|gb|EWM27050.1| hypothetical protein Naga_100056g10 [Nannochloropsis gaditana]
18.5487	18.6224	17.8932	18.0306	18.179	18.5394	17.5298	19.1402	18.8119	19.0233	17.7868	18.8844	0.0737333	0.1374	0.3604	1.6104	0.2114	1.0976	|IMET_6487|	gi|585109211|gb|EWM27037.1| peptidyl-prolyl cis-trans isomerase b precursor [Nannochloropsis gaditana]
20.0825	20.3736	19.541	19.3579	19.758	19.2608	20.5175	20.7374	19.48	19.8108	19.7127	19.4522	0.291067	-0.183033	-0.4972	0.219867	0.330833	-0.2605	|IMET_6495|	gi|585109197|gb|EWM27025.1| histone deacetylase [Nannochloropsis gaditana]
20.8868	20.5139	20.6493	20.1636	20.3073	20.482	20.6753	20.8156	20.7974	22.0927	20.4535	22.8598	-0.3729	-0.485733	0.174667	0.140267	1.2953	2.40637	|IMET_650|	gi|585112920|gb|EWM30261.1| imp dehydrogenase [Nannochloropsis gaditana]
19.3688	19.2497	20.3645	20.3379	19.2027	18.699	19.3535	19.2298	19.2969	19.5781	20.075	19.9868	-0.119067	-0.0266667	-0.503733	-0.123733	0.2812	-0.0882	|IMET_6506|	gi|585109175|gb|EWM27005.1| propionyl- alpha subunit [Nannochloropsis gaditana]
17.3009	17.4011	18.9142	19.1227	18.7664	17.0671	19.246	19.0134	18.5082	19.028	14.084	14.7136	0.100233	0.2085	-1.6993	-0.232633	0.519767	0.6296	|IMET_6509|	gi|585109167|gb|EWM26997.1| 4-hydroxy-3-methylbut-2-enyl diphosphate reductase [Nannochloropsis gaditana]
16.7569	16.9046	14.0861	15.0504	15.2807	16.6798	16.1615	16.7912	17.3395	17.8953	15.2368	15.2347	0.147667	0.9643	1.3991	0.629767	0.5558	-0.0021	|IMET_6511|	gi|585109179|gb|EWM27009.1| endosomal p24a protein [Nannochloropsis gaditana]
19.4846	19.1237	19.0001	18.4206	18.4707	17.5952	18.6677	18.0041	16.7267	17.9825	14.9145	15.2784	-0.360833	-0.5795	-0.875467	-0.663633	1.25583	0.363867	|IMET_6512|	gi|585109176|gb|EWM27006.1| Peptidase M16 [Nannochloropsis gaditana]
18.3089	18.7174	18.2001	17.8673	17.6539	16.2143	19.0755	19.0408	18.7648	18.6068	18.6962	17.7761	0.408567	-0.332833	-1.4396	-0.0347333	-0.158033	-0.920067	|IMET_6513|	gi|585109176|gb|EWM27006.1| Peptidase M16 [Nannochloropsis gaditana]
20.0185	21.0211	20.6527	21.2329	20.5741	20.95	20.4359	21.2676	21.4797	22.0072	21.1909	20.8691	1.00257	0.580233	0.375967	0.8317	0.527533	-0.321733	|IMET_6515|	gi|585109172|gb|EWM27002.1| cysteine synthase [Nannochloropsis gaditana]
15.3843	15.2363	15.1703	16.0592	15.1029	14.957	14.8211	14.8263	16.498	15.3115	16.4173	17.2529	-0.148	0.888933	-0.1459	0.00513333	-1.1865	0.835567	|IMET_6518|	gi|585109180|gb|EWM27010.1| iron-containing alcohol dehydrogenase [Nannochloropsis gaditana]
20.899	21.0837	20.9024	21.0399	19.815	19.4596	20.034	20.8063	20.4113	20.655	20.6337	20.5108	0.1847	0.1375	-0.3554	0.772367	0.243733	-0.122867	|IMET_6519|	gi|585109165|gb|EWM26995.1| mannitol dehydrogenase [Nannochloropsis gaditana]
19.5044	19.8322	19.2822	19.1441	18.7704	18.8626	19.6913	20.3441	19.4097	19.812	19.4382	19.1969	0.327767	-0.1381	0.0922	0.6528	0.402367	-0.241367	|IMET_6524|	gi|585109171|gb|EWM27001.1| lon protease-like mitochondrial [Nannochloropsis gaditana]
17.8732	17.4209	18.1058	16.9469	16.5675	15.2007	16.9268	16.941	17.7944	17.5739	17.4208	17.4323	-0.452333	-1.15883	-1.36673	0.0142	-0.220467	0.0115333	|IMET_6530|	gi|585109148|gb|EWM26981.1| 26s proteasome non-atpase regulatory subunit 11 [Nannochloropsis gaditana]
16.2969	14.8625	15.7526	14.6723	17.6727	16.1199	15.7999	16.1692	16.7675	16.7107	14.8684	16.6594	-1.43447	-1.0803	-1.5528	0.369267	-0.0568333	1.791	|IMET_6536|	gi|585109155|gb|EWM26988.1| brain protein 44-like protein [Nannochloropsis gaditana]
17.5436	17.3635	18.2609	18.1503	16.3449	17.8698	18.2246	18.2818	17.2891	17.2023	18.4997	18.4376	-0.180133	-0.110533	1.5249	0.0572333	-0.0868	-0.0621	|IMET_6546|	gi|585109130|gb|EWM26968.1| mitochondrial 28s ribosomal s29-like protein [Nannochloropsis gaditana]
15.1044	14.6281	17.2342	17.3164	15.7298	14.6404	15.5967	15.8763	15.4313	17.118	17.7382	16.8692	-0.476333	0.0822	-1.0894	0.279533	1.6867	-0.869033	|IMET_6549|	gi|298711044|emb|CBJ26439.1| conserved unknown protein [Ectocarpus siliculosus]
20.9226	20.2539	21.2626	21.1856	20.5225	20.7564	19.5874	19.7436	21.0242	19.2809	21.4758	20.2463	-0.668633	-0.0769667	0.233933	0.156167	-1.7433	-1.22953	|IMET_655|	gi|585112879|gb|EWM30220.1| 60s ribosomal protein l13a [Nannochloropsis gaditana]
15.4205	14.8213	14.7252	14.4109	15.5474	15.4386	15.7207	14.6988	15.3302	14.9925	14.9011	15.3177	-0.5992	-0.314333	-0.108767	-1.02193	-0.3377	0.416567	|IMET_6551|	gi|553180209|ref|XP_005853364.1| smu-1 suppressor of mec-8 and unc-52-like protein, partial [Nannochloropsis gaditana CCMP526] &gt;gi|422295700|gb|EKU22999.1| smu-1 suppressor of mec-8 and unc-52-like protein, partial [Nannochloropsis gaditana CCMP526]
17.1107	17.3487	15.3555	18.8591	17.5756	17.25	19.0697	19.1957	18.8786	19.7283	15.0426	16.3913	0.238033	3.50363	-0.325633	0.125967	0.849767	1.34867	|IMET_6580|	gi|585109072|gb|EWM26935.1| Actin cross-linking [Nannochloropsis gaditana]
16.6645	16.6864	16.4306	16.1037	16.0771	14.9729	16.2968	17.1329	16.7855	17.0664	16.9716	16.8285	0.0218667	-0.326967	-1.1042	0.836067	0.2809	-0.143033	|IMET_6581|	gi|585109066|gb|EWM26931.1| signal recognition particle receptor subunit beta [Nannochloropsis gaditana]
19.325	19.588	18.3892	17.6541	18.3482	17.8184	17.9427	17.2054	18.1632	18.716	17.8915	17.4324	0.262967	-0.735133	-0.5298	-0.737367	0.552833	-0.459167	|IMET_6595|	gi|553191654|ref|XP_005855424.1| hypothetical protein NGA_0121000 [Nannochloropsis gaditana CCMP526] &gt;gi|422293631|gb|EKU20931.1| hypothetical protein NGA_0121000 [Nannochloropsis gaditana CCMP526]
14.0286	14.7097	14.8663	14.4376	15.1719	15.1285	14.7639	14.6457	14.7687	15.2996	14.6606	15.3199	0.681067	-0.428667	-0.0434667	-0.118167	0.530867	0.6593	|IMET_6609|	gi|585110126|gb|EWM27817.1| hypothetical protein Naga_101547g1, partial [Nannochloropsis gaditana]
15.9495	15.8866	16.0504	16.6257	16.4373	14.7388	16.4048	16.198	15.585	16.0126	16.6348	17.4932	-0.0629	0.575333	-1.69843	-0.206767	0.427533	0.858367	|IMET_6614|	gi|585099980|gb|EWM20402.1| proteasome subunit beta type-2 [Nannochloropsis gaditana]
16.0349	14.9975	15.7265	15.3351	16.6069	16.4236	17.19	17.4907	16.5337	15.3518	16.1538	14.7321	-1.0374	-0.391367	-0.183267	0.300733	-1.18193	-1.42173	|IMET_6620|	gi|299471668|emb|CBN76890.1| conserved unknown protein [Ectocarpus siliculosus]
20.4982	20.8687	20.5944	20.1683	21.2453	20.172	21.1353	20.2068	20.7886	19.1003	20.4643	17.1217	0.370533	-0.426167	-1.07333	-0.928533	-1.68833	-3.3426	|IMET_6621|	gi|298710460|emb|CBJ25524.1| Magnesium chelatase subunit H, putative chloroplast precursor [Ectocarpus siliculosus]
17.1777	17.3529	17.9668	18.6758	17.0482	16.5746	16.1248	16.0694	16.9079	17.142	15.4528	15.2683	0.1752	0.709067	-0.4736	-0.0553667	0.234167	-0.1845	|IMET_6637|	gi|585101747|gb|EWM21516.1| circadian rna-binding protein chlamy 1 subunit c1 [Nannochloropsis gaditana]
19.1403	19.2451	19.6835	19.5616	18.362	17.5468	19.0372	18.0702	18.6406	19.0341	19.1213	19.5404	0.104767	-0.1219	-0.8152	-0.967	0.3935	0.419167	|IMET_6643|	gi|585101710|gb|EWM21480.1| glycyl-trna synthetase [Nannochloropsis gaditana]
24.5497	24.3278	24.9595	24.7967	25.5367	25.3679	25.1468	24.1137	24.9605	24.9768	24.0221	24.0319	-0.221933	-0.162733	-0.1688	-1.03307	0.0163333	0.00983333	|IMET_6653|	gi|585101715|gb|EWM21485.1| translation elongation factor 1 [Nannochloropsis gaditana]
17.8835	18.9542	19.4197	19.1508	17.35	18.857	17.1807	18.8929	19.9578	19.2834	17.6662	18.846	1.0707	-0.2689	1.50707	1.71213	-0.674367	1.17983	|IMET_6656|	gi|585101726|gb|EWM21496.1| hypersensitive-induced response protein [Nannochloropsis gaditana]
24.1013	24.1606	23.9619	24.1721	25.144	24.7915	24.2711	24.4763	24.3616	24.6245	24.7548	25.488	0.0593	0.2102	-0.3525	0.2052	0.2629	0.733167	|IMET_6663|	gi|585101722|gb|EWM21492.1| histone 2 [Nannochloropsis gaditana]
16.0021	16.2683	16.8202	18.0839	16.4607	15.155	16.2855	14.3935	16.4052	15.0051	15.6742	15.8237	0.266267	1.26363	-1.3057	-1.89203	-1.4001	0.149533	|IMET_6664|	gi|585101714|gb|EWM21484.1| hypothetical protein Naga_100019g52 [Nannochloropsis gaditana]
17.9219	17.6557	18.0891	17.7628	17.7858	17.1607	17.8702	17.1551	18.2566	17.3735	17.5168	17.3294	-0.2662	-0.326233	-0.6251	-0.7151	-0.8831	-0.187333	|IMET_6666|	gi|585101686|gb|EWM21456.1| Protein of unknown function DUF2358 [Nannochloropsis gaditana]
18.746	17.7491	18.833	18.2511	19.1857	18.1941	18.3739	17.1435	18.7806	18.7169	18.5329	17.9314	-0.996867	-0.5819	-0.991667	-1.23043	-0.0637667	-0.6015	|IMET_6671|	gi|585101740|gb|EWM21510.1| signal peptide peptidase family protein [Nannochloropsis gaditana]
18.1822	18.361	17.9779	17.9461	16.9569	17.0031	16.2676	17.0144	16.8911	16.2401	16.7639	16.8848	0.178767	-0.0317667	0.0462333	0.746867	-0.651033	0.120967	|IMET_6674|	gi|585101688|gb|EWM21458.1| farnesyl pyrophosphate synthase [Nannochloropsis gaditana]
20.356	19.1212	19.1432	18.7846	20.501	18.8056	19.4824	19.3779	19.9118	19.5094	19.4514	18.9481	-1.23477	-0.3586	-1.6954	-0.1045	-0.402367	-0.503267	|IMET_6688|	gi|553181774|ref|XP_005853622.1| small subunit ribosomal protein S11e [Nannochloropsis gaditana CCMP526] &gt;gi|422295434|gb|EKU22733.1| small subunit ribosomal protein S11e [Nannochloropsis gaditana CCMP526] &gt;gi|585101691|gb|EWM21461.1| 40s ribosomal protein [Nannochloropsis gaditana]
19.1708	18.9219	19.1419	18.2154	18.1405	18.5082	18.9906	18.4367	18.6964	17.713	18.2491	20.0163	-0.248933	-0.9265	0.367767	-0.553933	-0.9834	1.7672	|IMET_669|	gi|585112950|gb|EWM30291.1| nadh ubiquinone [Nannochloropsis gaditana]
18.8991	18.9646	19.2007	18.9735	18.664	17.7986	19.3222	18.6839	17.8862	16.5205	18.6243	19.119	0.0655	-0.2272	-0.865467	-0.638333	-1.36563	0.494733	|IMET_6692|	gi|553181777|ref|XP_005853623.1| hypothetical protein NGA_0430001 [Nannochloropsis gaditana CCMP526] &gt;gi|422295435|gb|EKU22734.1| hypothetical protein NGA_0430001 [Nannochloropsis gaditana CCMP526] &gt;gi|585101741|gb|EWM21511.1| Mitochondrial glycoprotein [Nannochloropsis gaditana]
21.1247	20.9344	21.3329	21.1493	22.2896	22.0497	21.3499	21.4333	20.5564	21.0857	21.4091	21.2548	-0.190367	-0.183567	-0.2399	0.0834	0.5293	-0.154333	|IMET_6705|	gi|553180985|ref|XP_005853493.1| mitochondrion protein [Nannochloropsis gaditana CCMP526] &gt;gi|422295567|gb|EKU22866.1| mitochondrion protein [Nannochloropsis gaditana CCMP526]
18.4318	17.7926	17.3762	18.2059	17.6089	15.6485	18.9794	18.9218	17.0966	18.9194	19.0642	19.7805	-0.639133	0.829633	-1.96037	-0.0575667	1.82283	0.7163	|IMET_6707|	gi|585101704|gb|EWM21474.1| hypothetical protein Naga_100019g1, partial [Nannochloropsis gaditana]
20.0523	19.1137	19.597	20.036	19.7749	19.8792	20.7932	20.4278	20.2022	19.9004	18.1129	16.3489	-0.9386	0.438967	0.1043	-0.365467	-0.3018	-1.76407	|IMET_671|	gi|585112984|gb|EWM30325.1| ribophorin ii family protein [Nannochloropsis gaditana]
20.2823	20.3816	19.7655	19.4338	20.6871	19.9643	20.8556	21.0681	20.1415	20.1724	20.0125	19.5944	0.0993	-0.331733	-0.722767	0.2125	0.0309	-0.418033	|IMET_6718|	gi|585101651|gb|EWM21423.1| trehalose phosphate synthase [Nannochloropsis gaditana]
24.0858	23.8503	23.7255	24.2113	23.7035	23.699	24.0023	23.7774	23.7109	23.9854	23.3884	24.4313	-0.2355	0.485767	-0.00446667	-0.224867	0.274467	1.0429	|IMET_673|	gi|585112988|gb|EWM30329.1| vacuolar h+-atpase a subunit [Nannochloropsis gaditana]
22.1529	22.038	21.9909	22.117	21.0116	20.8242	21.5389	21.5646	21.5802	21.7999	20.6349	22.1557	-0.1149	0.126167	-0.187333	0.0257333	0.219667	1.52083	|IMET_6730|	gi|585101637|gb|EWM21411.1| trifunctional enzyme subunit mitochondrial [Nannochloropsis gaditana]
16.7358	16.8199	15.6443	16.3588	16.1925	15.1174	15.7443	14.5673	14.7605	16.3915	18.0286	14.9314	0.0840667	0.714533	-1.07513	-1.17697	1.63103	-3.09723	|IMET_6733|	gi|673029840|ref|XP_008868881.1| hypothetical protein H310_05825 [Aphanomyces invadans] &gt;gi|574475276|gb|ETW02276.1| hypothetical protein H310_05825 [Aphanomyces invadans]
18.3449	18.159	18.8374	18.7713	18.9458	18.4324	18.4816	19.8667	19.1907	20.4936	18.1292	18.9452	-0.185833	-0.0661	-0.5134	1.38507	1.30287	0.816067	|IMET_6737|	gi|585101624|gb|EWM21403.1| peptidyl-prolyl isomerase fkbp12 [Nannochloropsis gaditana]
19.2028	18.8718	19.5875	19.4388	18.6351	18.0894	18.7001	18.3144	19.326	18.893	18.6411	19.011	-0.330967	-0.1487	-0.545767	-0.3857	-0.432967	0.369867	|IMET_6740|	gi|585101621|gb|EWM21400.1| proteasome subunit alpha type 5 [Nannochloropsis gaditana]
17.815	18.5275	17.182	17.753	18.7334	18.3613	18.7493	17.885	18.7488	19.2255	19.1465	18.7908	0.7125	0.570967	-0.372033	-0.8643	0.476633	-0.355733	|IMET_6758|	gi|553187900|ref|XP_005854703.1| adenosine kinase [Nannochloropsis gaditana CCMP526] &gt;gi|422294359|gb|EKU21659.1| adenosine kinase [Nannochloropsis gaditana CCMP526]
16.4051	16.4038	16.3272	17.0336	15.7356	15.1059	15.4089	15.2018	16.6901	15.7953	16.6764	15.7601	-0.00126667	0.706433	-0.629667	-0.207133	-0.894767	-0.916267	|IMET_6762|	gi|585101592|gb|EWM21378.1| 3-dehydroquinate synthase [Nannochloropsis gaditana]
17.5182	17.3481	15.8109	15.8216	18.0208	16.9111	18.1176	17.2802	16.7803	15.2407	15.5395	14.676	-0.170167	0.0107333	-1.10973	-0.8374	-1.53957	-0.863567	|IMET_6782|	gi|585104561|gb|EWM23491.1| propionyl- carboxylase [Nannochloropsis gaditana]
19.9235	19.7853	19.2834	18.8743	17.8675	18.0836	19.2114	19.87	18.1894	18.6219	19.7096	18.9001	-0.138233	-0.409067	0.2161	0.658567	0.4325	-0.809467	|IMET_6791|	gi|585104555|gb|EWM23485.1| Heat shock protein Hsp20 [Nannochloropsis gaditana]
17.1034	16.8015	15.994	15.2103	14.3464	15.2438	15.629	15.0686	15.418	17.3335	15.7316	16.5749	-0.301867	-0.783667	0.897433	-0.560433	1.91543	0.843367	|IMET_6799|	gi|553179102|ref|XP_005852650.1| acyl-binding protein, partial [Nannochloropsis gaditana CCMP526] &gt;gi|422295883|gb|EKU23182.1| acyl-binding protein, partial [Nannochloropsis gaditana CCMP526]
17.8117	17.3872	16.9058	16.379	18.5614	18.2914	18.2007	17.3968	17.2608	17.7101	15.1659	14.8881	-0.424467	-0.526867	-0.27	-0.803967	0.449333	-0.2778	|IMET_6801|	gi|553177285|ref|XP_005852451.1| hypothetical protein NGA_0680900 [Nannochloropsis gaditana CCMP526] &gt;gi|422296083|gb|EKU23382.1| hypothetical protein NGA_0680900 [Nannochloropsis gaditana CCMP526] &gt;gi|585104603|gb|EWM23517.1| conserved unknown protein [Nannochloropsis gaditana]
15.5868	16.2559	15.8541	16.2335	18.2648	16.9776	15.6838	16.7907	13.8838	16.85	16.1658	15.2645	0.6691	0.379467	-1.2872	1.10693	2.96623	-0.901267	|IMET_681|	gi|585112983|gb|EWM30324.1| hypothetical protein Naga_100003g95 [Nannochloropsis gaditana]
18.823	18.6405	18.9253	18.8261	18.2568	16.9002	18.6474	17.1364	19.2529	18.2537	17.76	16.7875	-0.182567	-0.0992	-1.3566	-1.511	-0.999167	-0.9725	|IMET_6810|
21.5831	21.0758	21.2571	20.3218	21.0901	20.9518	20.9733	21.374	21.7181	21.5039	19.058	20.0929	-0.507267	-0.9353	-0.1383	0.400633	-0.214233	1.0349	|IMET_6829|	gi|585104703|gb|EWM23571.1| 60s ribosomal protein l21-a [Nannochloropsis gaditana]
21.0518	21.1143	21.2009	20.6874	20.752	20.6386	20.8966	20.3414	20.9516	20.368	20.6218	19.9114	0.0625	-0.5135	-0.1134	-0.555167	-0.583633	-0.710367	|IMET_6830|	gi|301090694|ref|XP_002895552.1| 40S ribosomal protein S13 [Phytophthora infestans T30-4] &gt;gi|262097837|gb|EEY55889.1| 40S ribosomal protein S13 [Phytophthora infestans T30-4]
16.0555	17.0527	16.0142	16.1439	15.9757	14.6801	14.8455	15.4048	15.2171	17.3744	16.5414	17.586	0.9972	0.129733	-1.29563	0.5593	2.15723	1.0446	|IMET_6832|	gi|298709204|emb|CBJ31145.1| conserved unknown protein [Ectocarpus siliculosus]
15.4547	15.39	17.1779	16.9803	15.5754	14.8257	14.8343	14.7378	16.3427	15.2733	17.438	16.1765	-0.0646333	-0.197567	-0.749633	-0.0965333	-1.06947	-1.2615	|IMET_6834|	gi|298709732|emb|CBJ31536.1| photolyase 1 [Ectocarpus siliculosus]
18.3313	18.1781	19.3004	18.9588	19.5664	19.5247	19.7883	17.6139	19.0836	19.7287	16.1961	17.8509	-0.1532	-0.341533	-0.0417667	-2.17433	0.645167	1.6548	|IMET_6838|	gi|585104723|gb|EWM23584.1| hypothetical protein Naga_100266g4 [Nannochloropsis gaditana]
21.6974	21.8526	21.7285	22.042	21.001	20.9846	21.8156	19.3059	21.4335	20.7338	21.0148	18.6853	0.155167	0.3135	-0.0163667	-2.50973	-0.699733	-2.32953	|IMET_6843|	gi|585104730|gb|EWM23589.1| hypothetical protein Naga_100139g16 [Nannochloropsis gaditana]
17.7083	18.0889	19.0451	18.6608	16.071	16.6626	14.7532	14.908	17.6781	15.2623	16.8113	16.304	0.380567	-0.3843	0.5916	0.154833	-2.41573	-0.507367	|IMET_6844|	gi|585104728|gb|EWM23587.1| hypothetical protein Naga_100139g15 [Nannochloropsis gaditana]
15.9365	16.4539	15.1412	16.0022	15.7422	16.0717	16.2305	17.1035	17.0433	16.5251	15.526	15.2935	0.5174	0.861033	0.329433	0.872967	-0.518133	-0.232533	|IMET_685|	gi|585112915|gb|EWM30256.1| hypothetical protein Naga_100003g91 [Nannochloropsis gaditana]
19.3419	19.1658	18.9106	18.8992	18.1512	18.9686	19.0274	19.1652	18.8596	19.6544	17.8498	19.8292	-0.176033	-0.0114	0.817367	0.137733	0.7948	1.97933	|IMET_6863|	gi|585104762|gb|EWM23613.1| hypothetical protein Naga_101086g1 [Nannochloropsis gaditana]
18.5304	18.9489	19.637	19.3645	20.0252	19.9332	17.9561	19.6194	20.1282	20.2915	18.5802	19.8175	0.418567	-0.272467	-0.092	1.66333	0.163367	1.2373	|IMET_6866|	gi|585104780|gb|EWM23629.1| poly -binding protein 3 [Nannochloropsis gaditana]
17.1917	15.9619	17.5796	17.8851	17.3764	16.7424	15.2991	15.1185	16.8527	15.0928	17.7197	19.2832	-1.22977	0.305567	-0.633933	-0.1806	-1.75997	1.56347	|IMET_6873|	gi|585104773|gb|EWM23622.1| NAD(P)-binding domain protein [Nannochloropsis gaditana]
17.7141	18.7266	17.7759	17.9082	17.7144	18.73	19.0504	17.1932	18.4891	19.228	18.3613	17.7046	1.01257	0.1323	1.0156	-1.8572	0.738867	-0.656767	|IMET_6875|	gi|585104777|gb|EWM23626.1| aldo keto reductase [Nannochloropsis gaditana]
19.617	19.8473	20.1696	20.044	18.8994	18.9624	19.5457	19.491	19.6189	19.8347	19.7306	19.6451	0.2303	-0.125633	0.063	-0.0547667	0.2158	-0.0855333	|IMET_6879|	gi|585104806|gb|EWM23653.1| peptidase s41 [Nannochloropsis gaditana]
17.432	17.8543	17.136	17.4203	16.7436	17.1331	17.5895	17.9042	17.5331	17.9086	17.8502	18.4959	0.4223	0.284333	0.389567	0.314667	0.375533	0.6457	|IMET_6884|	gi|585104783|gb|EWM23631.1| protein of unknown function DUF1995 [Nannochloropsis gaditana]
20.0532	20.5148	21.1389	20.8114	20.3244	20.1424	19.8662	18.3962	20.8258	20.6601	19.3754	20.8908	0.461567	-0.3275	-0.181933	-1.47003	-0.165733	1.5154	|IMET_6887|	gi|585104790|gb|EWM23638.1| dihydrolipoamide succinyltransferase [Nannochloropsis gaditana]
19.7389	19.3555	19.7202	19.4341	18.6277	18.6673	19.4336	19.3982	19.6175	18.9259	19.2675	19.5381	-0.383367	-0.286067	0.0395667	-0.0353667	-0.6916	0.270567	|IMET_6888|	gi|585104794|gb|EWM23642.1| electron transfer flavoprotein subunit beta [Nannochloropsis gaditana]
18.6	19.1927	19.6008	18.9398	16.5041	18.8882	17.7781	19.1795	18.6321	19.5582	18.2471	16.2098	0.5927	-0.661067	2.38403	1.4014	0.926033	-2.0373	|IMET_6891|	gi|585104795|gb|EWM23643.1| heat shock protein [Nannochloropsis gaditana]
23.5563	23.0397	23.4781	23.295	23.323	22.9362	22.9622	22.9772	23.6602	23.9163	22.6915	24.4178	-0.5166	-0.183133	-0.386833	0.015	0.256067	1.72627	|IMET_6909|	gi|588481415|gb|AHK23678.1| class II fructose-1,6-bisphosphate aldolase [Pavlova lutheri]
17.4708	17.8041	17.5766	17.9883	16.9548	14.6484	17.8839	18.1687	17.7678	18.3112	18.078	17.6934	0.333267	0.4117	-2.30643	0.284867	0.543367	-0.3846	|IMET_6910|	gi|585104817|gb|EWM23663.1| hypothetical protein Naga_100030g33 [Nannochloropsis gaditana]
15.9781	16.2493	16.6912	16.4144	14.047	15.3961	15.4225	15.7766	15.7162	16.8311	16.404	16.8992	0.271233	-0.276867	1.3491	0.354133	1.11483	0.4952	|IMET_6916|	gi|585104831|gb|EWM23677.1| 6-phosphofructo-2- isoform a [Nannochloropsis gaditana]
20.1069	20.9534	20.4548	21.9244	20.1979	20.813	21.3813	21.3905	21.6614	20.5221	19.4579	17.52	0.8465	1.46963	0.615133	0.0092	-1.13933	-1.9379	|IMET_692|	gi|585112980|gb|EWM30321.1| porphobilinogen deaminase [Nannochloropsis gaditana]
20.1491	20.2589	20.1952	21.0688	19.3104	19.4552	20.7104	20.5654	20.1845	19.6297	20.6074	16.813	0.109833	0.873633	0.144833	-0.145	-0.5548	-3.79443	|IMET_6931|	gi|553181410|ref|XP_005853562.1| hybrid cluster protein [Nannochloropsis gaditana CCMP526] &gt;gi|422295499|gb|EKU22798.1| hybrid cluster protein [Nannochloropsis gaditana CCMP526] &gt;gi|585104858|gb|EWM23704.1| hybrid cluster protein [Nannochloropsis gaditana]
15.9258	16.0078	16.0225	15.2589	14.147	14.9886	14.4393	15.5682	17.3718	17.2536	16.3776	16.1134	0.0820333	-0.763633	0.841633	1.12893	-0.1182	-0.264133	|IMET_6935|	gi|585104857|gb|EWM23703.1| hypothetical protein Naga_100030g8 [Nannochloropsis gaditana]
24.0297	24.5005	24.25	24.4537	23.5177	24.0814	23.849	24.5374	23.6358	23.5891	24.0527	23.3466	0.470833	0.2037	0.563667	0.6884	-0.0467333	-0.706133	|IMET_6937|	gi|585104863|gb|EWM23709.1| Chlorophyll A-B binding protein [Nannochloropsis gaditana]
17.9326	18.1436	18.8368	18.6351	16.727	15.2007	17.8337	17.906	18.2645	18.2571	18.8615	17.6831	0.211033	-0.201633	-1.52623	0.0722667	-0.00743333	-1.1784	|IMET_6941|	gi|585104866|gb|EWM23711.1| hypothetical protein Naga_101220g1, partial [Nannochloropsis gaditana]
15.5289	15.6045	15.6083	15.5235	15.0079	15.6721	15.9394	15.0937	16.1551	16.3659	15.012	15.9017	0.0756333	-0.0848333	0.664267	-0.845667	0.210767	0.889667	|IMET_6950|	gi|298709552|emb|CBJ48567.1| conserved unknown protein [Ectocarpus siliculosus]
16.7673	15.628	16.678	16.906	16.5393	16.4681	16.8011	15.0175	17.5283	17.833	14.9817	16.0524	-1.13933	0.228033	-0.0711667	-1.7836	0.3047	1.07073	|IMET_6952|	gi|585104894|gb|EWM23729.1| hypothetical protein Naga_100577g2 [Nannochloropsis gaditana]
18.3392	18.6123	18.1919	17.3732	17.9994	14.6793	18.8816	18.4478	16.9515	17.9503	18.6997	17.7473	0.2731	-0.818667	-3.32003	-0.4338	0.998767	-0.952367	|IMET_6955|	gi|298709583|emb|CBJ31409.1| Leucyl-tRNA Synthetase (C-terminal region) Leucyl-tRNA Synthetase (Central region) Leucyl-tRNA Synth [Ectocarpus siliculosus]
15.7769	15.4981	16.5174	16.2934	14.7242	15.512	15.4292	15.7021	16.3628	14.3328	15.9805	15.3649	-0.278867	-0.224	0.787733	0.272867	-2.03	-0.615667	|IMET_696|	gi|585112985|gb|EWM30326.1| ubiquitin-conjugating enzyme catalytic domain protein [Nannochloropsis gaditana]
19.1347	19.1278	19.4337	18.5441	19.1818	18.8135	20.1342	17.4284	19.3126	18.684	18.9746	19.1161	-0.0069	-0.889567	-0.368267	-2.70577	-0.628633	0.1415	|IMET_6962|	gi|585104920|gb|EWM23739.1| pleckstrin domain-containing protein [Nannochloropsis gaditana]
19.9506	19.3472	20.0079	19.1072	19.774	19.68	17.9729	19.7409	19.6096	18.8403	19.4003	18.1153	-0.6034	-0.900667	-0.0940333	1.768	-0.7693	-1.28493	|IMET_6973|	gi|585104968|gb|EWM23761.1| hypothetical protein Naga_101131g1 [Nannochloropsis gaditana]
19.397	19.5153	18.5727	18.3792	18.2338	16.0752	18.8379	17.7936	19.202	17.8947	19.3269	16.46	0.118267	-0.193533	-2.1586	-1.04433	-1.3073	-2.86687	|IMET_6976|	gi|585104979|gb|EWM23765.1| hypothetical protein Naga_101122g1 [Nannochloropsis gaditana]
16.9835	17.8492	16.8918	16.8899	15.8044	15.3182	16.1431	17.2845	16.3016	15.9309	16.5207	17.3499	0.865733	-0.0019	-0.4862	1.14143	-0.3707	0.829167	|IMET_6984|	gi|873218434|emb|CEM39538.1| unnamed protein product [Vitrella brassicaformis CCMP3155]
20.8196	21.5632	20.616	21.1835	20.3801	20.9859	20.5284	20.3795	21.1007	21.4445	21.1531	21.8806	0.743533	0.567467	0.6058	-0.148867	0.3438	0.727433	|IMET_6985|	gi|545706963|ref|XP_005705797.1| L-ascorbate peroxidase [Galdieria sulphuraria] &gt;gi|148277953|gb|ABQ53874.1| ascorbate peroxidase [Galdieria sulphuraria] &gt;gi|452822256|gb|EME29277.1| L-ascorbate peroxidase [Galdieria sulphuraria]
15.7795	14.4408	15.6452	15.7219	16.7683	15.8615	15.9421	16.5939	15.7199	15.6553	15.3201	15.4818	-1.3387	0.0766333	-0.9068	0.651733	-0.0646	0.1617	|IMET_6987|	gi|585103913|gb|EWM23075.1| hypothetical protein Naga_101757g1 [Nannochloropsis gaditana]
16.5576	16.9952	16.9772	17.0985	16.6098	16.5635	17.5898	17.8967	16.817	17.834	17.481	18.2136	0.437533	0.121333	-0.0462333	0.306833	1.017	0.732667	|IMET_7008|	gi|585110161|gb|EWM27837.1| hypothetical protein Naga_100074g8 [Nannochloropsis gaditana]
19.4093	19.2205	19.1681	19.2355	19.2138	18.7913	19.1388	19.3448	18.8276	19.118	17.8405	19.0097	-0.188733	0.0674	-0.4225	0.206067	0.2904	1.16927	|IMET_701|	gi|585112923|gb|EWM30264.1| nadh dehydrogenase [Nannochloropsis gaditana]
17.7085	17.6222	16.8686	17.1506	17.214	15.7868	16.9668	16.6942	17.1461	17.5831	18.3427	18.7018	-0.0862667	0.282	-1.4272	-0.272633	0.436967	0.359133	|IMET_7014|	gi|585103850|gb|EWM23043.1| dna cross-link repair 1a protein [Nannochloropsis gaditana]
23.4854	23.8122	22.9535	22.5623	24.8199	24.9202	23.5687	23.6119	22.9271	22.3621	23.9025	22.3773	0.3268	-0.391233	0.100233	0.0431667	-0.565	-1.52523	|IMET_7025|	gi|578896496|gb|AHI17198.1| acetyl-CoA carboxylase [Nannochloropsis oculata]
15.4066	15.4959	15.614	15.4477	14.037	15.7336	16.1014	14.8575	15.4929	15.4195	15.6817	14.9782	0.0893333	-0.166333	1.69663	-1.24397	-0.0734	-0.7035	|IMET_7034|	gi|553190626|ref|XP_005855230.1| UDP-glucuronate decarboxylase [Nannochloropsis gaditana CCMP526] &gt;gi|422293832|gb|EKU21132.1| UDP-glucuronate decarboxylase [Nannochloropsis gaditana CCMP526]
14.5531	15.0851	16.8197	16.9358	14.7867	14.8856	15.8319	15.9325	15.1869	15.1974	15.4603	17.325	0.532033	0.116133	0.0988667	0.100567	0.0105	1.86467	|IMET_7038|	gi|585110037|gb|EWM27761.1| splicing factor 3b subunit 2 [Nannochloropsis gaditana]
17.6413	17.2042	16.9417	17.3217	16.5519	16.7013	17.9774	16.6477	15.9638	15.8415	16.5771	16.6438	-0.437067	0.38	0.149333	-1.3297	-0.122333	0.0667	|IMET_7039|	gi|585110033|gb|EWM27757.1| sorting nexin 1 [Nannochloropsis gaditana]
20.8886	20.9527	20.7173	20.8043	21.5551	20.948	20.6352	21.1715	20.6477	21.7373	21.2762	23.6743	0.0641667	0.0869667	-0.607067	0.5363	1.0896	2.3981	|IMET_704|	gi|585112990|gb|EWM30331.1| phosphoribosylformylglycinamidine synthase [Nannochloropsis gaditana]
17.5279	16.2236	17.265	17.479	17.0022	16.4705	17.5813	16.9056	17.5973	16.6255	17.3361	16.7677	-1.30423	0.214067	-0.531767	-0.675767	-0.971833	-0.568433	|IMET_7044|	gi|298714821|emb|CBJ25720.1| Coatomer protein complex,delta sub-unit [Ectocarpus siliculosus]
18.5682	18.3596	17.7546	17.9354	17.0907	17.6623	18.3224	16.8916	19.1574	19.1765	18.0013	18.646	-0.2086	0.180833	0.571667	-1.43083	0.0191	0.644633	|IMET_7050|	gi|585110019|gb|EWM27746.1| Protein of unknown function DUF3411 [Nannochloropsis gaditana]
23.0605	22.4777	22.3806	22.0149	21.6372	21.7444	22.5219	21.8846	22.4709	21.6967	22.0731	22.1832	-0.582767	-0.365633	0.1072	-0.637333	-0.774167	0.1101	|IMET_7054|	gi|299472253|emb|CBN77223.1| expressed unknown protein [Ectocarpus siliculosus]
15.8294	16.1393	17.0911	16.7151	15.9775	16.0172	14.9962	14.887	16.4631	14.683	14.4833	16.1883	0.309933	-0.376	0.0396667	-0.109167	-1.78007	1.70507	|IMET_7057|	gi|585109979|gb|EWM27706.1| mitochondrial protein 18 kda [Nannochloropsis gaditana]
23.7898	23.8556	24.4459	24.0958	23.5578	23.477	24.093	24.2611	23.5516	24.4517	24.1504	25.7753	0.0658	-0.3501	-0.0808	0.168033	0.900133	1.62497	|IMET_706|	gi|585112994|gb|EWM30335.1| aconitate mitochondrial [Nannochloropsis gaditana]
20.9904	20.8126	20.8753	20.4355	19.6637	19.8207	19.5528	20.1347	20.2878	20.4258	20.9372	21.3436	-0.1778	-0.4398	0.157067	0.581867	0.138	0.4064	|IMET_7063|	gi|585109984|gb|EWM27711.1| voltage-dependent anion-selective channel protein 2 [Nannochloropsis gaditana]
22.3878	21.9385	22.6485	22.2297	22.4596	22.0614	22.9141	21.0883	23.1673	22.4147	22.09	21.3642	-0.449333	-0.418767	-0.3982	-1.82577	-0.752567	-0.7258	|IMET_7069|	gi|585109983|gb|EWM27710.1| 60s ribosomal protein l18a [Nannochloropsis gaditana]
15.4789	15.9261	15.7285	16.5857	15.2907	14.9015	15.2252	15.1067	14.9274	15.2884	16.378	15.5269	0.447233	0.8572	-0.3892	-0.118533	0.361067	-0.851133	|IMET_707|	gi|585112956|gb|EWM30297.1| glutathione s-transferase [Nannochloropsis gaditana]
19.4613	19.9834	19.4577	19.5777	19.2127	19.4083	19.7345	20.0594	20.0202	20.3573	20.0603	20.4833	0.522167	0.120067	0.195567	0.324833	0.337133	0.422967	|IMET_7071|	gi|585110016|gb|EWM27743.1| betaine aldehyde dehydrogenase [Nannochloropsis gaditana]
16.7734	15.5644	16.3915	15.6385	16.9559	14.6718	16.6867	16.5027	17.1308	16.5999	16.2397	16.7051	-1.209	-0.753067	-2.28403	-0.184	-0.5309	0.465467	|IMET_7074|	gi|585110017|gb|EWM27744.1| glutathione-regulated potassium-efflux system protein [Nannochloropsis gaditana]
20.8214	20.5212	20.4417	20.0375	19.2007	19.485	19.9534	20.046	20.1966	20.2541	20.0139	20.4587	-0.3002	-0.404167	0.2843	0.0925333	0.0575333	0.444733	|IMET_7075|	gi|585110013|gb|EWM27740.1| Armadillo-like helical [Nannochloropsis gaditana]
17.4497	16.7009	17.276	18.2495	17.8251	15.148	17.9174	18.7339	16.0973	18.4867	17.8512	19.1207	-0.7488	0.973467	-2.67713	0.816467	2.38947	1.26957	|IMET_7081|	gi|585110005|gb|EWM27732.1| ribonucleoside-diphosphate reductase large subunit [Nannochloropsis gaditana]
20.6168	19.4919	20.4939	20.3983	19.1691	18.3815	19.3345	19.1924	19.8178	19.8372	19.3236	21.329	-1.1249	-0.0956333	-0.787533	-0.142167	0.0194	2.0054	|IMET_7083|	gi|585109991|gb|EWM27718.1| exo-beta- -glucanase [Nannochloropsis gaditana]
18.6206	18.4083	18.5113	18.2673	20.0274	18.8108	19.4843	19.5347	17.3336	18.6541	18.7024	17.3306	-0.212333	-0.244	-1.21653	0.0504333	1.3205	-1.37187	|IMET_7085|	gi|585109948|gb|EWM27676.1| hypothetical protein Naga_100104g1, partial [Nannochloropsis gaditana]
16.0877	15.741	16.2161	14.4885	17.9075	14.925	15.015	14.1963	17.1529	15.9089	16.5733	20.2495	-0.3467	-1.72753	-2.98253	-0.818667	-1.244	3.6762	|IMET_7089|	gi|585109953|gb|EWM27681.1| hypothetical protein Naga_100104g6 [Nannochloropsis gaditana]
18.4535	18.2516	18.5901	17.6397	17.3552	15.8436	18.2457	18.8327	18.8051	18.7175	16.1936	16.2153	-0.201933	-0.950333	-1.51157	0.587067	-0.0876	0.0217333	|IMET_7091|	gi|585109973|gb|EWM27701.1| hypothetical protein Naga_100104g8 [Nannochloropsis gaditana]
18.7043	18.5833	18.7764	18.6512	18.4038	16.9736	18.6688	18.5473	18.8637	18.2841	18.6601	18.5798	-0.121067	-0.125133	-1.43027	-0.121467	-0.579633	-0.0802667	|IMET_7095|	gi|585109961|gb|EWM27689.1| 26s proteasome subunit 4 [Nannochloropsis gaditana]
22.1833	21.9478	22.05	22.3623	21.3705	21.5707	22.1433	22.022	22.1454	21.9208	21.7329	22.9066	-0.235533	0.312367	0.200133	-0.1213	-0.224567	1.1737	|IMET_71|	gi|553186582|ref|XP_005854446.1| triosephosphate isomerase (TIM) [Nannochloropsis gaditana CCMP526] &gt;gi|422294612|gb|EKU21912.1| triosephosphate isomerase (TIM) [Nannochloropsis gaditana CCMP526] &gt;gi|585108746|gb|EWM26658.1| triosephosphate isomerase [Nannochloropsis gaditana]
14.8972	14.8907	15.3687	16.2445	15.766	16.1864	15.0533	16.642	16.4923	17.1138	15.1332	15.43	-0.0065	0.8758	0.4204	1.58867	0.621533	0.296767	|IMET_7102|	gi|585109969|gb|EWM27697.1| pre-mrna-splicing factor [Nannochloropsis gaditana]
19.951	18.7386	20.2615	19.9692	19.5691	19.7346	19.3018	18.7419	18.4138	19.3742	19.4577	19.4003	-1.21243	-0.292233	0.165533	-0.559967	0.960367	-0.0573667	|IMET_7109|	gi|585109938|gb|EWM27667.1| Ribosomal protein L18e/L15P [Nannochloropsis gaditana]
20.6877	20.993	21.0603	21.8285	23.2333	21.9227	20.6126	20.5909	21.9247	21.0308	22.1777	21.1814	0.305333	0.768233	-1.31063	-0.0217	-0.8939	-0.996267	|IMET_7110|	gi|299470459|emb|CBN78451.1| conserved unknown protein [Ectocarpus siliculosus]
16.3844	17.5833	16.5493	16.4337	15.5967	14.9832	16.2146	14.8263	17.1856	15.6578	15.5421	15.2054	1.1989	-0.115667	-0.613567	-1.38837	-1.52783	-0.336633	|IMET_7118|	gi|585109940|gb|EWM27669.1| glutamyl-trna reductase [Nannochloropsis gaditana]
15.3439	16.3459	16.0617	15.9684	14.6043	15.6959	15.369	15.4106	16.2126	15.8257	16.5855	16.3354	1.002	-0.0932667	1.09153	0.0415667	-0.386833	-0.2501	|IMET_7119|	gi|585109936|gb|EWM27665.1| methylmalonate-semialdehyde dehydrogenase [Nannochloropsis gaditana]
17.5791	17.6704	17.9223	18.1594	17.4733	18.0808	17.1772	17.5821	18.1847	18.3124	17.4459	17.964	0.0913333	0.237133	0.607533	0.4049	0.1277	0.5181	|IMET_712|	gi|585112917|gb|EWM30258.1| 26s protease regulatory subunit 6a-a [Nannochloropsis gaditana]
18.7562	18.1871	18.4604	18.5573	18.3161	17.878	17.8399	19.0502	18.5342	19.3857	17.5385	19.8333	-0.5691	0.0968667	-0.438133	1.21027	0.851533	2.2948	|IMET_713|	gi|585112914|gb|EWM30255.1| fumarate hydratase [Nannochloropsis gaditana]
19.452	18.9188	19.2446	19.1898	18.1096	18.3416	18.088	19.6387	19.206	19.7152	18.0421	19.3108	-0.5332	-0.0548	0.232033	1.5507	0.5092	1.2687	|IMET_7131|	gi|585109910|gb|EWM27640.1| rab gtpase [Nannochloropsis gaditana]
16.3488	15.5373	16.4732	15.6998	15.0947	14.8546	15.4411	14.8373	14.9771	15.2048	16.7464	15.9629	-0.811533	-0.773467	-0.2401	-0.6038	0.227633	-0.783433	|IMET_7136|	gi|585109925|gb|EWM27655.1| hypothetical protein Naga_100059g15 [Nannochloropsis gaditana]
19.3527	18.5553	19.7035	20.1358	17.9676	19.9509	20.2427	19.7898	20.2237	19.1039	18.9981	18.6335	-0.797367	0.432367	1.98327	-0.4529	-1.11977	-0.364633	|IMET_7137|	gi|585109920|gb|EWM27650.1| FIST C domain protein [Nannochloropsis gaditana]
21.4627	20.9259	20.4351	20.0462	20.8146	20.1096	20.177	19.5208	20.1174	19.4631	21.447	21.0483	-0.5368	-0.388933	-0.704967	-0.6562	-0.654333	-0.398733	|IMET_7146|	gi|585109913|gb|EWM27643.1| guanine nucleotide binding protein [Nannochloropsis gaditana]
18.9065	19.0217	19.6226	19.26	18.8542	17.9644	18.8507	18.5512	19.0675	18.8205	19.1105	19.3528	0.115167	-0.362567	-0.889867	-0.299433	-0.247	0.242267	|IMET_7149|	gi|585109912|gb|EWM27642.1| cysteine desulfurase [Nannochloropsis gaditana]
17.5306	18.239	17.5467	17.6905	16.3298	15.8403	17.9241	18.451	17.5635	18.7803	17.9579	17.1992	0.7084	0.143767	-0.489533	0.5269	1.21683	-0.758733	|IMET_7150|	gi|585109911|gb|EWM27641.1| dna topoisomerase i [Nannochloropsis gaditana]
16.6321	14.9829	15.7349	16.3848	15.2893	14.8211	16.741	15.8688	17.4265	16.779	15.614	16.7499	-1.6492	0.649933	-0.468233	-0.8722	-0.647533	1.1359	|IMET_7151|	gi|585109891|gb|EWM27622.1| hypothetical protein Naga_100256g8, partial [Nannochloropsis gaditana]
17.8788	16.9451	18.228	17.656	17.7372	16.8103	16.7307	16.8572	17.5399	17.97	17.96	17.4426	-0.933733	-0.571967	-0.926833	0.126533	0.4301	-0.517333	|IMET_7159|	gi|585109811|gb|EWM27544.1| dnaj subfamily b member 4 [Nannochloropsis gaditana]
19.0033	19.1271	18.603	19.7252	18.9584	17.592	16.8393	17.344	19.7819	18.5885	18.0719	15.8246	0.123833	1.12217	-1.36643	0.504667	-1.19347	-2.24727	|IMET_7169|	gi|553181697|ref|XP_005853609.1| hypothetical protein NGA_0252402 [Nannochloropsis gaditana CCMP526] &gt;gi|422295449|gb|EKU22748.1| hypothetical protein NGA_0252402 [Nannochloropsis gaditana CCMP526]
18.6863	17.7706	17.3936	17.4361	18.012	17.1424	18.2638	17.4581	18.9536	18.1143	17.4616	17.8353	-0.915667	0.0424667	-0.8696	-0.805733	-0.839267	0.373667	|IMET_7173|	gi|585109875|gb|EWM27607.1| glycosyl hydrolase family 1 [Nannochloropsis gaditana]
19.5501	19.887	20.2707	19.9385	19.2623	19.1765	20.5632	20.3342	20.4476	20.6128	19.4268	18.0384	0.336933	-0.3322	-0.0857333	-0.228967	0.1652	-1.38847	|IMET_7179|	gi|585109878|gb|EWM27610.1| PsbQ-like domain protein [Nannochloropsis gaditana]
21.406	21.9826	22.084	22.2015	21.1307	21.0061	21.606	22.0553	21.1602	21.7298	21.9366	21.6003	0.5766	0.1175	-0.1246	0.449333	0.569533	-0.336233	|IMET_7180|	gi|585109868|gb|EWM27600.1| phosphoglycerate mutase [Nannochloropsis gaditana]
16.2512	17.0874	16.9157	16.8251	15.2977	16.2159	16.7292	17.6089	16.2772	17.6291	15.775	15.1125	0.836267	-0.0906	0.918233	0.879767	1.35187	-0.662467	|IMET_7185|	gi|298713312|emb|CBJ27008.1| expressed unknown protein [Ectocarpus siliculosus]
16.0957	15.8894	15.6023	16.7033	14.309	14.8273	14.8509	15.2567	15.2892	15.722	16.4057	17.4476	-0.206333	1.10093	0.518367	0.4058	0.432867	1.04193	|IMET_7194|	gi|585109805|gb|EWM27538.1| hypothetical protein Naga_100015g67 [Nannochloropsis gaditana]
16.6327	17.4934	17.2953	17.2238	17.1387	16.9022	17.2622	17.5117	17.5926	18.0237	16.9271	17.464	0.8607	-0.0714667	-0.236533	0.2495	0.4311	0.536867	|IMET_7199|	gi|585109802|gb|EWM27535.1| histidinol-phosphate aminotransferase [Nannochloropsis gaditana]
17.9497	18.1579	17.4151	18.9772	16.9492	18.0764	18.7271	18.9618	17.9834	18.357	16.4013	17.6652	0.208233	1.5621	1.12717	0.234667	0.373533	1.26387	|IMET_7209|	gi|585109804|gb|EWM27537.1| arginyl-trna synthetase [Nannochloropsis gaditana]
21.8864	21.5466	21.9885	21.2166	21.6241	22.1438	21.6995	21.4149	22.3801	22.0031	22.7643	20.3748	-0.3398	-0.771933	0.5197	-0.2846	-0.376933	-2.38953	|IMET_7214|	gi|585109866|gb|EWM27599.1| Ribosomal protein L18e/L15P [Nannochloropsis gaditana]
19.0606	19.3683	18.6961	18.8438	20.0391	19.9785	19.2071	19.9428	18.9939	19.403	18.9733	18.3137	0.307733	0.147733	-0.0606	0.735633	0.4091	-0.6596	|IMET_7216|	gi|585109861|gb|EWM27594.1| 5 -3 exoribonuclease 1 [Nannochloropsis gaditana]
17.7042	17.3907	18.6947	18.3364	17.8356	15.961	19.164	16.0307	17.5591	17.105	15.8436	15.6795	-0.313467	-0.358267	-1.87453	-3.1333	-0.454167	-0.164067	|IMET_7217|	gi|585109854|gb|EWM27587.1| bile acid:sodium symporter family protein [Nannochloropsis gaditana]
15.0875	16.3085	16.5472	16.9331	15.1694	16.6434	16.1414	15.1066	16.5114	15.9385	16.511	16.5701	1.22093	0.385867	1.474	-1.03483	-0.572867	0.0591	|IMET_7218|	nuclear transport factor 2 family protein
17.9384	17.64	17.2686	17.6661	18.5908	18.2789	16.0605	15.1612	15.6224	14.814	17.7934	18.1861	-0.2984	0.397467	-0.311933	-0.899233	-0.808433	0.3927	|IMET_722|	gi|585112925|gb|EWM30266.1| hypothetical protein Naga_100003g49 [Nannochloropsis gaditana]
18.738	19.0697	18.4797	18.4582	18.1001	16.9572	18.9131	19.304	18.3605	18.8145	18.1454	18.1485	0.331667	-0.0214333	-1.14293	0.390867	0.453933	0.00303333	|IMET_7223|	gi|585109796|gb|EWM27529.1| nadh-dependent fumarate reductase [Nannochloropsis gaditana]
21.2911	21.3872	20.6164	20.2198	21.3026	21.1866	21.6386	20.9085	21.5605	21.4159	19.7315	19.1475	0.0961	-0.396567	-0.116033	-0.730033	-0.144633	-0.583967	|IMET_7224|	gi|813165342|ref|XP_012203729.1| hypothetical protein SPRG_08736 [Saprolegnia parasitica CBS 223.65] &gt;gi|641531474|gb|KDO25546.1| hypothetical protein SPRG_08736 [Saprolegnia parasitica CBS 223.65]
16.981	17.9693	18.779	19.0921	17.0081	18.2753	19.3567	18.6247	19.2586	19.0002	17.9646	17.9471	0.988333	0.313033	1.26723	-0.731933	-0.2584	-0.0175333	|IMET_7225|	gi|585109821|gb|EWM27554.1| EF-Hand 1, calcium-binding site [Nannochloropsis gaditana]
20.3564	20.3026	19.7762	19.7344	19.5576	19.3132	19.4993	19.4886	19.5794	19.7254	20.1759	19.8781	-0.0537333	-0.0418	-0.2444	-0.0107333	0.145967	-0.297767	|IMET_7228|	gi|585109845|gb|EWM27578.1| letm1 and ef-hand domain-containing mitochondrial-like protein [Nannochloropsis gaditana]
23.7912	23.5171	23.9962	23.7363	23.0981	22.8537	23.4085	22.947	23.7675	23.5654	24.1777	25.0495	-0.274067	-0.2599	-0.2444	-0.4615	-0.2021	0.871833	|IMET_7234|	gi|585109816|gb|EWM27549.1| citrate synthase [Nannochloropsis gaditana]
23.025	23.0406	22.7331	22.8247	21.7523	21.8163	21.8963	22.5975	22.2713	22.8055	22.8663	20.997	0.0155667	0.0915667	0.0640333	0.701233	0.5342	-1.8693	|IMET_7250|	gi|585109839|gb|EWM27572.1| heat shock protein 90 [Nannochloropsis gaditana]
17.1015	15.9052	16.524	17.1719	15.0535	15.3996	15.5181	16.5198	15.0131	16.3787	14.5809	17.1414	-1.19627	0.6479	0.3461	1.00173	1.3656	2.56047	|IMET_7255|	gi|585109835|gb|EWM27568.1| hypothetical protein Naga_100015g35 [Nannochloropsis gaditana]
15.349	14.9683	14.5422	14.7034	14.9102	14.7473	15.4613	15.3666	14.873	14.9327	16.7041	14.9939	-0.3807	0.161133	-0.162867	-0.0946667	0.0597333	-1.71013	|IMET_7256|	gi|585109814|gb|EWM27547.1| nucleotide binding protein [Nannochloropsis gaditana]
16.7378	15.816	17.1607	16.9165	15.5665	15.5682	16.5155	16.0941	16.9457	16.8877	18.7068	15.3554	-0.921833	-0.244167	0.00163333	-0.421433	-0.0580667	-3.3514	|IMET_7264|	gi|585109793|gb|EWM27527.1| Lipase, class 3 [Nannochloropsis gaditana]
18.8034	18.2795	18.2242	18.7305	17.4821	16.5813	18.6284	18.6531	18.5935	18.0904	18.4898	18.3262	-0.5239	0.506233	-0.900833	0.0246333	-0.503033	-0.1636	|IMET_7278|	gi|585109791|gb|EWM27525.1| eukaryotic translation initiation factor 3 subunit e [Nannochloropsis gaditana]
16.2959	16.95	16.5302	16.6066	18.6506	16.8254	16.1093	16.5229	14.9847	16.4121	16.1951	15.1142	0.654067	0.0764	-1.82523	0.4136	1.42747	-1.0809	|IMET_7280|	gi|553179315|ref|XP_005852683.1| bromodomain-containing protein [Nannochloropsis gaditana CCMP526] &gt;gi|422295853|gb|EKU23152.1| bromodomain-containing protein [Nannochloropsis gaditana CCMP526]
18.3578	18.1159	18.3673	18.0597	18.7884	19.0063	17.9783	17.5466	18.5555	18.658	17.6223	19.3953	-0.241933	-0.3076	0.217867	-0.4317	0.1025	1.77303	|IMET_7294|	gi|585109756|gb|EWM27492.1| choline dehydrogenase [Nannochloropsis gaditana]
23.4798	23.8805	22.788	23.8485	23.2474	23.4225	23.441	23.6039	23.6514	23.5372	23.2884	21.4122	0.400667	1.06043	0.175033	0.1629	-0.114167	-1.8762	|IMET_7295|	gi|585109756|gb|EWM27492.1| choline dehydrogenase [Nannochloropsis gaditana]
15.5342	14.6059	18.732	18.7697	14.346	14.9632	15.1597	15.8651	16.9707	18.8262	14.9985	14.8362	-0.928333	0.0376333	0.617233	0.705367	1.8555	-0.162267	|IMET_7297|	gi|585109758|gb|EWM27494.1| ammonium transporter [Nannochloropsis gaditana]
21.8936	20.8526	21.3229	21.4134	21.5882	21.1413	22.3524	21.0048	22.7772	21.4635	21.2673	21.0056	-1.04097	0.0905667	-0.446967	-1.34763	-1.3137	-0.2617	|IMET_7298|	gi|585109768|gb|EWM27504.1| Ribosomal protein L15e [Nannochloropsis gaditana]
15.5207	15.6529	15.3281	16.3875	15.6527	14.6834	15.1157	14.4247	15.5172	16.2748	16.3135	16.9233	0.132133	1.05937	-0.969367	-0.690967	0.757567	0.609767	|IMET_73|	gi|553186596|ref|XP_005854450.1| violaxanthin de-epoxidase-related protein [Nannochloropsis gaditana CCMP526] &gt;gi|422294616|gb|EKU21916.1| violaxanthin de-epoxidase-related protein [Nannochloropsis gaditana CCMP526] &gt;gi|585108673|gb|EWM26585.1| violaxanthin de-epoxidase-related protein [Nannochloropsis gaditana]
19.096	19.8913	20.1406	19.5829	19.6284	19.83	20.0328	19.8927	20.5731	20.0577	17.7853	20.5013	0.795267	-0.5577	0.201633	-0.140133	-0.515433	2.716	|IMET_7301|	gi|585109757|gb|EWM27493.1| putative mitochondrial aspartate-glutamate transporter [Nannochloropsis gaditana]
24.9956	25.0382	25.0092	25.0782	24.238	24.1358	24.7899	24.2376	25.2794	24.6368	24.5268	22.799	0.0426667	0.069	-0.1022	-0.552367	-0.642633	-1.72773	|IMET_7302|	gi|742729252|gb|KIC40495.1|O-acetylserine lyase [Ruegeria sp. ANG-S4]
17.9419	17.6987	18.462	18.4099	17.0804	15.4756	15.4549	16.3932	17.7255	17.4825	17.902	17.0842	-0.243167	-0.0520667	-1.60487	0.938267	-0.243067	-0.817833	|IMET_7303|	gi|585109749|gb|EWM27486.1| nitroreductase-like protein [Nannochloropsis gaditana]
21.8196	21.3945	22.178	21.7728	21.0903	20.5256	21.1734	20.7959	21.019	20.7483	21.1645	22.6413	-0.425167	-0.405233	-0.5647	-0.377433	-0.270767	1.47683	|IMET_7304|	gi|585109750|gb|EWM27487.1| malate dehydrogenase [Nannochloropsis gaditana]
18.6095	19.0996	19.2065	19.1378	18.2111	18.1675	18.3326	18.0318	18.9622	18.489	17.6147	17.5135	0.490133	-0.0686667	-0.0435333	-0.300833	-0.473233	-0.101133	|IMET_7306|	gi|585109741|gb|EWM27480.1| rna-binding protein [Nannochloropsis gaditana]
20.7901	20.8683	21.4445	21.4816	20.3282	20.4065	20.616	20.8852	20.4917	20.5797	19.9911	21.1829	0.0782	0.0371	0.0783	0.269233	0.0880333	1.1918	|IMET_7311|	gi|553183433|ref|XP_005853896.1| hypothetical protein NGA_2114600 [Nannochloropsis gaditana CCMP526] &gt;gi|422295165|gb|EKU22464.1| hypothetical protein NGA_2114600 [Nannochloropsis gaditana CCMP526] &gt;gi|585109732|gb|EWM27471.1| Histone methylation DOT1 [Nannochloropsis gaditana]
13.9728	14.2968	17.6531	16.4471	14.9606	14.7064	15.9157	16.3075	15.4799	15.3056	15.794	17.5161	0.324	-1.20603	-0.2542	0.391733	-0.174233	1.72207	|IMET_7317|	gi|585109723|gb|EWM27463.1| mitochondrial tricarboxylate transport protein [Nannochloropsis gaditana]
18.7335	18.6464	18.8044	18.5464	18.8273	16.0944	19.1134	17.4266	18.9343	17.6217	18.8755	14.6155	-0.0870333	-0.257933	-2.73293	-1.6868	-1.3126	-4.26003	|IMET_7318|	gi|585109729|gb|EWM27469.1| thiamine biosynthesis protein [Nannochloropsis gaditana]
24.2285	23.8202	23.6751	23.6198	24.1702	23.4797	23.517	23.3607	23.7437	23.3465	23.511	23.1029	-0.408333	-0.0553	-0.690533	-0.156333	-0.3972	-0.408067	|IMET_7322|	gi|1214678775|gb|OWY98797.1| Glyceraldehyde-3-phosphate dehydrogenase [Phytophthora megakarya]
17.8862	17.4298	17.3319	16.7153	14.3805	14.6958	17.1387	16.6176	17.2774	17.0734	17.3298	16.6623	-0.456333	-0.616567	0.315267	-0.5211	-0.203967	-0.667467	|IMET_7324|	gi|585109742|gb|EWM27481.1| tho complex subunit [Nannochloropsis gaditana]
16.3181	17.5084	17.6876	17.6507	16.5048	15.3927	16.7681	16.1839	17.1508	17.6654	17.2556	18.1578	1.19033	-0.0369667	-1.11207	-0.584167	0.5146	0.9022	|IMET_7335|	gi|585109708|gb|EWM27453.1| acetylornithine deacetylase [Nannochloropsis gaditana]
17.8464	17.3528	18.6899	18.4936	17.2372	17.0605	17.3781	15.8424	18.1297	16.7957	17.5606	18.7026	-0.4936	-0.1963	-0.176633	-1.53573	-1.334	1.14193	|IMET_7339|	gi|585109706|gb|EWM27451.1| anion-transporting atpase [Nannochloropsis gaditana]
15.0539	14.8823	16.6502	15.8055	14.4067	14.5628	14.6546	15.2966	14.9686	16.5258	15.7524	17.6751	-0.171633	-0.8447	0.156133	0.641967	1.55717	1.92267	|IMET_7343|	gi|585109693|gb|EWM27441.1| Ribosomal protein L18e/L15P [Nannochloropsis gaditana]
15.5707	16.469	15.7674	16.421	15.2035	15.3727	15.796	15.3061	16.4591	17.8782	14.527	14.5637	0.898267	0.653567	0.169133	-0.4899	1.4191	0.0366667	|IMET_7351|	gi|585109673|gb|EWM27429.1| mitochondrial import inner membrane translocase subunit tim9 [Nannochloropsis gaditana]
16.3339	15.4409	17.2541	18.0367	15.8995	15.4767	18.1611	16.9045	17.3166	17.5375	17.6994	17.5831	-0.893033	0.7826	-0.422867	-1.25657	0.220933	-0.1163	|IMET_7357|	gi|585109659|gb|EWM27423.1| sulfite reductase [Nannochloropsis gaditana]
18.0863	17.2886	17.7804	17.3689	16.7589	15.283	15.5248	15.235	16.3028	16.0244	17.2677	18.8103	-0.797633	-0.411433	-1.47587	-0.289867	-0.2784	1.54257	|IMET_7364|	gi|585109657|gb|EWM27422.1| glutathione s-transferase mu 1 [Nannochloropsis gaditana]
14.3567	15.1727	15.2143	15.4196	14.8869	15.0313	15.0076	14.2339	14.8664	14.6245	14.7708	16.1101	0.816067	0.2053	0.1444	-0.7737	-0.241933	1.3393	|IMET_7365|	gi|585109649|gb|EWM27414.1| hypothetical protein Naga_100138g7 [Nannochloropsis gaditana]
17.681	17.0854	17.0921	17.0814	16.9837	16.9988	16.7773	16.3651	16.935	16.3682	17.8701	17.3203	-0.5956	-0.0106667	0.0150667	-0.412233	-0.566733	-0.549833	|IMET_738|	gi|585112862|gb|EWM30203.1| Winged helix-turn-helix transcription repressor [Nannochloropsis gaditana]
17.1406	16.9327	17.2338	16.8876	18.5361	17.8424	17.4864	16.9516	17.8329	17.1676	16.8168	15.261	-0.207933	-0.346233	-0.6937	-0.534767	-0.6653	-1.5558	|IMET_7392|	gi|432899482|ref|XP_004076580.1| THO complex subunit 2 [Oryzias latipes] &gt;gi|1174654266|ref|XP_020564612.1| THO complex subunit 2 [Oryzias latipes]
16.2545	15.6239	17.0606	16.3942	16.1011	15.264	15.9921	15.1148	16.1807	16.2211	16.4786	16.4298	-0.630633	-0.6664	-0.837167	-0.8773	0.0403333	-0.0488333	|IMET_7395|	gi|585105943|gb|EWM24473.1| Peptidase, FtsH [Nannochloropsis gaditana]
20.9404	20.861	20.6505	21.1732	21.0782	20.8625	21.4063	20.9703	21.1337	20.7127	20.6993	20.0977	-0.0794667	0.522667	-0.215767	-0.436033	-0.420933	-0.6016	|IMET_7397|	gi|553183215|ref|XP_005853860.1| large subunit ribosomal protein L10e [Nannochloropsis gaditana CCMP526] &gt;gi|422295202|gb|EKU22501.1| large subunit ribosomal protein L10e [Nannochloropsis gaditana CCMP526] &gt;gi|585105945|gb|EWM24475.1| large subunit ribosomal protein l10e [Nannochloropsis gaditana]
18.2773	17.8726	18.4438	18.5886	18.9299	17.1204	19.1501	18.6651	19.5784	19.4492	18.519	18.3151	-0.4047	0.144733	-1.8095	-0.485	-0.129233	-0.203967	|IMET_74|	gi|553186579|ref|XP_005854445.1| hypothetical protein NGA_0015702 [Nannochloropsis gaditana CCMP526] &gt;gi|422294611|gb|EKU21911.1| hypothetical protein NGA_0015702 [Nannochloropsis gaditana CCMP526] &gt;gi|585108856|gb|EWM26768.1| aureochrome1-like protein [Nannochloropsis gaditana]
17.7318	17.5984	17.393	17.5841	16.3871	15.8033	17.1407	17.157	17.431	17.1633	17.2386	18.7728	-0.133433	0.1911	-0.583867	0.0162333	-0.267667	1.53423	|IMET_7418|	gi|585105991|gb|EWM24499.1| aldehyde dehydrogenase, partial [Nannochloropsis gaditana]
20.5001	20.8258	20.6793	20.7049	20.6213	21.0249	20.9314	21.1875	21.1424	21.2998	21.9402	22.4318	0.325733	0.0256333	0.403633	0.256067	0.157367	0.491533	|IMET_742|	gi|585112908|gb|EWM30249.1| hypothetical protein Naga_100003g11 [Nannochloropsis gaditana]
15.4148	15.8947	16.4891	17.6067	14.6052	15.4874	15.158	14.4725	16.0889	17.5734	17.5986	17.3525	0.479833	1.1176	0.882133	-0.685467	1.48453	-0.246133	|IMET_7428|	gi|585106017|gb|EWM24515.1| hypothetical protein Naga_100678g4 [Nannochloropsis gaditana]
17.216	17.0832	17.2989	17.3361	16.3753	16.063	16.3146	14.8859	17.3099	14.6763	15.4436	14.2013	-0.132767	0.0372	-0.312333	-1.42873	-2.6336	-1.24233	|IMET_7436|	gi|585106037|gb|EWM24530.1| Regulatory factor, effector, bacterial [Nannochloropsis gaditana]
21.115	21.0781	21.8666	21.7299	21.0106	20.5817	21.1506	21.2246	20.9388	21.1708	21.8489	21.9869	-0.0369333	-0.1367	-0.428867	0.0740333	0.231933	0.138033	|IMET_7444|	gi|553187532|ref|XP_005854630.1| rna binding protein, partial [Nannochloropsis gaditana CCMP526] &gt;gi|422294428|gb|EKU21728.1| rna binding protein, partial [Nannochloropsis gaditana CCMP526]
17.2139	16.1897	17.1837	16.9279	16.6815	16.4474	17.3357	16.0661	17.5978	17.5212	16.5892	15.5352	-1.0242	-0.255833	-0.2341	-1.26963	-0.0766	-1.05397	|IMET_7454|	gi|553182368|ref|XP_005853719.1| atp-dependent clp protease proteolytic subunit [Nannochloropsis gaditana CCMP526] &gt;gi|422295344|gb|EKU22643.1| atp-dependent clp protease proteolytic subunit [Nannochloropsis gaditana CCMP526]
16.4106	16.2574	16.5818	16.6916	14.8905	16.1095	16.0563	16.2044	15.9894	16.5193	17.3396	17.7033	-0.1532	0.109867	1.21897	0.148067	0.529833	0.363633	|IMET_7457|	gi|585106062|gb|EWM24551.1| globin domain protein, partial [Nannochloropsis gaditana]
17.4447	17.4938	16.5025	16.8159	17.813	17.5545	16.8769	16.5783	18.0852	18.2738	17.3813	15.6109	0.0491	0.313333	-0.258533	-0.2986	0.1886	-1.77047	|IMET_7459|	gi|585106065|gb|EWM24553.1| NAD(P)-binding domain protein [Nannochloropsis gaditana]
19.2948	18.9758	19.7563	19.1009	20.3768	19.8151	19.358	19.4891	18.9389	17.4462	20.6166	20.2074	-0.319	-0.655467	-0.561667	0.131133	-1.49273	-0.409267	|IMET_7464|	gi|585106075|gb|EWM24561.1| 40s ribosomal protein s10 [Nannochloropsis gaditana]
18.2396	18.9845	20.1371	20.2156	20.7594	20.5601	19.9553	20.793	19.3062	20.161	19.8273	19.525	0.744933	0.0785333	-0.199267	0.837667	0.8548	-0.302233	|IMET_7465|	gi|585106074|gb|EWM24560.1| chromodomain-helicase-dna-binding protein 7 [Nannochloropsis gaditana]
18.3654	17.3801	18.0085	17.2813	18.8309	16.0023	16.9884	16.8467	18.3292	18.1786	16.9875	17.0624	-0.9853	-0.727133	-2.8286	-0.141667	-0.1506	0.0749	|IMET_7466|	gi|585106070|gb|EWM24556.1| dolichyl-diphosphooligosaccharide-protein glycosyltransferase [Nannochloropsis gaditana]
14.8696	14.3681	16.1456	14.5238	15.1892	14.7966	15.2917	14.4841	14.4788	13.9311	14.992	15.0038	-0.5015	-1.62177	-0.392633	-0.807633	-0.547733	0.0118	|IMET_7469|	gi|357542305|gb|AET85052.1| nitrate reductase [Nannochloropsis sp. W2J3B]
18.992	19.2116	19.0131	19.2402	20.1313	19.8897	19.5336	19.9995	19.2544	19.2485	19.3772	17.3034	0.219567	0.227067	-0.241633	0.4659	-0.00586667	-2.0738	|IMET_7472|	gi|585106073|gb|EWM24559.1| p-atpase family transporter: cation [Nannochloropsis gaditana]
18.3921	18.204	18.3477	18.9473	18.5485	16.2188	19.2198	19.3656	18.6809	19.0647	17.4593	16.5906	-0.1881	0.5996	-2.32967	0.145767	0.383833	-0.8687	|IMET_7473|	gi|585106077|gb|EWM24563.1| elongation factor tu [Nannochloropsis gaditana]
18.9145	18.6417	18.7684	18.9687	18.8746	18.932	19.6617	19.2879	18.9303	18.9359	18.5522	17.9923	-0.272833	0.2003	0.0573333	-0.373833	0.00556667	-0.559933	|IMET_7475|	gi|298704821|emb|CBJ48969.1| conserved unknown protein [Ectocarpus siliculosus]
19.4592	19.4609	20.2472	20.0791	20.1078	19.3734	18.9194	18.2901	20.2202	19.0942	19.3902	18.0833	0.00176667	-0.168033	-0.7344	-0.6293	-1.126	-1.30687	|IMET_7477|	gi|553190364|ref|XP_005855174.1| sulfate adenylyltransferase [Nannochloropsis gaditana CCMP526] &gt;gi|422293877|gb|EKU21177.1| sulfate adenylyltransferase [Nannochloropsis gaditana CCMP526] &gt;gi|585106087|gb|EWM24572.1| sulfate adenylyltransferase [Nannochloropsis gaditana]
15.7512	14.7384	15.9172	15.5758	14.4143	15.1307	16.6088	15.0307	15.8977	15.6537	16.1561	14.766	-1.01273	-0.341433	0.7164	-1.5781	-0.244	-1.39007	|IMET_7481|	gi|585106082|gb|EWM24567.1| threonyl-trna synthetase, partial [Nannochloropsis gaditana]
17.1874	18.3186	18.0172	17.1229	14.4048	14.8953	17.6595	15.4027	17.5937	16.3946	15.9829	16.7487	1.1312	-0.8943	0.490433	-2.2568	-1.19907	0.7658	|IMET_7484|	gi|585106105|gb|EWM24589.1| myo-inositol monophosphatase 1 [Nannochloropsis gaditana]
22.2614	21.1108	22.1024	22.1701	21.8901	21.367	21.6372	20.4883	21.2249	20.9421	21.319	20.9514	-1.15067	0.0677333	-0.523067	-1.14887	-0.2828	-0.3676	|IMET_7488|	gi|553190367|ref|XP_005855175.1| small subunit ribosomal protein S2e [Nannochloropsis gaditana CCMP526] &gt;gi|422293878|gb|EKU21178.1| small subunit ribosomal protein S2e [Nannochloropsis gaditana CCMP526]
15.955	15.8181	16.5257	15.0218	15.4206	15.3452	14.9405	15.9688	15.6673	15.0972	15.9663	15.9221	-0.1369	-1.5039	-0.0754	1.02823	-0.570167	-0.0441667	|IMET_75|	gi|585108706|gb|EWM26618.1| arginine-trna-protein transferase 1-like protein [Nannochloropsis gaditana]
16.5446	15.8147	16.0121	15.8698	16.8916	17.0653	16.0313	16.1664	17.3119	17.287	16.6517	15.0337	-0.729867	-0.142367	0.173667	0.135133	-0.0248333	-1.61797	|IMET_7504|	gi|553191583|ref|XP_005855405.1| hypothetical protein NGA_2005920 [Nannochloropsis gaditana CCMP526] &gt;gi|553193680|ref|XP_005855816.1| hypothetical protein NGA_2005910 [Nannochloropsis gaditana CCMP526] &gt;gi|422293244|gb|EKU20544.1| hypothetical protein NGA_2005910 [Nannochloropsis gaditana CCMP526] &gt;gi|422293654|gb|EKU20954.1| hypothetical protein NGA_2005920 [Nannochloropsis gaditana CC…
13.9166	14.246	16.3064	15.8097	14.7533	14.3244	14.5647	14.7867	15.1051	14.6099	15.0469	14.9636	0.329367	-0.496633	-0.428933	0.221933	-0.495233	-0.0833	|IMET_7506|	gi|585106093|gb|EWM24577.1| Breast carcinoma amplified sequence 2 [Nannochloropsis gaditana]
16.3183	14.9665	16.4098	16.0398	16.7984	15.3164	14.9853	15.5128	15.9582	16.5325	17.0312	14.8599	-1.35177	-0.37	-1.482	0.527433	0.574267	-2.1713	|IMET_751|	gi|585112858|gb|EWM30200.1| et-dependent rrna methyltransferase spb1 [Nannochloropsis gaditana]
20.3312	20.4664	20.9917	20.8516	19.3716	19.6305	19.5325	20.2041	20.1275	20.2353	21.0383	21.0295	0.1352	-0.140067	0.2589	0.6716	0.107833	-0.00883333	|IMET_7516|	gi|585106104|gb|EWM24588.1| transketolase [Nannochloropsis gaditana]
16.1767	16.5553	16.1977	17.0046	15.5491	16.4635	15.8458	15.6921	17.9584	17.7623	16.0524	15.2879	0.378667	0.806933	0.9144	-0.1537	-0.196133	-0.7645	|IMET_7525|	gi|585106153|gb|EWM24633.1| hypothetical protein Naga_100117g17 [Nannochloropsis gaditana]
22.1529	22.2042	21.6738	21.1678	20.9645	20.6882	21.4248	21.9119	21.2588	21.988	22.0832	22.7146	0.0513	-0.505967	-0.2763	0.4871	0.729133	0.6314	|IMET_7535|	gi|585106151|gb|EWM24631.1| 2-oxoglutarate dehydrogenase e1 component [Nannochloropsis gaditana]
18.111	17.9088	18.8516	18.9903	16.6367	14.5271	18.0116	16.5357	17.3761	18.2355	15.913	15.6897	-0.202167	0.138733	-2.10963	-1.4759	0.859467	-0.2233	|IMET_7542|	gi|585106127|gb|EWM24610.1| dna gyrase subunit b [Nannochloropsis gaditana]
21.3987	21.1958	21.262	21.7136	20.7437	20.9397	21.6669	21.3274	22.0036	21.6999	20.4255	20.1861	-0.202933	0.4516	0.196033	-0.339433	-0.303733	-0.239367	|IMET_7543|	gi|585106132|gb|EWM24615.1| protein transport protein sec61 subunit alpha [Nannochloropsis gaditana]
18.6502	17.1252	18.5154	18.7679	18.5688	18.3183	18.5619	18.2818	18.3825	18.9865	18.3373	19.3846	-1.52507	0.2525	-0.250567	-0.2801	0.603967	1.04727	|IMET_7545|	gi|585106129|gb|EWM24612.1| udp-glucose 6-dehydrogenase [Nannochloropsis gaditana]
24.3687	24.2938	23.9319	23.9999	24.1785	24.3424	24.7957	24.8177	24.4341	24.6281	23.5428	23.8688	-0.0749	0.0679333	0.163867	0.0219667	0.194	0.325933	|IMET_7547|	gi|585106125|gb|EWM24608.1| Chaperonin Cpn60/TCP-1 [Nannochloropsis gaditana]
16.2271	16.7632	16.8921	17.474	16.9182	16.49	17.4361	16.6687	16.9615	17.0043	16.2067	17.5579	0.5361	0.581967	-0.4282	-0.767433	0.0428	1.3512	|IMET_755|	gi|585112859|gb|EWM30201.1| Uncharacterized protein family UPF0272 [Nannochloropsis gaditana]
17.4071	17.9952	17.8821	17.6462	17.5007	17.9888	17.9146	17.7277	18.503	17.8542	13.8326	15.0325	0.588033	-0.2359	0.4881	-0.1869	-0.648767	1.19983	|IMET_7552|	aspartyl/glutamyl-tRNA(Asn/Gln) amidotransferase, A subunit
15.2454	15.3514	15.7804	16.2101	16.8732	15.3515	15.1254	15.7786	15.304	15.8998	15.2451	16.7124	0.106033	0.4297	-1.5217	0.6532	0.5958	1.46723	|IMET_7559|	gi|585106164|gb|EWM24642.1| hypothetical protein Naga_100055g20 [Nannochloropsis gaditana]
18.1738	18.2254	18.3835	17.9749	18.3624	15.4523	18.7918	16.9906	18.4163	17.8848	18.7554	17.9816	0.0516333	-0.408667	-2.91007	-1.80117	-0.531533	-0.773733	|IMET_7562|	gi|585106157|gb|EWM24635.1| eukaryotic translation initiation factor 4 [Nannochloropsis gaditana]
15.6797	15.9739	15.0891	16.061	15.2261	14.9133	15.2065	14.9549	14.8754	15.2514	15.9259	16.811	0.2942	0.9719	-0.3128	-0.2516	0.375967	0.885067	|IMET_7568|	YggS family pyridoxal phosphate enzyme
19.262	18.9742	19.6498	19.3133	19.0252	19.054	19.564	19.1329	18.633	19.0571	18.1362	17.7449	-0.287833	-0.336467	0.0288	-0.4311	0.424033	-0.3913	|IMET_7572|	gi|585106192|gb|EWM24670.1| Plastid lipid-associated protein/fibrillin conserved domain protein [Nannochloropsis gaditana]
16.4322	15.5733	16.256	16.3998	18.8197	17.9799	16.301	15.3972	16.2061	15.5867	17.0929	16.2626	-0.858967	0.1438	-0.839833	-0.903767	-0.619433	-0.830333	|IMET_7574|	gi|553176223|ref|XP_005852361.1| hypothetical protein NGA_0701100, partial [Nannochloropsis gaditana CCMP526] &gt;gi|422296167|gb|EKU23466.1| hypothetical protein NGA_0701100, partial [Nannochloropsis gaditana CCMP526]
19.6799	18.4825	19.8982	19.4992	20.7853	19.903	21.0013	20.3122	20.3111	20.2293	18.3272	20.6435	-1.19743	-0.398967	-0.882233	-0.6891	-0.0818	2.31627	|IMET_7578|	gi|298708179|emb|CBJ30519.1| NADH dehydrogenase (ubiquinone) [Ectocarpus siliculosus]
17.285	16.7248	16.0661	16.3504	15.9702	16.2915	15.277	15.9628	16.3897	16.7607	14.4675	15.3731	-0.560267	0.284267	0.3213	0.685767	0.370967	0.905633	|IMET_7579|	gi|585106210|gb|EWM24686.1| transmembrane 9 superfamily member 4 [Nannochloropsis gaditana]
22.4573	22.9573	24.4502	24.34	24.6668	24.6432	22.8559	23.1993	25.2717	25.1728	20.9199	23.1502	0.5	-0.110133	-0.0236	0.343367	-0.0989667	2.23037	|IMET_7584|	gi|585106209|gb|EWM24685.1| histone 3 [Nannochloropsis gaditana] &gt;gi|585112228|gb|EWM29656.1| histone 3 [Nannochloropsis gaditana]
24.0461	24.0514	23.4928	23.2337	23.3115	23.376	23.8179	24.2522	23.6766	23.6745	23.4024	23.1403	0.00526667	-0.259167	0.0645667	0.434267	-0.0021	-0.262067	|IMET_7588|	gi|585106197|gb|EWM24673.1| hypothetical protein Naga_100123g17 [Nannochloropsis gaditana]
22.5637	22.8642	23.2613	23.5574	24.68	23.8019	22.1525	22.2711	23.635	23.2945	22.9615	22.4614	0.300433	0.2961	-0.878067	0.1186	-0.340433	-0.500033	|IMET_7595|	gi|585106230|gb|EWM24702.1| photosystem ii 12 kda extrinsic protein [Nannochloropsis gaditana]
17.2705	15.1332	16.6558	17.1719	15.2037	15.3801	15.3602	14.4974	15.8963	15.6832	16.8836	17.1666	-2.1373	0.516133	0.1764	-0.8628	-0.213133	0.283033	|IMET_7598|	gi|585106234|gb|EWM24706.1| hypothetical protein Naga_100076g8 [Nannochloropsis gaditana]
21.2509	21.1364	20.91	20.7477	20.0739	19.4182	21.319	21.8632	20.6328	21.1359	20.4085	20.8341	-0.114433	-0.1623	-0.655633	0.5442	0.503133	0.4256	|IMET_7599|	gi|585106221|gb|EWM24693.1| elongation factor 3 [Nannochloropsis gaditana]
14.5415	15.312	14.676	16.6749	14.8361	15.2764	14.947	14.59	15.4916	15.0213	14.3435	15.1336	0.770533	1.9989	0.4403	-0.357	-0.470233	0.7901	|IMET_76|	gi|585108676|gb|EWM26588.1| pci domain-containing protein 2 [Nannochloropsis gaditana]
20.2009	20.1905	20.1873	20.2105	19.2083	19.5268	19.5944	19.8285	19.5865	19.1656	19.829	18.6241	-0.0104	0.0231667	0.3185	0.234133	-0.420867	-1.20487	|IMET_7609|	gi|585106281|gb|EWM24741.1| nascent polypeptide-associated complex subunit alpha [Nannochloropsis gaditana]
20.9008	21.7269	21.2626	21.4956	21.6267	21.6723	21.979	21.7945	22.7577	21.2749	20.9214	18.9664	0.8261	0.233	0.0456333	-0.184467	-1.48277	-1.955	|IMET_7611|	gi|585106276|gb|EWM24738.1| beta- aspartyl asparaginyl family [Nannochloropsis gaditana]
15.5739	16.0134	18.3928	18.7115	17.6753	17.8004	17.8379	16.8013	18.1585	17.5548	17.1433	18.8268	0.4395	0.318733	0.125133	-1.0366	-0.6037	1.6835	|IMET_7615|	Lipid-binding START
20.2189	20.0521	19.5605	20.2597	19.2651	18.4174	20.0633	20.3474	19.1042	19.7091	19.0355	19.2494	-0.166767	0.699233	-0.8477	0.2841	0.604967	0.213833	|IMET_7618|	gi|585106265|gb|EWM24729.1| t-complex protein 1 subunit gamma [Nannochloropsis gaditana]
17.6639	16.8202	17.4152	15.2348	15.7189	15.1155	16.1195	17.4509	16.3351	16.7851	17.3038	17.4299	-0.843667	-2.1804	-0.603433	1.3314	0.449933	0.126167	|IMET_7637|	gi|553182543|ref|XP_005853746.1| ubiquitin conjugation factor E4 B [Nannochloropsis gaditana CCMP526] &gt;gi|422295316|gb|EKU22615.1| ubiquitin conjugation factor E4 B [Nannochloropsis gaditana CCMP526]
14.3364	17.1094	18.5915	15.206	16.0161	16.6775	14.7065	14.8804	14.9389	15.4737	16.2241	17.1169	2.773	-3.38557	0.661433	0.1739	0.5348	0.8928	|IMET_7651|	gi|298714864|emb|CBJ25763.1| conserved unknown protein [Ectocarpus siliculosus]
18.1607	17.6924	18.8644	18.262	17.3444	17.5254	16.9804	16.1512	18.6131	19.4434	18.3412	18.6088	-0.468333	-0.6024	0.181	-0.8292	0.830267	0.267633	|IMET_7660|	gi|553181008|ref|XP_005853497.1| glycine-rich rna-binding protein 4 [Nannochloropsis gaditana CCMP526] &gt;gi|422295561|gb|EKU22860.1| glycine-rich rna-binding protein 4 [Nannochloropsis gaditana CCMP526]
18.8451	18.9059	18.2534	18.5167	17.7753	16.6496	19.77	20.0473	18.9276	18.7938	17.4498	17.3325	0.0608333	0.263333	-1.12567	0.2773	-0.1338	-0.117233	|IMET_7671|	gi|585104231|gb|EWM23253.1| hypothetical protein Naga_100460g3, partial [Nannochloropsis gaditana]
15.0959	15.2075	14.5262	13.8131	16.7584	15.4221	15.9321	14.891	15.045	15.484	15.6247	16.3193	0.111633	-0.713133	-1.33627	-1.04117	0.439	0.694667	|IMET_768|	gi|585112852|gb|EWM30194.1| hypothetical protein Naga_100090g5 [Nannochloropsis gaditana]
17.3319	17.5253	17.2254	17.4284	15.518	14.4952	17.0961	16.9016	16.4171	16.6845	16.8628	17.2531	0.1934	0.202933	-1.0228	-0.194533	0.2674	0.3903	|IMET_7683|	gi|299472137|emb|CBN77122.1| conserved unknown protein [Ectocarpus siliculosus]
18.1167	17.9345	18.2919	18.4619	18.8284	18.8719	18.042	18.1505	19.3878	18.8522	18.2633	18.0125	-0.182167	0.169967	0.0435333	0.108567	-0.5356	-0.250767	|IMET_7688|	gi|553192651|ref|XP_005855617.1| chaperone protein [Nannochloropsis gaditana CCMP526] &gt;gi|422293448|gb|EKU20748.1| chaperone protein [Nannochloropsis gaditana CCMP526] &gt;gi|585100464|gb|EWM20659.1| chaperone protein [Nannochloropsis gaditana]
16.7341	16.9264	16.5783	16.6523	14.8212	15.0732	15.4845	15.8972	15.6756	16.2237	15.8346	15.3509	0.192233	0.074	0.252	0.412667	0.548067	-0.483733	|IMET_7711|
20.4753	20.1495	20.0083	20.4338	19.8828	19.7398	19.9712	19.5604	20.6351	20.4195	20.6386	20.2995	-0.325733	0.425467	-0.143033	-0.4108	-0.215667	-0.339167	|IMET_7714|	gi|585100499|gb|EWM20681.1| short-chain dehydrogenase [Nannochloropsis gaditana]
20.5231	20.5897	20.0588	19.9036	20.3876	19.7321	20.4648	20.6806	19.357	20.324	20.9557	21.5118	0.0666	-0.155233	-0.655533	0.215733	0.967067	0.5561	|IMET_7717|	gi|585100493|gb|EWM20678.1| plant [Nannochloropsis gaditana]
18.3115	18.0585	17.741	17.3135	18.5862	15.7174	18.852	18.4562	19.4043	19.0766	16.6177	16.6883	-0.253033	-0.427533	-2.86877	-0.395733	-0.327667	0.0706333	|IMET_7728|	gi|585110191|gb|EWM27862.1| hypothetical protein Naga_100282g1 [Nannochloropsis gaditana]
17.9041	17.3532	16.7442	17.9503	15.8938	15.9909	14.9707	14.6542	17.8664	17.1043	15.1447	17.696	-0.550933	1.20603	0.0971667	-0.316467	-0.762067	2.55123	|IMET_775|	gi|585112819|gb|EWM30162.1| transmembrane protein 30a [Nannochloropsis gaditana]
17.315	17.34	17.116	19.0666	16.7523	18.0902	17.6161	17.8308	15.3851	19.1817	18.2699	19.5266	0.025	1.95057	1.33793	0.214667	3.79663	1.25673	|IMET_7761|	gi|553180348|ref|XP_005853387.1| hypothetical protein NGA_0694300 [Nannochloropsis gaditana CCMP526] &gt;gi|422295675|gb|EKU22974.1| hypothetical protein NGA_0694300 [Nannochloropsis gaditana CCMP526]
17.7298	17.7522	17.7147	17.7575	19.0588	18.6126	17.4163	17.5655	17.495	16.8759	18.4355	17.7033	0.0223667	0.0427667	-0.4462	0.1492	-0.6191	-0.7322	|IMET_7766|
19.5689	18.8767	18.7901	18.3436	18.8023	17.9725	19.3582	19.109	19.8744	19.2039	19.1323	18.1429	-0.6922	-0.446433	-0.829767	-0.2492	-0.670533	-0.989433	|IMET_7775|	gi|553177909|ref|XP_005852507.1| hypothetical protein NGA_0067902 [Nannochloropsis gaditana CCMP526] &gt;gi|422296027|gb|EKU23326.1| hypothetical protein NGA_0067902 [Nannochloropsis gaditana CCMP526]
15.1965	15.7071	17.459	18.204	14.6816	14.0224	16.0278	18.0077	17.8704	17.9094	18.216	17.8234	0.510567	0.744967	-0.659133	1.97987	0.039	-0.392633	|IMET_7776|	gi|585108073|gb|EWM26079.1| cobalamin synthesis protein p47k [Nannochloropsis gaditana]
16.9419	17.6485	17.3564	17.5228	16.492	17.021	16.2383	17.2102	17.4153	17.8112	18.2953	19.2279	0.706633	0.166433	0.529033	0.971833	0.395867	0.932567	|IMET_7778|	gi|585108089|gb|EWM26095.1| nadp-dependent malic enzyme [Nannochloropsis gaditana]
24.3215	24.2416	24.4689	24.4637	23.7309	23.5903	24.2269	24.5283	23.6682	24.3525	23.4251	23.9786	-0.0799	-0.00513333	-0.140567	0.301433	0.6843	0.553533	|IMET_7791|	gi|310751920|gb|ADP09391.1| long-chain acyl-coenzyme A synthetase [Nannochloropsis oculata]
16.9752	16.9249	17.1175	16.8825	15.1496	15.0621	16.1467	16.9428	15.3087	16.7454	15.695	15.0373	-0.0503667	-0.235033	-0.0875667	0.7961	1.43673	-0.657767	|IMET_7792|	gi|585108103|gb|EWM26109.1| trna (cytosine -c )-methyltransferase [Nannochloropsis gaditana]
14.7756	14.5822	15.769	15.6958	15.3242	14.9362	15.541	14.3486	15.4207	15.6075	14.7638	15.6206	-0.1934	-0.0732333	-0.388033	-1.1924	0.186867	0.856833	|IMET_7793|	gi|585108144|gb|EWM26150.1| conserved unknown protein [Nannochloropsis gaditana]
21.5196	21.3622	20.8206	20.6779	21.1509	20.1707	21.7191	21.4352	20.8861	21.1454	21.6146	21.0947	-0.157333	-0.142733	-0.9802	-0.283867	0.2593	-0.5199	|IMET_7795|	gi|585108137|gb|EWM26143.1| Coatomer, WD associated region [Nannochloropsis gaditana]
21.6757	21.9937	21.0398	21.2595	21.5562	20.8174	21.3711	21.042	22.0755	21.4006	21.7336	20.7863	0.318	0.2197	-0.7388	-0.329067	-0.6749	-0.947233	|IMET_7799|	gi|585108128|gb|EWM26134.1| ribosomal protein l12 [Nannochloropsis gaditana]
19.1517	19.3189	18.1162	17.3417	19.3644	19.5585	19.5712	19.3651	18.7377	18.7643	18.7758	18.7283	0.1672	-0.774533	0.1941	-0.206133	0.0266667	-0.0474667	|IMET_7802|	gi|585108094|gb|EWM26100.1| NAD(P)-binding domain protein [Nannochloropsis gaditana]
18.5397	18.4324	19.0792	19.0819	18.4529	18.2192	18.1162	16.3925	18.7636	18.3949	18.9893	19.1347	-0.107367	0.00276667	-0.2337	-1.72373	-0.368667	0.1454	|IMET_7808|	gi|585108147|gb|EWM26153.1| proteasome subunit alpha type 7 [Nannochloropsis gaditana]
18.4966	19.3203	19.3434	19.7204	21.6048	21.3149	19.1884	19.9454	18.4744	19.4472	20.3315	17.2314	0.823733	0.377	-0.2899	0.757033	0.972767	-3.10013	|IMET_781|	gi|585112829|gb|EWM30172.1| translational activator [Nannochloropsis gaditana]
18.9308	18.7738	18.4668	18.7542	17.7435	17.2069	18.6348	17.9858	19.2751	18.7498	18.0802	17.3202	-0.157	0.287467	-0.536533	-0.649067	-0.525367	-0.759967	|IMET_7811|	gi|585108118|gb|EWM26124.1| chaperonin [Nannochloropsis gaditana]
16.5799	17.0135	16.8636	17.0557	16.531	15.7623	16.5454	16.6359	16.9078	17.3863	16.9507	15.3554	0.4336	0.192133	-0.768733	0.0905667	0.4785	-1.59537	|IMET_782|	gi|585112834|gb|EWM30177.1| guanylate-binding protein [Nannochloropsis gaditana]
15.9314	15.5752	14.9417	15.1607	14.3778	15.0243	14.8574	14.5887	15.2839	15.4421	16.5027	15.0631	-0.356233	0.219	0.646433	-0.2687	0.158167	-1.43957	|IMET_7821|	gi|585108135|gb|EWM26141.1| Protein kinase, ATP binding site [Nannochloropsis gaditana]
20.471	20.6271	21.5348	21.0457	21.8233	21.6336	19.8863	20.2633	21.5593	20.7995	20.7114	21.7765	0.1561	-0.489133	-0.189767	0.377	-0.759833	1.0651	|IMET_7822|	gi|147905308|ref|NP_001090480.1| uncharacterized protein LOC779393 [Xenopus laevis] &gt;gi|114107768|gb|AAI23161.1| MGC154358 protein [Xenopus laevis]
19.1038	19.4354	18.8798	20.1882	19.6876	19.6774	20.3555	20.4237	19.6128	19.8611	19.5513	19.4169	0.331667	1.30837	-0.0101333	0.0682	0.2483	-0.1344	|IMET_7829|	gi|585108141|gb|EWM26147.1| dihydroxy-acid dehydratase [Nannochloropsis gaditana]
17.1869	17.3776	17.2369	16.2819	16.4941	16.5189	16.7008	16.5365	16.6425	17.6182	17.1709	16.8291	0.190633	-0.954967	0.0248	-0.164233	0.9757	-0.341833	|IMET_7831|	gi|585108078|gb|EWM26084.1| methylisocitrate lyase [Nannochloropsis gaditana]
21.6975	21.8718	22.1086	22.1358	20.7289	21.3389	20.93	21.3398	21.9642	21.7522	21.1589	21.5798	0.174333	0.0271667	0.609967	0.4098	-0.212033	0.420933	|IMET_7833|	gi|585108107|gb|EWM26113.1| phosphoglycerate kinase [Nannochloropsis gaditana]
19.1468	18.9099	18.4681	18.7412	18.4499	17.3454	18.5074	19.4481	18.478	18.7834	19.2104	18.7604	-0.2369	0.273133	-1.10453	0.940667	0.305433	-0.449967	|IMET_7835|	gi|585108125|gb|EWM26131.1| serine threonine protein phosphatase [Nannochloropsis gaditana]
22.9809	23.0506	22.7625	22.4397	22.4366	22.3834	22.9762	22.3954	22.7665	22.2633	21.5945	20.5531	0.0697	-0.322833	-0.0532667	-0.580867	-0.503233	-1.04133	|IMET_7838|	gi|585108091|gb|EWM26097.1| 30s ribosomal protein s1 [Nannochloropsis gaditana]
16.3528	16.3822	16.3552	17.7628	14.61	16.9888	17.7798	16.9493	17.0751	17.3987	17.1858	17.348	0.0293667	1.40757	2.37873	-0.830433	0.323567	0.1622	|IMET_7841|	gi|585108130|gb|EWM26136.1| anthranilate synthase [Nannochloropsis gaditana]
15.688	15.267	16.9378	16.4025	15.1057	15.9575	15.0718	16.9625	15.4881	16.3747	14.7213	14.7198	-0.421033	-0.535233	0.8518	1.89063	0.8866	-0.00156667	|IMET_7843|	gi|585108079|gb|EWM26085.1| cupin 4 family protein [Nannochloropsis gaditana]
16.5778	16.5859	16.2138	16.3518	15.4339	15.3671	17.0479	17.2832	16.4996	16.4466	17.238	16.7092	0.0081	0.138	-0.0668333	0.235367	-0.053	-0.528767	|IMET_7846|	gi|585108145|gb|EWM26151.1| atlastin-like protein [Nannochloropsis gaditana]
13.7595	14.1273	14.0693	14.9533	14.0889	15.0665	13.0665	14.8793	14.9456	12.554	13.5961	16.3039	0.367733	0.884033	0.9776	1.81283	-2.39163	2.7078	|IMET_7851|	gi|585108161|gb|EWM26165.1| Protein of unknown function DUF4336 [Nannochloropsis gaditana]
18.0412	17.0366	18.2067	18.0938	17.7646	17.6476	18.1126	18.3479	18.6225	18.0016	15.0214	16.401	-1.0046	-0.112967	-0.117033	0.235367	-0.6209	1.3796	|IMET_7856|	gi|585108167|gb|EWM26171.1| initiation factor 3g [Nannochloropsis gaditana]
19.6675	19.5254	20.5429	20.1595	19.7766	20.109	20.5674	19.8491	20.2625	19.732	20.9167	19.9277	-0.142033	-0.3834	0.332367	-0.7183	-0.530433	-0.989	|IMET_7864|	gi|585108176|gb|EWM26179.1| amine oxidase [Nannochloropsis gaditana]
15.0655	14.9607	15.5411	15.5952	15.1617	15.2216	15.9424	15.5477	15.9022	16.0961	15.1053	15.3242	-0.104767	0.0540667	0.0599	-0.3947	0.193933	0.218867	|IMET_7873|	gi|585108173|gb|EWM26176.1| Polyprenyl synthetase [Nannochloropsis gaditana]
22.5572	22.3527	22.0346	21.451	21.4291	21.6198	21.8478	21.9644	22.4028	21.884	22.4316	22.2453	-0.204467	-0.583633	0.190733	0.116633	-0.518867	-0.186333	|IMET_7882|	gi|585108180|gb|EWM26183.1| pyruvate kinase [Nannochloropsis gaditana]
19.9643	20.1756	19.4424	19.8432	19.9366	20.3085	19.9644	20.0823	19.9772	20.3929	20.4854	20.7434	0.2113	0.400767	0.371933	0.117867	0.4157	0.257933	|IMET_7883|	gi|585108185|gb|EWM26188.1| Pheophorbide a oxygenase [Nannochloropsis gaditana]
22.3478	21.828	21.1996	21.0314	22.1514	21.4277	21.8822	21.2959	21.4118	20.8441	21.777	20.9301	-0.519833	-0.1682	-0.723733	-0.586367	-0.5677	-0.846933	|IMET_7884|	gi|585108177|gb|EWM26180.1| 60s ribosomal protein l9 [Nannochloropsis gaditana]
18.3975	18.7024	18.0274	18.5691	17.7613	17.317	18.1652	18.946	17.817	18.4169	18.181	18.7698	0.304867	0.541667	-0.444333	0.780833	0.599867	0.588767	|IMET_7889|	gi|585108233|gb|EWM26234.1| Importin-alpha, importin-beta-binding domain protein [Nannochloropsis gaditana]
15.7221	16.1133	16.2928	16.6702	15.2521	15.7174	14.0589	16.1935	15.9944	15.5506	16.2898	14.75	0.3912	0.3774	0.465333	2.1346	-0.443733	-1.5398	|IMET_789|	gi|585112754|gb|EWM30109.1| tpr-repeat protein [Nannochloropsis gaditana]
16.6969	17.3496	17.6047	17.4388	18.3508	16.3595	18.6146	18.1362	17.8681	19.2289	18.1907	22.0846	0.652667	-0.1659	-1.9913	-0.478367	1.3608	3.89383	|IMET_7897|	gi|585108222|gb|EWM26223.1| isocitrate lyase [Nannochloropsis gaditana]
18.7926	18.4289	18.6661	18.5479	17.8943	17.0006	18.1183	18.455	18.2647	18.7131	18.898	18.5726	-0.363667	-0.118233	-0.893733	0.336767	0.448433	-0.3254	|IMET_7901|	gi|585108205|gb|EWM26206.1| ef-hand domain-containing protein [Nannochloropsis gaditana]
20.2755	20.1091	20.9628	20.8207	20.6489	20.7616	20.9472	21.3128	20.7832	20.815	20.0906	19.7874	-0.166467	-0.142133	0.1127	0.365567	0.0318	-0.303233	|IMET_7915|	gi|585108251|gb|EWM26252.1| hypothetical protein Naga_100025g27 [Nannochloropsis gaditana]
15.6037	15.5254	16.0246	15.6611	14.728	15.4807	16.3151	15.5868	14.8509	14.9647	16.869	16.2441	-0.0783	-0.3635	0.7527	-0.7283	0.113833	-0.624833	|IMET_792|	gi|585112752|gb|EWM30107.1| Methylthioribose kinase [Nannochloropsis gaditana]
19.2202	19.3867	18.3101	18.2552	19.3991	17.9213	18.9011	17.1481	19.2378	19.1591	18.1022	19.2092	0.166467	-0.0548667	-1.4778	-1.75303	-0.0786667	1.10707	|IMET_7925|	gi|585108239|gb|EWM26240.1| histone family protein dna-binding protein [Nannochloropsis gaditana]
19.5649	16.22	18.5116	19.4991	20.025	16.08	16.4761	16.2049	21.2124	18.7289	20.4046	20.4063	-3.34487	0.987533	-3.94507	-0.2712	-2.48343	0.00173333	|IMET_7927|	gi|585108228|gb|EWM26229.1| ubiquitin ribosomal protein s27ae fusion protein [Nannochloropsis gaditana]
20.026	18.9376	18.3488	18.0205	18.6265	18.2156	19.5948	19.3252	19.8983	19.5216	18.9942	18.8805	-1.0884	-0.328333	-0.410967	-0.269667	-0.376667	-0.113667	|IMET_7933|	gi|585108236|gb|EWM26237.1| acyl- synthetase family member mitochondrial [Nannochloropsis gaditana]
20.9843	21.2356	19.0143	18.5876	19.757	19.4027	19.7754	17.9056	19.7386	17.646	14.9686	17.0106	0.251333	-0.426733	-0.354233	-1.8698	-2.09267	2.042	|IMET_7944|	gi|675164129|ref|XP_008890949.1| 60S ribosomal protein L23 [Phytophthora parasitica INRA-310] &gt;gi|695405972|ref|XP_009523977.1| hypothetical protein PHYSODRAFT_285581 [Phytophthora sojae] &gt;gi|348681444|gb|EGZ21260.1| hypothetical protein PHYSODRAFT_285581 [Phytophthora sojae] &gt;gi|566033207|gb|ETI56118.1| 60S ribosomal protein L23 [Phytophthora parasitica P1569] &gt;gi|567970889|gb|ETK959…
16.1105	16.2587	16.007	16.3151	15.8419	14.6364	15.9685	17.1997	16.505	16.7516	15.7168	16.067	0.148233	0.308133	-1.2055	1.23117	0.2466	0.350133	|IMET_7951|	gi|585108247|gb|EWM26248.1| peptidase d [Nannochloropsis gaditana]
17.7217	17.7284	17.3076	18.0581	17.8257	17.2387	17.5691	17.9392	16.7598	17.5319	17.9975	18.2918	0.00676667	0.750533	-0.587033	0.3701	0.772067	0.294333	|IMET_7955|	gi|936187416|ref|WP_054521667.1| glycerol kinase [Thermanaerothrix daxensis] &gt;gi|934110551|gb|KPL83254.1| glycerol kinase [Thermanaerothrix daxensis]
19.9481	18.1358	21.8879	21.7997	20.8086	22.3359	22.6656	21.724	22.9828	21.1197	18.8081	18.7614	-1.8123	-0.0882667	1.52727	-0.941533	-1.86313	-0.0466667	|IMET_7960|	gi|585108270|gb|EWM26270.1| hypothetical protein Naga_100145g6 [Nannochloropsis gaditana] &gt;gi|585108271|gb|EWM26271.1| hypothetical protein Naga_100145g6 [Nannochloropsis gaditana]
18.5523	18.7386	18.858	18.4974	16.6147	15.9918	18.1082	18.3394	18.0252	18.3355	17.6294	16.9909	0.186333	-0.360667	-0.622867	0.2312	0.310333	-0.6385	|IMET_7964|	gi|585108267|gb|EWM26267.1| abc transporter [Nannochloropsis gaditana]
20.2978	20.0235	20.4483	20.2699	20.0658	20.3515	20.3715	21.0128	20.6207	20.8677	19.2245	19.9669	-0.274267	-0.178367	0.2857	0.641367	0.247033	0.742433	|IMET_7969|	gi|585108272|gb|EWM26272.1| proliferating cell nuclear antigen [Nannochloropsis gaditana]
17.0167	15.2183	16.8208	15.9373	16.1324	15.5701	16.0959	15.4826	16.5145	16.1664	15.4294	16.1162	-1.79837	-0.8835	-0.562333	-0.613267	-0.348133	0.6868	|IMET_7981|	gi|585108287|gb|EWM26286.1| retinol dehydrogenase 13 [Nannochloropsis gaditana]
19.6191	19.5842	19.9149	20.5175	19.3121	19.1538	19.7554	19.8645	19.5835	19.7204	20.2611	20.269	-0.0348667	0.602633	-0.158333	0.109167	0.136867	0.0079	|IMET_7984|	gi|585108283|gb|EWM26282.1| stress-induced protein sti1 [Nannochloropsis gaditana]
20.0465	20.1735	20.1607	19.7295	19.9536	19.7785	19.7644	18.8291	19.4657	19.655	20.7107	19.8584	0.127033	-0.4312	-0.1751	-0.9353	0.189333	-0.8523	|IMET_7986|	gi|585108289|gb|EWM26288.1| c-1-tetrahydrofolate cytoplasmic [Nannochloropsis gaditana]
15.2065	15.7696	16.239	16.0677	15.4562	15.2094	14.9979	15.4689	15.6092	15.5433	17.0697	17.6552	0.563067	-0.171267	-0.2468	0.470967	-0.0659	0.5855	|IMET_7996|	gi|585108320|gb|EWM26314.1| farnesyl-diphosphate farnesyltransferase [Nannochloropsis gaditana]
20.1488	19.8439	19.5977	19.4241	19.0501	18.0817	19.2724	19.5908	18.9918	19.1041	19.7307	19.1126	-0.304967	-0.173567	-0.968367	0.318467	0.112333	-0.618167	|IMET_8000|	gi|585108311|gb|EWM26305.1| prolyl endopeptidase [Nannochloropsis gaditana]
15.124	15.4357	16.4019	15.788	16.4167	16.043	16.2877	15.0559	17.2329	16.5445	15.468	15.4214	0.3117	-0.613867	-0.3737	-1.23183	-0.688433	-0.0466	|IMET_8002|	gi|585108303|gb|EWM26297.1| 26s proteasome non-atpase regulatory [Nannochloropsis gaditana]
21.2959	21.9105	20.7449	21.2283	20.2504	19.889	19.947	21.3965	20.521	21.5039	22.5735	21.8695	0.614567	0.483433	-0.361367	1.44947	0.982833	-0.703967	|IMET_8004|	gi|585108318|gb|EWM26312.1| ClpB chaperone, Hsp100 family [Nannochloropsis gaditana]
16.9636	17.2249	17.6257	18.2311	16.901	16.3835	16.663	16.709	16.4209	16.7505	17.6848	18.5575	0.2613	0.6054	-0.5175	0.046	0.329567	0.872667	|IMET_8007|	gi|585108312|gb|EWM26306.1| nad-dependent epimerase dehydratase [Nannochloropsis gaditana]
15.5888	15.1139	16.5702	15.9462	16.4041	16.0628	14.739	16.395	15.3903	15.2929	15.628	15.9265	-0.474867	-0.624033	-0.3413	1.65597	-0.0973667	0.298567	|IMET_8009|	gi|585108309|gb|EWM26303.1| mitochondrial ribosomal protein l46 [Nannochloropsis gaditana]
14.8441	16.1068	17.4546	17.6786	16.2177	18.4527	17.7992	18.2432	17.9997	18.0133	13.9102	15.1874	1.26267	0.224	2.23507	0.443933	0.0136	1.27717	|IMET_8017|	gi|585108337|gb|EWM26330.1| u2 small nuclear auxiliary small [Nannochloropsis gaditana]
17.8925	17.0633	18.2511	17.5835	17.2371	14.6709	16.1973	17.2731	15.0007	17.756	15.5216	15.9862	-0.8292	-0.667633	-2.56613	1.0758	2.75533	0.4646	|IMET_8024|	gi|585106221|gb|EWM24693.1| elongation factor 3 [Nannochloropsis gaditana]
17.6927	18.3661	18.1685	17.7305	18.0907	18.3069	17.0445	18.0807	17.3534	18.6141	17.7575	19.0675	0.673433	-0.438	0.2162	1.03617	1.2607	1.31003	|IMET_8025|	gi|585108336|gb|EWM26329.1| hydroxyacyl-coenzyme a mitochondrial precursor [Nannochloropsis gaditana]
20.2255	20.1679	19.9969	20.2354	19.4156	19.4295	19.8582	20.3873	19.6835	19.9195	20.1679	20.3931	-0.0576333	0.238467	0.0138667	0.529033	0.235967	0.225233	|IMET_8033|	gi|585108359|gb|EWM26350.1| pyrophosphate-dependent phosphofructose kinase [Nannochloropsis gaditana]
21.559	21.0978	21.407	21.1526	20.3477	20.1911	19.6649	19.5407	21.4275	20.6413	20.8526	21.7327	-0.461167	-0.2544	-0.156567	-0.124167	-0.786233	0.8801	|IMET_8040|	H - or Na -translocating F-type, V-type and A-type ATPase (F-ATPase) Superfamily
17.0226	17.0409	17.4996	17.3234	16.3246	15.5257	17.5313	16.8198	17.0963	17.1434	15.873	17.5355	0.0183	-0.176267	-0.7989	-0.7115	0.0471	1.6625	|IMET_8042|	gi|585108374|gb|EWM26364.1| fumarate hydratase [Nannochloropsis gaditana]
17.8891	18.0153	18.1907	18.4881	20.3314	19.5913	18.8069	18.334	17.2571	17.9446	16.4474	16.8829	0.1262	0.297433	-0.7401	-0.472833	0.687567	0.435533	|IMET_8049|	gi|585108396|gb|EWM26386.1| myb domain-containing protein [Nannochloropsis gaditana]
18.6896	19.0509	18.9612	19.4396	20.2126	19.8278	18.5635	16.3442	19.5085	18.4236	18.795	19.2311	0.361333	0.478367	-0.3848	-2.21933	-1.08493	0.436067	|IMET_805|	gi|585112791|gb|EWM30137.1| acetyl- acetyltransferase [Nannochloropsis gaditana]
19.387	19.2105	19.0911	18.7251	19.2786	17.6293	19.7176	19.5769	19.4199	19.5168	19.1546	18.9386	-0.1765	-0.365967	-1.6493	-0.140733	0.0969	-0.216033	|IMET_8058|	gi|585108384|gb|EWM26374.1| isoleucyl-trna synthetase [Nannochloropsis gaditana]
16.9121	16.7163	17.1119	16.5521	16.297	16.4074	17.9337	16.9227	16.3304	17.6194	15.7012	17.0273	-0.195867	-0.559767	0.110367	-1.01097	1.28897	1.32607	|IMET_806|	gi|585112790|gb|EWM30136.1| alpha-soluble nsf attachment protein [Nannochloropsis gaditana]
19.9475	19.9789	20.2679	19.7427	20.3729	19.6869	20.1342	19.6875	20.0858	20.9322	19.9173	20.9462	0.0313667	-0.525233	-0.686	-0.446667	0.8464	1.0289	|IMET_8064|	gi|585108391|gb|EWM26381.1| succinyl- ligase subunit mitochondrial precursor [Nannochloropsis gaditana]
17.2243	16.7294	16.6401	16.7524	14.5009	15.0628	15.4607	15.4974	17.1053	17.1106	14.4851	16.4412	-0.494867	0.112333	0.561967	0.0367667	0.0053	1.9561	|IMET_8070|	gi|585108369|gb|EWM26359.1| succinate-semialdehyde dehydrogenase [Nannochloropsis gaditana]
22.3424	22.3379	22.1277	22.0363	22.4953	22.4112	22.9486	22.5075	22.897	21.9132	21.0175	21.1959	-0.0045	-0.0914333	-0.0840667	-0.4411	-0.983867	0.178333	|IMET_8076|	gi|553193977|ref|XP_005855867.1| small subunit ribosomal protein S3e [Nannochloropsis gaditana CCMP526] &gt;gi|422293192|gb|EKU20492.1| small subunit ribosomal protein S3e [Nannochloropsis gaditana CCMP526] &gt;gi|585108368|gb|EWM26358.1| 40s ribosomal protein s3-3 [Nannochloropsis gaditana]
22.9583	23.1436	23.2546	23.1807	23.247	23.3487	22.8541	23.465	23.3174	22.7272	23.1285	22.8548	0.1853	-0.0739667	0.1017	0.6109	-0.5902	-0.273733	|IMET_8077|	gi|585108403|gb|EWM26391.1| voltage-dependent anion-selective channel [Nannochloropsis gaditana]
19.389	19.454	18.3615	18.3819	18.0101	16.2981	18.9154	19.4445	18.9217	18.9069	18.8195	17.9154	0.065	0.0203667	-1.71193	0.529067	-0.0148	-0.904033	|IMET_808|	gi|585112803|gb|EWM30147.1| tetratricopeptide repeat-containing protein [Nannochloropsis gaditana]
16.6309	16.4221	15.6935	14.1092	16.8666	15.4024	14.96	14.6146	16.3276	15.7762	17.6456	15.9401	-0.2088	-1.5843	-1.46423	-0.3454	-0.551333	-1.70557	|IMET_8091|	gi|1194458606|gb|OUC12268.1| diaminopimelate epimerase [Alkalinema sp. CACIAM 70d]
25.397	25.9043	25.8037	25.9331	25.4927	25.7928	25.508	25.7624	26.3298	26.0265	25.5258	25.09	0.507333	0.129467	0.300133	0.2544	-0.303267	-0.435833	|IMET_8093|	gi|585108430|gb|EWM26407.1| phosphoglycerate kinase [Nannochloropsis gaditana]
16.6857	16.0266	16.8096	17.31	16.4925	15.0313	16.0604	15.8496	16.9368	17.0703	15.7239	15.7396	-0.6591	0.500433	-1.46127	-0.210867	0.133433	0.0157333	|IMET_8103|	gi|585108493|gb|EWM26446.1| dihydroorotate dehydrogenase [Nannochloropsis gaditana]
19.9068	20.3058	20.7682	20.621	20.0191	19.896	20.5673	19.9591	20.98	20.133	20.2215	20.3851	0.398933	-0.147167	-0.123033	-0.608233	-0.846967	0.1636	|IMET_8104|	gi|553191601|ref|XP_005855409.1| LL-diaminopimelate aminotransferase [Nannochloropsis gaditana CCMP526] &gt;gi|422293640|gb|EKU20940.1| LL-diaminopimelate aminotransferase [Nannochloropsis gaditana CCMP526]
17.8432	17.4669	16.1442	16.7274	14.9598	14.7144	16.1987	14.7464	16.5357	14.6815	17.1703	17.3863	-0.376267	0.5832	-0.245433	-1.45227	-1.8542	0.216033	|IMET_8105|	gi|585108497|gb|EWM26450.1| 60s acidic ribosomal protein p2 [Nannochloropsis gaditana]
20.1637	20.1659	20.723	19.8585	19.777	19.9515	20.5806	19.2143	20.0105	20.0802	20.2227	20.1974	0.00223333	-0.8645	0.174467	-1.36623	0.0697	-0.0252667	|IMET_8106|	gi|585108500|gb|EWM26453.1| s-adenosylmethionine mitochondrial carrier protein [Nannochloropsis gaditana]
19.4131	19.2396	19.9345	19.9221	19.9343	20.0778	19.6037	19.5936	20.1459	19.5589	20.2098	20.8442	-0.173533	-0.0124333	0.143467	-0.0101667	-0.587	0.634367	|IMET_8110|	gi|553188271|ref|XP_005854764.1| short chain dehydrogenase [Nannochloropsis gaditana CCMP526] &gt;gi|553191598|ref|XP_005855408.1| short chain dehydrogenase [Nannochloropsis gaditana CCMP526] &gt;gi|422293639|gb|EKU20939.1| short chain dehydrogenase [Nannochloropsis gaditana CCMP526] &gt;gi|422294291|gb|EKU21591.1| short chain dehydrogenase [Nannochloropsis gaditana CCMP526] &gt;gi|585108505|gb|E…
18.0568	17.8424	18.0803	18.148	16.8487	15.7649	17.9899	16.1506	18.2527	18.0892	17.7723	17.8059	-0.2144	0.0677	-1.08383	-1.83927	-0.163433	0.0335667	|IMET_8126|	gi|1249606115|dbj|GAX99208.1|vesicle coat complex COPII subunit SEC23 [Pythium insidiosum]
18.9431	18.8782	17.9508	18.4475	18.4399	18.3387	18.8941	18.8193	18.0104	19.1488	18.4789	18.8464	-0.0649667	0.496633	-0.1012	-0.0748667	1.13843	0.367533	|IMET_8161|	gi|585107576|gb|EWM25716.1| aldehyde dehydrogenase [Nannochloropsis gaditana]
20.4098	21.3515	20.4516	22.2736	20.4737	20.9983	20.8475	20.3118	20.8192	21.0658	22.3168	21.3435	0.941633	1.82207	0.5246	-0.535667	0.246567	-0.973333	|IMET_818|	gi|585112805|gb|EWM30149.1| hypothetical protein Naga_100115g7 [Nannochloropsis gaditana]
15.5863	15.5402	16.3442	16.347	16.1519	16.644	16.3363	15.2394	15.9203	15.0459	16.4965	15.136	-0.0460333	0.0028	0.492167	-1.0969	-0.874433	-1.36053	|IMET_8185|	gi|585099493|gb|EWM20126.1| hypothetical protein Naga_101689g2, partial [Nannochloropsis gaditana]
18.2611	17.6996	15.8647	17.2012	18.4794	16.4393	17.2738	15.5125	16.6065	14.938	15.8762	17.2223	-0.561533	1.33653	-2.0401	-1.76127	-1.66853	1.3461	|IMET_819|	gi|585112809|gb|EWM30153.1| 50s ribosomal protein l28 [Nannochloropsis gaditana]
17.6595	17.9977	17.2447	18.184	16.9719	15.314	18.8239	17.7935	18.1904	18.194	17.1986	18.7065	0.3382	0.939333	-1.65787	-1.0304	0.0036	1.5079	|IMET_8191|	gi|585100327|gb|EWM20588.1| long-chain acyl- synthetase 7 [Nannochloropsis gaditana]
19.4462	19.0903	19.239	18.7885	19.1175	18.5963	17.7077	17.2104	18.1909	17.6617	18.875	18.8472	-0.355933	-0.450467	-0.521167	-0.497367	-0.5292	-0.0278	|IMET_8195|	gi|585100330|gb|EWM20590.1| ribosomal protein l30 [Nannochloropsis gaditana]
19.1158	18.8844	19.3336	19.4225	19.0811	18.6613	19.2842	18.6434	20.1163	18.9443	19.0222	19.4555	-0.231467	0.0888333	-0.419833	-0.640833	-1.172	0.433267	|IMET_8205|	gi|553190405|ref|XP_005855184.1| acetylornithine aminotransferase [Nannochloropsis gaditana CCMP526] &gt;gi|422293874|gb|EKU21174.1| acetylornithine aminotransferase [Nannochloropsis gaditana CCMP526]
17.6078	17.0525	17.5326	17.2502	16.9538	16.8177	17.9591	15.9587	17.3009	17.6083	16.4253	17.1799	-0.555333	-0.282367	-0.136067	-2.00037	0.307433	0.7546	|IMET_8209|	gi|585100357|gb|EWM20603.1| rna binding protein [Nannochloropsis gaditana]
16.7145	16.7062	16.6987	16.6713	17.7908	16.4807	17.3766	16.9222	16.5937	16.0735	14.8231	15.8426	-0.00826667	-0.0274	-1.31007	-0.454367	-0.520267	1.01947	|IMET_8210|	gi|585100360|gb|EWM20604.1| cgmp-dependent protein [Nannochloropsis gaditana]
20.3703	20.4665	20.6306	21.2806	21.4071	21.6728	19.9209	22.0968	21.7601	22.479	20.674	21.3301	0.0962667	0.65	0.265667	2.17587	0.718967	0.656133	|IMET_8222|	gi|585100562|gb|EWM20716.1| acyl carrier protein [Nannochloropsis gaditana]
15.7843	15.0466	15.2777	15.801	14.9366	14.9699	14.8307	15.129	14.8187	16.1892	16.1793	16.5705	-0.737767	0.523333	0.0332667	0.298367	1.37047	0.391167	|IMET_8236|	gi|553180877|ref|XP_005853475.1| hypothetical protein NGA_0442100 [Nannochloropsis gaditana CCMP526] &gt;gi|422295586|gb|EKU22885.1| hypothetical protein NGA_0442100 [Nannochloropsis gaditana CCMP526]
15.5336	15.2368	16.6263	16.5185	15.8321	14.3397	14.6115	14.8106	17.3211	16.9254	17.3842	17.674	-0.296867	-0.107767	-1.4924	0.199067	-0.3957	0.289867	|IMET_8244|	gi|1176249641|gb|OQY57480.1| acetylglutamate kinase, partial [Desulfobacteraceae bacterium 4572_88]
16.3168	15.6175	15.868	15.9436	16.3287	15.6378	16.4418	15.5506	16.2736	16.1294	16.3452	14.8548	-0.699267	0.0756667	-0.6909	-0.891167	-0.1442	-1.49047	|IMET_8267|	gi|585099523|gb|EWM20141.1| RNA recognition motif-containing protein, partial [Nannochloropsis gaditana]
18.9691	19.4043	19.3835	19.8285	18.7074	18.8555	19.2175	17.9993	20.0943	18.6549	16.6439	15.4687	0.4352	0.445	0.148067	-1.21817	-1.43937	-1.17527	|IMET_827|	gi|297573433|gb|ADI46567.1| uroporphyrinogen decarboxylase, partial [Vaucheria litorea]
17.3206	17.425	17.1296	16.1431	16.0781	16.5534	16.5385	16.6183	16.5967	17.9164	18.2178	17.8462	0.104367	-0.986433	0.475233	0.0798	1.3197	-0.3716	|IMET_8289|	gi|585105000|gb|EWM23777.1| 3mercaptopyruvate sulfurtransferase [Nannochloropsis gaditana]
18.5315	18.2224	18.8802	19.3074	19.7403	18.0833	19.3813	16.7489	20.7924	20.7708	18.1664	19.5692	-0.309133	0.4272	-1.657	-2.63247	-0.0216	1.40287	|IMET_8292|	gi|585105012|gb|EWM23787.1| hypothetical protein Naga_101057g2, partial [Nannochloropsis gaditana]
18.0775	18.4496	17.9658	18.8075	18.0146	17.9343	18.5524	18.7607	18.5976	18.7118	19.718	19.4234	0.372167	0.8417	-0.0802667	0.2083	0.114233	-0.294533	|IMET_8293|	gi|299471128|emb|CBN78986.1| amine oxidase [Ectocarpus siliculosus]
18.0813	18.6097	19.0907	19.5091	15.2765	18.337	17.9795	15.0861	19.8331	19.4286	16.7156	18.3901	0.528367	0.418433	3.06043	-2.8934	-0.404533	1.6745	|IMET_8302|	gi|553194011|ref|XP_005855873.1| 20S proteasome subunit alpha 7 [Nannochloropsis gaditana CCMP526] &gt;gi|422293182|gb|EKU20482.1| 20S proteasome subunit alpha 7 [Nannochloropsis gaditana CCMP526]
17.6096	16.1782	17.0514	18.1846	16.7509	15.4864	16.2489	16.4545	17.0485	16.7718	17.339	17.555	-1.43143	1.1332	-1.26447	0.205567	-0.276667	0.216033	|IMET_831|	gi|585112830|gb|EWM30173.1| isobutyryl- mitochondrial [Nannochloropsis gaditana]
17.1286	16.0723	17.2472	17.3768	17.8991	19.0423	18.5738	14.5193	19.0352	17.4256	18.3871	17.6938	-1.05627	0.1296	1.14323	-4.05447	-1.60963	-0.693267	|IMET_8311|	ubiquitin carboxyl-terminal hydrolase 36-like
18.3489	17.7419	16.7311	17.0898	18.2746	18.0856	17.8508	18.0857	16.3755	16.4696	16.8975	17.5098	-0.607033	0.3587	-0.188967	0.2349	0.0941333	0.612233	|IMET_8312|	gi|1176068810|ref|XP_020604241.1| small nuclear ribonucleoprotein Sm D2 [Orbicella faveolata]
17.316	18.0622	18.171	18.1663	17.5822	18.3886	18.5398	18.5717	18.2903	19.3188	18.0662	18.1885	0.746167	-0.00473333	0.806367	0.0319667	1.02843	0.122333	|IMET_8328|	gi|553193590|ref|XP_005855803.1| peptidoglycan-binding lysin domain containing protein [Nannochloropsis gaditana CCMP526] &gt;gi|422293258|gb|EKU20558.1| peptidoglycan-binding lysin domain containing protein [Nannochloropsis gaditana CCMP526]
15.6554	15.0294	15.9746	16.7984	16.0829	16.0061	15.3716	14.3325	16.435	15.6511	15.7685	14.9925	-0.625933	0.8238	-0.0768667	-1.03917	-0.783967	-0.775967	|IMET_8334|	gi|585103336|gb|EWM22741.1| Protein of unknown function DUF1517 [Nannochloropsis gaditana]
20.2275	20.6247	20.0943	20.8381	20.1189	19.5934	17.5303	16.793	20.4331	18.9882	17.3834	15.0735	0.397233	0.743733	-0.525567	-0.7373	-1.44483	-2.3099	|IMET_8348|	gi|585112011|gb|EWM29472.1| hypothetical protein Naga_100714g2 [Nannochloropsis gaditana]
17.0172	17.976	17.8078	17.315	16.9233	16.317	17.198	15.9294	17.3911	18.0865	18.4431	18.1118	0.9588	-0.4928	-0.6063	-1.2686	0.695433	-0.331367	|IMET_8356|	gi|553191259|ref|XP_005855349.1| cytochrome-b5 reductase, partial [Nannochloropsis gaditana CCMP526] &gt;gi|422293706|gb|EKU21006.1| cytochrome-b5 reductase, partial [Nannochloropsis gaditana CCMP526]
16.5771	15.3182	17.2583	17.0943	15.0085	16.3292	16.4558	15.1654	15.7423	16.75	15.089	14.4959	-1.25897	-0.164	1.32063	-1.29037	1.0077	-0.593067	|IMET_8359|	gi|585103327|gb|EWM22734.1| hypothetical protein Naga_100209g4 [Nannochloropsis gaditana]
18.4121	17.0787	18.6255	18.8099	19.4543	19.341	15.5988	14.852	20.0088	19.7058	15.5876	14.8751	-1.33347	0.184333	-0.1133	-0.746833	-0.303	-0.712533	|IMET_8363|	gi|1359808929|gb|PRW44618.1|Exosome complex exonuclease RRP44 [Chlorella sorokiniana]
22.6693	22.8339	22.4317	22.201	24.0834	23.4298	22.8117	23.1282	22.252	22.5763	22.9236	21.5048	0.164533	-0.230733	-0.653633	0.3165	0.3243	-1.41877	|IMET_8365|	gi|578896498|gb|AHI17199.1| acetyl-CoA carboxylase, partial [Nannochloropsis oculata]
16.9474	17.2817	18.9066	18.2833	17.8243	17.4369	17.5633	18.2419	18.9075	18.7411	17.7419	18.1999	0.334367	-0.623267	-0.3874	0.6786	-0.166433	0.458	|IMET_8369|	gi|553193825|ref|XP_005855837.1| Cu/Zn superoxide dismutase [Nannochloropsis gaditana CCMP526] &gt;gi|422293210|gb|EKU20510.1| Cu/Zn superoxide dismutase [Nannochloropsis gaditana CCMP526]
22.2643	22.2364	22.2708	22.8351	22.3594	22.0681	22.4744	22.123	22.5742	21.7345	22.8825	19.9662	-0.0279	0.564367	-0.2913	-0.351367	-0.839633	-2.91637	|IMET_838|	gi|585112744|gb|EWM30101.1| NAD(P)-binding domain protein [Nannochloropsis gaditana]
15.7018	15.1354	15.046	15.8584	15.5742	15.2312	15.1	15.1879	15.7498	14.1108	14.448	15.7439	-0.5664	0.812367	-0.343	0.0879333	-1.639	1.29597	|IMET_8382|	gi|673045107|ref|XP_008876514.1| hypothetical protein H310_11569 [Aphanomyces invadans] &gt;gi|574467902|gb|ETV94923.1| hypothetical protein H310_11569 [Aphanomyces invadans]
19.1932	19.079	18.78	18.8001	18.2285	17.8139	19.3417	19.5518	19.2792	19.611	19.1159	18.4753	-0.1142	0.0200667	-0.414667	0.2101	0.3318	-0.640633	|IMET_8385|	gi|585103270|gb|EWM22701.1| conserved unknown protein [Nannochloropsis gaditana]
18.3724	18.067	17.8953	18.338	18.2761	17.6754	18.8517	17.8944	18.817	17.339	18.3944	17.0023	-0.3054	0.442733	-0.6007	-0.957367	-1.478	-1.3921	|IMET_839|	gi|553192746|ref|XP_005855638.1| assembly protein [Nannochloropsis gaditana CCMP526] &gt;gi|422293427|gb|EKU20727.1| assembly protein [Nannochloropsis gaditana CCMP526]
18.5046	16.8522	18.7457	18.1367	15.956	17.5635	18.9396	19.2619	18.3817	18.0229	18.2185	18.7757	-1.65247	-0.608967	1.60743	0.322367	-0.3588	0.5572	|IMET_8393|	gi|553184686|ref|XP_005854131.1| pap fibrillin family protein [Nannochloropsis gaditana CCMP526] &gt;gi|422294929|gb|EKU22229.1| pap fibrillin family protein [Nannochloropsis gaditana CCMP526]
17.6436	18.5056	18.1765	17.9425	17.9604	16.3683	19.0605	19.2354	17.4717	18.1482	18.389	18.0475	0.862	-0.234033	-1.59203	0.1749	0.676567	-0.3415	|IMET_8402|	gi|585103252|gb|EWM22686.1| poly + rna transport protein [Nannochloropsis gaditana]
17.3185	16.9869	17.4973	16.9096	17.3892	17.2052	16.781	15.7053	16.2558	17.8976	17.3516	19.2169	-0.331567	-0.5877	-0.184033	-1.0757	1.64177	1.86527	|IMET_8415|	gi|585103187|gb|EWM22622.1| phosphoinositol transporter [Nannochloropsis gaditana]
15.0134	15.2379	14.4918	16.4259	14.4044	14.8591	14.7655	15.5777	15.3832	15.1435	15.2948	17.6203	0.224433	1.93407	0.4547	0.812233	-0.2397	2.32543	|IMET_8416|	gi|585103203|gb|EWM22638.1| peptidase [Nannochloropsis gaditana]
19.8054	18.0719	19.9321	19.7121	19.6159	19.4307	20.8607	16.485	20.6523	20.0983	19.2672	19.2448	-1.73357	-0.219933	-0.185167	-4.37563	-0.554	-0.0224	|IMET_8424|	gi|585103200|gb|EWM22635.1| 40s ribosomal protein s15 [Nannochloropsis gaditana]
18.291	17.3077	17.7033	17.7832	17.8146	17.9729	17.6556	16.8617	18.9885	18.944	17.6146	17.3811	-0.9833	0.0799333	0.158333	-0.793933	-0.0445	-0.2335	|IMET_8430|	gi|585103213|gb|EWM22648.1| proteasome subunit beta type 5 [Nannochloropsis gaditana]
19.6862	17.9026	19.983	19.6693	14.6695	14.9975	19.4216	18.052	19.0963	19.1179	18.8923	19.6526	-1.78353	-0.313733	0.327967	-1.36963	0.0216333	0.7603	|IMET_8432|	gi|585103191|gb|EWM22626.1| 7-dehydrocholesterol reductase [Nannochloropsis gaditana]
18.4494	18.4576	18.2391	18.1114	16.5631	15.6124	17.9819	18.1598	17.4514	17.5895	17.9355	17.6397	0.00823333	-0.127633	-0.950733	0.177833	0.1381	-0.295767	|IMET_8433|	gi|585103188|gb|EWM22623.1| phospholipid-transporting atpase [Nannochloropsis gaditana]
20.0471	19.907	19.8864	20.6283	19.7246	19.5495	20.6779	20.5981	20.4284	20.7139	19.4282	19.1411	-0.140033	0.741833	-0.175067	-0.0798	0.2855	-0.287067	|IMET_8438|	gi|585103241|gb|EWM22676.1| chaperonin containing tcp1 theta subunit [Nannochloropsis gaditana]
20.6813	20.7491	19.7046	19.6125	19.1664	18.9188	20.0275	20.26	19.5138	19.9189	20.5342	20.0317	0.0678667	-0.0921333	-0.2476	0.2325	0.4051	-0.502433	|IMET_8439|	gi|585103196|gb|EWM22631.1| trehalose-6-phosphate synthase [Nannochloropsis gaditana]
17.5874	16.0438	15.2505	17.9086	17.0581	17.2342	17.2797	14.8187	17.8762	17.8244	17.4104	18.1095	-1.54363	2.65803	0.1761	-2.46107	-0.0518333	0.699133	|IMET_8440|	gi|585103211|gb|EWM22646.1| aldose 1 [Nannochloropsis gaditana]
17.0838	15.2776	15.6174	17.9979	14.7455	16.0281	15.1895	16.0541	18.1682	15.9789	15.0696	16.2656	-1.80617	2.38053	1.28267	0.864567	-2.1893	1.19607	|IMET_8442|	gi|585103214|gb|EWM22649.1| u1 small nuclear ribonucleoprotein 70 [Nannochloropsis gaditana]
17.634	17.5324	17.3726	17.4248	17.3127	15.8977	17.6548	18.0827	15.9649	17.3261	16.3881	16.6268	-0.101533	0.0521667	-1.41497	0.427933	1.36123	0.238633	|IMET_8447|	gi|585103190|gb|EWM22625.1| threonine aldolase [Nannochloropsis gaditana]
14.8658	15.0103	15.2086	16.0203	15.763	14.8663	15.1271	15.1056	15.2714	15.3925	15.1344	15.1088	0.1445	0.811733	-0.8967	-0.0215	0.121033	-0.0255667	|IMET_8455|	gi|553180249|ref|XP_005853371.1| hypothetical protein NGA_0150002, partial [Nannochloropsis gaditana CCMP526] &gt;gi|422295688|gb|EKU22987.1| hypothetical protein NGA_0150002, partial [Nannochloropsis gaditana CCMP526]
21.3433	20.506	20.9121	20.7857	21.438	20.9358	21.8976	21.6974	21.1848	20.7394	18.7075	19.5881	-0.837367	-0.1264	-0.502233	-0.200233	-0.4454	0.880633	|IMET_8460|	gi|553178960|ref|XP_005852627.1| large subunit ribosomal protein L27e [Nannochloropsis gaditana CCMP526] &gt;gi|422295906|gb|EKU23205.1| large subunit ribosomal protein L27e [Nannochloropsis gaditana CCMP526] &gt;gi|585103164|gb|EWM22601.1| ribosomal protein l27 [Nannochloropsis gaditana]
18.8457	18.7991	18.4744	18.9666	18.5564	18.8181	18.5626	18.6081	19.2836	19.4207	20.5428	19.7047	-0.0466	0.4922	0.2617	0.0455	0.1371	-0.838133	|IMET_8461|	gi|553178957|ref|XP_005852626.1| hypothetical protein NGA_0541502 [Nannochloropsis gaditana CCMP526] &gt;gi|422295905|gb|EKU23204.1| hypothetical protein NGA_0541502 [Nannochloropsis gaditana CCMP526] &gt;gi|585103175|gb|EWM22612.1| Amino acid transporter, transmembrane [Nannochloropsis gaditana]
18.5865	18.4628	18.4252	17.2777	17.0828	16.6326	16.6931	15.8768	16.5137	16.3511	17.5145	17.3676	-0.123633	-1.14747	-0.4502	-0.816267	-0.162633	-0.1469	|IMET_8471|	gi|585103160|gb|EWM22597.1| Amino acid transporter, transmembrane [Nannochloropsis gaditana]
17.5016	16.5951	16.0693	17.2509	16.6578	17.2252	15.2682	14.3784	17.7771	17.7066	16.1242	15.5341	-0.906433	1.1816	0.567333	-0.8898	-0.0705	-0.590067	|IMET_8473|	gi|585103174|gb|EWM22611.1| peptide methionine sulfoxide reductase [Nannochloropsis gaditana]
18.1574	18.3431	18.6246	18.7731	18.236	17.666	18.5145	18.4564	18.6088	18.5876	16.612	17.6249	0.1857	0.148433	-0.570033	-0.0581	-0.0212333	1.01287	|IMET_8474|	gi|585103171|gb|EWM22608.1| aminotransferase class i and ii [Nannochloropsis gaditana]
17.9891	18.3361	18.6268	19.2327	18.0213	18.5684	18.6843	18.4536	18.7045	18.5029	16.626	18.9474	0.347067	0.6059	0.547067	-0.2307	-0.2016	2.32143	|IMET_8478|	gi|585103142|gb|EWM22581.1| tryptophan synthetase [Nannochloropsis gaditana]
17.8837	15.2875	20.0217	19.9433	20.532	20.5685	19.7721	17.8067	18.7165	19.2384	18.1675	17.3998	-2.5962	-0.0783667	0.0365667	-1.96547	0.521867	-0.767667	|IMET_8482|	nucleus protein
15.3349	14.8865	16.2568	15.5468	14.806	15.3335	15.3049	15.3809	14.6548	13.995	16.228	15.2154	-0.448367	-0.71	0.527433	0.076	-0.6598	-1.0126	|IMET_8488|	gi|585103139|gb|EWM22579.1| Enolase-phosphatase E1 [Nannochloropsis gaditana]
23.3808	23.5764	22.7981	22.6159	22.4878	21.7619	23.5284	23.4947	22.6828	22.5354	22.9939	21.9201	0.195667	-0.182233	-0.725933	-0.0337	-0.1474	-1.07383	|IMET_8493|	translocator of the inner chloroplast envelope membrane 110k
22.0366	22.1786	21.8747	21.5628	21.5633	21.4505	21.4688	21.9781	21.4126	22.0987	21.1718	21.4744	0.142033	-0.311867	-0.112767	0.509333	0.686067	0.302633	|IMET_8497|	rok family protein
17.5422	17.1951	17.5235	16.6411	15.4851	17.5709	16.2866	16.0024	15.2891	17.354	14.3801	15.9334	-0.347167	-0.8824	2.0858	-0.284167	2.06493	1.55327	|IMET_8522|	gi|817133817|ref|WP_046506312.1| CoA ester lyase [Kiloniella litopenaei] &gt;gi|816199892|gb|KKJ76966.1| malyl-CoA thiolesterase [Kiloniella litopenaei]
17.8347	17.8461	17.7489	17.1331	18.0699	16.857	17.7031	17.7531	18.1208	17.7976	16.8887	16.2066	0.0114	-0.615833	-1.21293	0.0499667	-0.3232	-0.682167	|IMET_8556|	gi|553192022|ref|XP_005855499.1| hypothetical protein NGA_0248902 [Nannochloropsis gaditana CCMP526] &gt;gi|553195449|ref|XP_005856149.1| hypothetical protein NGA_0248901 [Nannochloropsis gaditana CCMP526] &gt;gi|422292916|gb|EKU20217.1| hypothetical protein NGA_0248901 [Nannochloropsis gaditana CCMP526] &gt;gi|422293557|gb|EKU20857.1| hypothetical protein NGA_0248902 [Nannochloropsis gaditana CC…
17.6824	17.2965	17.1857	17.29	16.7312	15.4507	18.1618	17.9334	17.4602	18.2049	17.7674	17.5156	-0.3859	0.1043	-1.2805	-0.2284	0.744733	-0.2518	|IMET_8567|	gi|585110207|gb|EWM27877.1| ring u-box domain-containing protein [Nannochloropsis gaditana]
17.7462	18.0025	16.2596	18.4085	16.6892	14.6321	17.7573	16.9211	17.728	17.1717	17.4201	15.9046	0.256367	2.14887	-2.05707	-0.836267	-0.5563	-1.51547	|IMET_8572|	gi|553186056|ref|XP_005854352.1| signal recognition particle subunit SRP72 [Nannochloropsis gaditana CCMP526] &gt;gi|553195405|ref|XP_005856139.1| signal recognition particle subunit SRP72 [Nannochloropsis gaditana CCMP526] &gt;gi|422292906|gb|EKU20207.1| signal recognition particle subunit SRP72 [Nannochloropsis gaditana CCMP526] &gt;gi|422294705|gb|EKU22005.1| signal recognition particle subuni…
16.7327	16.0395	15.622	15.349	16.1501	15.7468	16.074	14.9577	16.533	14.9391	17.6177	17.8011	-0.6932	-0.272933	-0.403333	-1.1163	-1.59393	0.1834	|IMET_8573|	gi|585110214|gb|EWM27883.1| nadh dehydrogenase [Nannochloropsis gaditana]
17.4178	15.9147	17.4073	16.7284	18.7117	18.0267	16.3006	16.0636	15.8657	16.6498	17.0527	16.0651	-1.5031	-0.6789	-0.685	-0.237	0.784133	-0.9876	|IMET_8574|	gi|585110211|gb|EWM27880.1| atpase-like protein [Nannochloropsis gaditana]
13.695	14.4088	14.1518	14.1039	14.3342	15.2884	15.4266	15.0866	14.7675	19.6941	15.0665	20.6828	0.713733	-0.0479667	0.954233	-0.340033	4.92663	5.61627	|IMET_8578|	gi|951052342|ref|XP_014520672.1|binding partner of ACD11 1 isoform X1 [Vigna radiata var. radiata]
16.6743	16.795	16.5284	17.4537	15.3662	14.7768	17.2302	16.5926	17.4231	16.9693	15.3696	14.9184	0.120667	0.925333	-0.589333	-0.637567	-0.4538	-0.4512	|IMET_858|	gi|553188719|ref|XP_005854852.1| mitochondrial phosphate carrier protein, partial [Nannochloropsis gaditana CCMP526] &gt;gi|422294206|gb|EKU21506.1| mitochondrial phosphate carrier protein, partial [Nannochloropsis gaditana CCMP526]
18.5586	18.4281	17.9116	18.2847	18.0198	16.5407	18.1751	18.2911	16.9382	17.8037	18.8582	18.2664	-0.130567	0.373133	-1.47907	0.115933	0.865467	-0.5918	|IMET_8582|	gi|298706255|emb|CBJ29280.1| ubiquitin domain-containing protein [Ectocarpus siliculosus]
17.6917	17.9914	18.0411	17.7191	18.423	15.4352	15.6149	17.1047	18.9179	18.982	17.0963	18.9368	0.299733	-0.321933	-2.98783	1.48977	0.0641333	1.84053	|IMET_8583|	gi|585110231|gb|EWM27895.1| pyruvate kinase [Nannochloropsis gaditana]
16.2213	16.8325	16.3473	18.0936	17.1295	16.4569	17.8997	18.0193	18.1329	16.8812	17.3644	16.4877	0.6112	1.74633	-0.672667	0.119633	-1.25177	-0.876633	|IMET_8591|	gi|585110236|gb|EWM27900.1| nuclear acid binding protein [Nannochloropsis gaditana]
19.3236	18.8631	19.5396	19.1997	18.7184	17.4772	17.9223	18.1815	19.2331	19.0955	19.5531	20.3666	-0.4605	-0.3399	-1.24127	0.259167	-0.1376	0.8135	|IMET_8595|	gi|553183875|ref|XP_005853983.1| glutathione reductase (NADPH) [Nannochloropsis gaditana CCMP526] &gt;gi|422295076|gb|EKU22375.1| glutathione reductase (NADPH) [Nannochloropsis gaditana CCMP526] &gt;gi|585110243|gb|EWM27905.1| glutathione reductase [Nannochloropsis gaditana]
19.3332	19.7811	19.9892	20.3796	20.1835	19.3304	20.1914	20.4373	20.5503	20.4621	18.9656	19.0382	0.447933	0.390367	-0.853067	0.245967	-0.0882	0.0726	|IMET_8598|	gi|585110252|gb|EWM27913.1| hypothetical protein Naga_100267g3 [Nannochloropsis gaditana]
15.8651	15.2609	16.6347	16.5684	14.8102	15.2235	14.4143	15.0923	14.2752	14.7729	15.3162	15.8901	-0.604133	-0.0663	0.413267	0.678	0.497733	0.5739	|IMET_8599|	gi|585110249|gb|EWM27910.1| protein of unknown function DUF1995 [Nannochloropsis gaditana]
15.2075	16.3169	17.0491	17.3557	14.5946	16.3142	16.0079	16.3065	18.9418	18.7698	16.8362	17.776	1.1094	0.306633	1.7196	0.298567	-0.172	0.9398	|IMET_8606|	gi|553189114|ref|XP_005854934.1| hypothetical protein NGA_0388400 [Nannochloropsis gaditana CCMP526] &gt;gi|422294122|gb|EKU21422.1| hypothetical protein NGA_0388400 [Nannochloropsis gaditana CCMP526] &gt;gi|585110261|gb|EWM27921.1| Methyltransferase type 11 [Nannochloropsis gaditana]
21.3336	21.2477	21.5245	21.5799	20.0772	20.4776	20.8405	20.4926	21.4789	21.695	19.9463	19.2672	-0.0859333	0.0554	0.400367	-0.347867	0.216133	-0.6791	|IMET_8616|	gi|553193131|ref|XP_005855715.1| preprotein translocase subunit YidC [Nannochloropsis gaditana CCMP526] &gt;gi|422293337|gb|EKU20637.1| preprotein translocase subunit YidC [Nannochloropsis gaditana CCMP526]
22.5003	22.6478	22.6847	22.5974	22.4306	22.294	22.8156	22.4557	23.2754	22.9397	21.5349	21.485	0.147533	-0.0872333	-0.136533	-0.3599	-0.335733	-0.0498667	|IMET_8619|	gi|553193120|ref|XP_005855712.1| hypothetical protein NGA_0605600 [Nannochloropsis gaditana CCMP526] &gt;gi|422293334|gb|EKU20634.1| hypothetical protein NGA_0605600 [Nannochloropsis gaditana CCMP526] &gt;gi|585110313|gb|EWM27972.1| Protein of unknown function DUF1118 [Nannochloropsis gaditana]
15.4437	14.995	15.809	15.2043	15.1623	14.9188	15.4465	15.2014	16.5612	16.1121	15.3754	15.0169	-0.448733	-0.604667	-0.2435	-0.2451	-0.449033	-0.358533	|IMET_8621|	gi|585110298|gb|EWM27957.1| 50s ribosomal protein l3-2 [Nannochloropsis gaditana]
15.8259	15.1661	16.2646	15.7417	15.5053	15.4729	14.9355	14.9558	16.035	15.3646	16.7307	15.4389	-0.659767	-0.5229	-0.0324	0.0202667	-0.6704	-1.2918	|IMET_8622|	gi|553193150|ref|XP_005855721.1| nad-dependent epimerase dehydratase family protein [Nannochloropsis gaditana CCMP526] &gt;gi|422293343|gb|EKU20643.1| nad-dependent epimerase dehydratase family protein [Nannochloropsis gaditana CCMP526] &gt;gi|585110290|gb|EWM27949.1| nad-dependent epimerase dehydratase family protein [Nannochloropsis gaditana]
18.6981	17.8818	18.9405	19.0374	17.0636	19.5851	19.1926	19.4483	19.7229	18.9896	19.6685	18.6283	-0.8163	0.0969333	2.52143	0.2557	-0.733267	-1.04013	|IMET_8636|	gi|585110289|gb|EWM27948.1| hypothetical protein Naga_100008g108 [Nannochloropsis gaditana]
17.1844	17.1568	16.5295	17.0832	15.2671	16.7327	17.2307	17.3733	17.2227	17.6235	15.8545	15.4018	-0.0276333	0.553667	1.46567	0.142667	0.400733	-0.452633	|IMET_8638|	gi|585110297|gb|EWM27956.1| hypothetical protein Naga_100008g107 [Nannochloropsis gaditana]
17.8627	16.6881	17.1595	18.4349	16.2569	17.3042	17.4667	17.4925	18.0783	18.4184	16.3636	16.4977	-1.1746	1.2754	1.04733	0.0257667	0.3401	0.134033	|IMET_8642|	gi|585110274|gb|EWM27933.1| hypothetical protein Naga_100008g101 [Nannochloropsis gaditana]
19.9782	19.9387	19.3807	19.837	19.028	18.938	19.7239	20.4497	19.0474	19.7252	19.6852	21.4086	-0.0395	0.4563	-0.0900333	0.7258	0.6778	1.7234	|IMET_8643|	gi|553187709|ref|XP_005854664.1| NADH dehydrogenase [Nannochloropsis gaditana CCMP526] &gt;gi|422294398|gb|EKU21698.1| NADH dehydrogenase [Nannochloropsis gaditana CCMP526] &gt;gi|585110281|gb|EWM27940.1| alternative nadh-dehydrogenase [Nannochloropsis gaditana]
16.4139	16.9668	16.9905	17.4427	16.0629	15.065	16.2102	17.4144	15.9972	17.1682	14.5689	14.8713	0.552867	0.452233	-0.9979	1.20417	1.17103	0.302367	|IMET_8649|	gi|585110296|gb|EWM27955.1| glucose sorbosone dehydrogenase [Nannochloropsis gaditana]
[truncated: 309 more rows]

## Sheet: TranscriptomeData-Li et.al 2014
Log2 FPKM N+ 03h_Average	Log2 FPKM N- 03h_Average	Log2 FPKM N+ 06h_Average	Log2 FPKM N- 06h_Average	Log2 FPKM N+ 12h_Average	Log2 FPKM N- 12h_Average	Log2 FPKM N+ 24h_Average	Log2 FPKM N- 24h_Average	Log2 FPKM N+ 48Log2 FPKM Nh_Average	Log2 FPKM N- 48h_Average	Log2FPKM(N-/N+)_03h	Log2FPKM(N-/N+)_06h	Log2FPKM(N-/N+)_12h	Log2FPKM(N-/N+)_24h	Log2FPKM(N-/N+)_48h	Gene_ID	Protein ID	Annotation
[truncated: 9,659 more rows]
