# Supplementary material for: Integration of proteome and transcriptome refines key molecular processes underlying oil production in Nannochloropsis oceanica
Source: Biotechnol Biofuels. 2020 Jun 18;13:109. doi: 10.1186/s13068-020-01748-2 (PMC7302151; doi:10.1186/s13068-020-01748-2)
Supplement: Supplementary file 4 — Additional file 4: Table S3. Abbreviation, predicted location and fold changes of key genes on the Calvin cycle, TCA cycle, Kennedy pathway, etc. [file 13068_2020_1748_MOESM4_ESM.xlsx]

## Sheet: Compare to data from Li 2014
TAG biosynthesis			Prediction from Li et al. 2014	New Prediction with DeepLoc	New Prediction with TargetP	Loget P_03h	Loget P_06h	Loget P_12h	Loget P_24h	Loget P_48h	Loget P_10d	k-distance
g3761	IMET_3568	GPAT		Plastid	P
g9778	IMET_9161	GPAT		Endoplasmic reticulum	_	-0.2387	0.6377	-0.0735	-0.357133	0.104833	2.0489	0.651301
g313	IMET_296	LPAAT		Endoplasmic reticulum	_
g1905	IMET_1823	LPAAT		Plastid	P
g5683	IMET_5356	LPAAT		Cell membrane	_
g5448	IMET_5127	LPAAT		Cell membrane	S
g2077	IMET_1986	LPAAT		Endoplasmic reticulum	_
g5355	IMET_5041	LPAAT		Nucleus	_
g7724	IMET_7232	LPAAT		Endoplasmic reticulum	_
g6690	IMET_6294	PAP(P)		Cell membrane	_
g2171	IMET_2075	PAP(ER)		Extracellular	_	0.8352	0.161767	0.938867	0.0949333	-0.219067	0.332867	0.600472
g4338	IMET_4076	PAP(ER)		Extracellular	S
g4866	IMET_4575	PAP(ER)		Nucleus	_
g9147	IMET_8555	PAP(ER)		Extracellular	S
isotig00738.DGAT1A		DGAT1(A)
g7935	IMET_7419	DGAT1(B)		Endoplasmic reticulum	M
g3356	IMET_3179	DGAT2(A)		Endoplasmic reticulum	_
g6725	IMET_6328	DGAT2(B)		Plastid	S
g9146	IMET_8554	DGAT2(C)		Endoplasmic reticulum	_
g1722	IMET_1645	DGAT2(D)		Endoplasmic reticulum	_	-1.11617	0.2975	-1.31293	-0.0277667	0.0363	0.386	0.772612
g7358	IMET_6903	DGAT2(E)		Mitochondrion	_
g10167	IMET_9521	DGAT2(F)		Endoplasmic reticulum	_	-0.845867	0.278533	-0.2743	-1.4741	-1.53483	2.239	0.302122
g7156	IMET_6734	DGAT2(G)		Cell membrane	M
g6698	IMET_6302	DGAT2(H)		Endoplasmic reticulum	_
g2042	IMET_1953	DGAT2(I)		Endoplasmic reticulum	M
g237	IMET_226	DGAT2(J)		Peroxisome	_
g9393	IMET_8798	DGAT2(K)		Mitochondrion	M
g2932	IMET_2794	PDAT		Nucleus	_	0.4628	0.192633	-0.845867	0.332533	0.796667	-1.24457	0.288559
g4962	IMET_4666	LDSP		Plastid	_	1.1995	0.131467	-0.0849667	-1.51517	0.7804	4.99243	0.549952
Fatty acid biosynthesis
g4840	IMET_4550	ACCase	P	Extracellular	M	-1.04193	-2.13617	-1.1633	-0.751667	-0.597633	-4.4641	0.311878
g8944	IMET_8365	ACCase	P	Cytoplasm	_	0.164533	-0.230733	-0.653633	0.3165	0.3243	-1.41877	0.494314
g6500	IMET_6123	ACP	P	Mitochondrion	M
g6828	IMET_6428	MCMT	P	Nucleus	_	0.3731	0.147133	0.160767	0.193233	0.597533	0.376133	0.356896
g4061	IMET_3841	KAS3	P	Cell membrane	M	-0.0167667	1.26093	-1.22507	1.23867	-1.331	-2.67487	0.424199
g4062	IMET_3842	KAS4	P	Extracellular	P	0.428933	2.6646	-1.14343	-3.82777	-0.483467	-0.2837	0.4178
g7804	IMET_7310	KAS7	P	Cytoplasm	_
g9573	IMET_8971	KAS9	P	Peroxisome	M
g1093	IMET_1043	KAS1	P	Extracellular	S	1.7006	-0.7513	1.53893	1.9075	-0.155433	2.9567	0.637583
g8736	IMET_8171	KAS8	M	Extracellular	_
g2007	IMET_1920	KAR2	P	Cytoplasm	_
g5146	IMET_4844	KAR5	P	Peroxisome	_
g5746	IMET_5417	KAR6	P	Plastid	M	-0.0255333	0.246933	0.587867	0.420967	-0.0175	0.883267	0.601772
g2692	IMET_2567	HAD	P	Mitochondrion	M	0.4169	0.1039	0.2641	-0.0160667	0.198033	-0.357133	0.433009
g154	IMET_148	ENR2	P	Mitochondrion	M	-2.4758	0.722367	-0.9077	1.35267	-0.260267	1.33943	0.456957
g5253	IMET_4946	ENR2	P	Extracellular	S	-0.248033	-0.830267	-0.140067	-0.2583	-0.5199	0.0458	0.594103
g8627	IMET_8071	ENR3	P	Mitochondrion	M
g5843	IMET_5509	TE		Cytoplasm	P
g6596	IMET_6206	TE		Mitochondrion	M
g7621	IMET_7130	TE		Plastid	P
g9763	IMET_9146	TE		Peroxisome	_
g10346	IMET_9686	TE		Cell membrane	P
g1617	IMET_1543	LC-FACS		Cell membrane	P
g2396	IMET_2284	LC-FACS		Mitochondrion	_
g3791	IMET_3596	LC-FACS		Endoplasmic reticulum	S	0.600033	0.237767	0.172867	0.271967	0.0187667	-0.201767	0.589915
g7492	IMET_7009	LC-FACS		Mitochondrion	M
g8758	IMET_8191	LC-FACS		Peroxisome	_	0.3382	0.939333	-1.65787	-1.0304	0.0036	1.5079	0.552315
g5840	IMET_5506	LC-FACS		Mitochondrion	M	-0.277033	0.772033	0.0349	0.327267	0.163167	0.3733	0.105577
g8338	IMET_7791	LC-FACS		Cytoplasm	_	-0.0799	-0.00513333	-0.140567	0.301433	0.6843	0.553533	0.494608
g5786	IMET_5453	LC-FACS		Mitochondrion	S	-0.283267	0.120933	-2.16437	0.4876	-0.0964667	0.485333	0.367855
g6018	IMET_5675	LC-FACS		Nucleus	P	-0.788333	-0.1991	-0.779833	0.432133	0.0141333	0.892967	0.570037
g9361	IMET_8766	LC-FACS		Plastid	M	0.385467	1.04017	-0.661833	0.2807	0.538967	-0.588067	0.361439
g9817	IMET_9198	LC-FACS		Peroxisome	_
g2168	IMET_2072	ACBP		Nucleus	_
g5924	IMET_5587	ACBP		Cytoplasm	_
g2727	IMET_2602	ACBP		Cytoplasm	_
g7235	IMET_6799	ACBP		Mitochondrion	M	-0.301867	-0.783667	0.897433	-0.560433	1.91543	0.843367	0.369536
g927	IMET_887	Type I FAS/PKS		Peroxisome	M
g4950	IMET_4654	Type I FAS/PKS		Cell membrane	_	0.847267	0.310733	0.3643	0.6355	0.552633	-1.38763	0.417948
g8548	IMET_7994	Type I FAS/PKS		Cytoplasm	_
g37		Type I FAS/PKS
g1923	IMET_1840	Type I FAS/PKS		Cytoplasm	_	0.560233	-0.235833	0.5444	0.1557	1.0554	-0.8217	0.688094
g10032	IMET_9387	Type I FAS/PKS		Cytoplasm	M
g481	IMET_456	Delta-9 acyl-desaturase		Plastid	P	-0.0520333	0.123033	0.0343667	-0.291867	-0.5233	0.144	0.547169
Lipases
g6212	IMET_5860	PGD1		Extracellular	M
g1990	IMET_1903	Conserved unknown protein		Extracellular	S
g798	IMET_761	Similar to Calcium-independent phospholipase A2-gamma		Plastid	_
g8085	IMET_7564	Patatin-like phospholipase,putative		Cell membrane	_
g4525	IMET_4252	Patatin-like phospholipase,putative		Cytoplasm	_
g9804	IMET_9185	Similar to lysophospholipase		Extracellular	M
g6254	IMET_5901	Patatin-like phospholipase,putative		Endoplasmic reticulum	_
g2946	IMET_2808	Similar to lysophospholipase II		Mitochondrion	M
g2654	IMET_2529	Alpha/beta hydrolase,putative		Mitochondrion	M
g5370	IMET_5056	Hormone-sensitive lipase,putative		Peroxisome	_
g9879	IMET_9259	Patatin like esterase		Plastid	_
g9755	IMET_9138	Predicted lysophospholipase-like 1		Cytoplasm	P
g5463	IMET_5142	Alpha/beta hydrolase		Peroxisome	_
g9866	IMET_9246	Alpha/beta hydrolase fold protein		Plastid	_
g1058	IMET_1008	Esterase/lipase/thioesterase family protein		Mitochondrion	M
g5050	IMET_4750	Alpha/beta-hydrolase domain-containing protein		Endoplasmic reticulum	S
g6531	IMET_6153	Alpha/beta hydrolase		Cell membrane	S
g8420	IMET_7870	Hydrolase,alpha/beta fold family protein		Endoplasmic reticulum	S
g10411	IMET_9751	Alpha/beta hydrolase fold protein		Golgi apparatus	M
g1916	IMET_1833	Neuropathy target esterase		Endoplasmic reticulum	_
g6114	IMET_5764	Lipase		Endoplasmic reticulum	S
g5161	IMET_4859	Lipase,putative		Plastid	P
g7132	IMET_6712	Lipase(lipP-2)		Plastid	P
g7143	IMET_6721	Esterase/lipase/thioesterase family protein		Endoplasmic reticulum	S
g20		Alpha/beta hydrolase fold protein
g2415	IMET_2301	Patatin-like phospholipase domain-containing protein		Cytoplasm	_
g464	IMET_439	Esterase-like protein		Plastid	P
g3368	IMET_3191	Lysophospholipase		Plastid	P
g4007	IMET_3794	Hypothetical protein CHLNCDRAFT_137944		Cytoplasm	_
g2582	IMET_2458	Patatin-like phospholipase		Cell membrane	M
g9141	IMET_8549	Similar to Calcium-independent phospholipase A2-gamma,C terminal part		Endoplasmic reticulum	M
g6496	IMET_6121	Esterase		Cytoplasm	_
g3354	IMET_3177	Patatin		Mitochondrion	M	1.09047	0.3048	1.49847	-0.294367	-0.172933	-0.8966	0.486365
g4754	IMET_4471	Phospholipase/carboxyhydrolase(ISS)		Plastid	P
g10055	IMET_9410	Esterase		Endoplasmic reticulum	_
g7236	IMET_6800	Alpha/beta hydrolase fold protein		Extracellular	M
g8894	IMET_8319	Triglyceride lipase		Mitochondrion	M
Calvin Cycle
g8651	IMET_8093	PGK		Extracellular	S	0.507333	0.129467	0.300133	0.2544	-0.303267	-0.435833	0.270952
g10357	IMET_9697	GPDH3		Extracellular	S	0.218133	-0.221433	-0.2502	-0.400967	-0.591867	-1.05723	0.220262
g74	IMET_71	TPI1										0.473264
g4241	IMET_3984	TPI2		Mitochondrion	M	0.275133	0.249867	-0.3203	0.175333	0.441733	-0.397933	0.211218
g3020	IMET_2880	ALDO1		Mitochondrion	_
g3735	IMET_3544	ALDO2		Cell membrane	S	-0.0401667	0.194367	0.169467	-0.141433	-0.4542	-0.807433	0.36147
g7362	IMET_6907	ALDO5		Cytoplasm	_
g4275	IMET_4015	ALDO3		Cytoplasm	_	0.0590333	0.456467	-0.0205667	-0.758933	-0.7172	-0.6946	0.061979
g4698	IMET_4415	ALDO4		Plastid	M	-0.0724333	-0.433867	-0.8919	-0.578333	-0.734	-2.85967	0.202287
g1829	IMET_1749	FBPA1		Plastid	P	0.120367	0.0943333	0.141533	-0.0380333	-0.4969	-1.5126	0.337503
g5679	IMET_5352	FBPA2		Extracellular	S	0.375133	0.529867	0.0894	-0.300433	-0.521	-1.28647	0.293821
g113	IMET_110	TL1										0.435932
g8036	IMET_7516	TL2		Mitochondrion	M	0.1352	-0.140067	0.2589	0.6716	0.107833	-0.00883333	0.431633
g2665	IMET_2540	SBP1		Cytoplasm	P
g5025	IMET_4727	SBP2		Extracellular	P	0.419	0.6113	0.182567	0.0174667	-0.850533	-0.770033	0.233643
g259	IMET_245	RPI		Plastid	P	0.632067	-0.250833	0.232433	0.164167	-0.2863	0.117533	0.40312
g4929	IMET_4634	RPE1		Plastid	S	-0.000166667	-0.0799667	0.480767	0.838333	0.1791	-0.719833	0.508241
g5017	IMET_4720	RPE2		Nucleus	_
CCM
g1084	IMET_1034	CA1		Mitochondrion	M	-0.3876	-0.0868667	-0.482233	-0.2992	-0.706333	0.272533	0.45668
g2018	IMET_1930	CA2		Mitochondrion	M
g2209	IMET_2109	CA3		Mitochondrion	M	-0.756367	-0.154467	-0.709767	-0.962367	-0.267567	0.898133	0.42392
g4812	IMET_4525	CA4		Extracellular	_	-0.8158	0.498233	-1.27357	-0.927967	-2.25723	1.4445	0.662116
g6125	IMET_5775	CA5		Extracellular	S	1.16097	0.166367	1.167	1.43367	0.850467	-1.08003	0.635865
g19	IMET_18	BCT1										0.405634
g1855	IMET_1774	BCT2		Plastid	M	-0.8173	1.11387	-0.164533	-0.6706	0.3611	0.295667	0.292692
g544	IMET_518	LCIA1		Plastid	_
g545	IMET_519	LCIA2		Cell membrane	_	0.828767	-0.1575	-0.0187	1.16313	1.75857	0.762533	0.377233
g6826	IMET_6427	LCIA3		Mitochondrion	M
C4-likepathway
g7798	IMET_7304	MDH1		Mitochondrion	M	-0.425167	-0.405233	-0.5647	-0.377433	-0.270767	1.47683	0.355801
g9301	IMET_8706	MDH2		Peroxisome	_	1.25613	1.0012	2.66373	0.310067	1.10057	0.977833	0.32349
g2252	IMET_2150	ME1		Peroxisome	_
g3463	IMET_3280	ME2		Plastid	P	0.223333	0.628833	1.21703	0.0643	0.121	2.0157	0.614845
g8325	IMET_7778	ME3		Cytoplasm	_	0.706633	0.166433	0.529033	0.971833	0.395867	0.932567	0.188994
g5140	IMET_4839	PEPC		Mitochondrion	M	-0.4421	-0.296167	-0.735967	0.556533	1.03693	1.0778	0.0330891
g3407	IMET_3227	PPDK1		Cytoplasm	_	0.710567	0.372433	0.410867	1.14243	1.61393	1.38433	0.0624535
g5453	IMET_5132	PPDK2		Cytoplasm	_	0.191233	-0.158867	-0.543967	0.219033	0.445367	-2.081	0.232041
g5454	IMET_5133	PPDK3		Extracellular/P	P	-0.0751667	-0.477367	-0.626467	-0.209033	-0.513533	-1.94023	0.672145
Degradation of 1,3-β-glucan
g5401	IMET_5082	Endoglucanase A		Lysosome/Vacuole	M
g1660	IMET_1584	Endo-1,3-beta-glucanase,family GH81		Cell membrane	P	-0.0928333	0.202033	-0.7452	-0.257667	0.423867	0.497967	0.215775
g4700	IMET_4417	Glucan 1,3-beta-glucosidase		Extracellular	S
g7570	IMET_7083	Exo-1,3-beta-glucanase,family GH5		Cell membrane	M	-1.1249	-0.0956333	-0.787533	-0.142167	0.0194	2.0054	0.0893747
Synthesis of 1,3-β-glucan
g10056	IMET_9411	1,3-beta-glucan synthase		Cell membrane	S	0.0308667	0.143733	-0.450833	0.399267	0.4164	-0.7815	0.0269463
g3380	IMET_3202	1,3-beta-d-glucan binding protein		Cell membrane	S	-0.0913	-0.562833	-0.114833	-0.5496	-0.952833	1.25357	0.34982
g2541	IMET_2418	Beta-1,6-glucan active enzyme		Cell membrane	S	-0.545733	0.8251	1.0683	-0.0773333	0.319967	0.5259	0.283118
g3020	IMET_2880	FBP		Mitochondrion	_
g3735	IMET_3544	FBP		Cell membrane	S	-0.0401667	0.194367	0.169467	-0.141433	-0.4542	-0.807433	0.36147
g4275	IMET_4015	FBP		Cytoplasm	_	0.0590333	0.456467	-0.0205667	-0.758933	-0.7172	-0.6946	0.061979
g4698	IMET_4415	FBP		Plastid	M	-0.0724333	-0.433867	-0.8919	-0.578333	-0.734	-2.85967	0.202287
g7362	IMET_6907	FBP		Cytoplasm	_
Glycolysis
g871	IMET_833	GK	C	Peroxisome	P
g1841	IMET_1761	GK	C	Peroxisome	_	-0.551967	0.210167	-0.803133	-0.240467	-0.3439	0.708133	0.541057
g656	IMET_629	GPI	C	Peroxisome	_	-0.0084	-0.331467	-0.585867	0.132567	-0.0413333	0.293167	0.165995
g1641	IMET_1566	GPI	C	Plastid	P
g1526	IMET_1466	PFK	C	Plastid	P
g7865	IMET_7367	PFK	C	Cytoplasm	_
g8588	IMET_8033	PFK	C	Plastid	P	-0.0576333	0.238467	0.0138667	0.529033	0.235967	0.225233	0.392099
g1829	IMET_1749	ALDO1	C	Plastid	P	0.120367	0.0943333	0.141533	-0.0380333	-0.4969	-1.5126	0.337503
g5038	IMET_4738	ALDO2	P	Cytoplasm	P	-0.113567	0.0105	0.632133	-0.0339333	0.530733	0.668767	0.298548
g5679	IMET_5352	ALDO4	P	Extracellular	S	0.375133	0.529867	0.0894	-0.300433	-0.521	-1.28647	0.293821
g7364	IMET_6909	ALDO5	P	Cytoplasm	_	-0.5166	-0.183133	-0.386833	0.015	0.256067	1.72627	0.0742409
g74	IMET_71	TPI1	C									0.473264
g4241	IMET_3984	TPI2	C	Mitochondrion	M	0.275133	0.249867	-0.3203	0.175333	0.441733	-0.397933	0.211218
g7816	IMET_7322	TPI+GADH		Mitochondrion	M	-0.408333	-0.0553	-0.690533	-0.156333	-0.3972	-0.408067	0.502457
g10356	IMET_9696	TPI+GADH		Cytoplasm	_	0.541867	-0.4075	-0.189767	-0.305133	0.285267	0.458233	0.521031
g52		TPI+GADH
g1650	IMET_1575	GPDH1	C	Cytoplasm	_	0.0299667	0.323967	0.000533333	0.00213333	-0.555733	-0.557967	0.289302
g10357	IMET_9697	GPDH2	C	Extracellular	S	0.218133	-0.221433	-0.2502	-0.400967	-0.591867	-1.05723	0.220262
g6144	IMET_5794	PGK	C	Mitochondrion	M	-0.529067	-0.586733	-0.411167	-0.8979	-1.17837	0.257767	0.661978
g8382	IMET_7833	PGK	C	Cytoplasm	_	0.174333	0.0271667	0.609967	0.4098	-0.212033	0.420933	0.452827
g8651	IMET_8093	PGK	C	Extracellular	S	0.507333	0.129467	0.300133	0.2544	-0.303267	-0.435833	0.270952
g1462	IMET_1406	PGAM	C	Extracellular	S
g4268	IMET_4008	PGAM	C	Mitochondrion	M	0.418933	0.261633	0.851467	-0.696333	-0.900833	0.968733	0.485562
g7244	IMET_6808	PGAM	C	Nucleus	_
g7374	IMET_6916	PGAM	C	Endoplasmic reticulum	S	0.271233	-0.276867	1.3491	0.354133	1.11483	0.4952	0.62732
g7671	IMET_7180	PGAM	C	Extracellular	M	0.5766	0.1175	-0.1246	0.449333	0.569533	-0.336233	0.20974
g8229	IMET_7693	PGAM	C	Nucleus	_
g10120	IMET_9475	PGAM	P	Mitochondrion	M
g10298	IMET_9644	PGAM	P	Mitochondrion	_
g1329	IMET_1274	ENL	C	Plastid	P	0.481967	-0.256733	0.6677	-0.3366	0.164767	1.91997	0.395116
g10003	IMET_9359	ENL	P	Lysosome/Vacuole	S	0.633633	0.2593	0.368333	0.276767	0.420033	0.0175	0.648811
g6372	IMET_6010	PK1	C	Mitochondrion	M	-0.7165	-0.226867	1.01947	0.198433	0.0848	2.1152	0.266048
g8432	IMET_7882	PK2	C	Plastid	P	-0.204467	-0.583633	0.190733	0.116633	-0.518867	-0.186333	0.451231
g9175	IMET_8583	PK3	C	Cytoplasm	_	0.299733	-0.321933	-2.98783	1.48977	0.0641333	1.84053	0.408712
g9824	IMET_9205	PK4	P	Plastid	_	0.1609	0.968133	0.0534667	0.0455667	-0.131167	0.0456667	0.594161
Pyruvate to Acetyl-CoA
g1751	IMET_1674	PDHC-E1	M	Mitochondrion	M	-0.710867	0.1653	-1.11343	-0.555933	-0.1354	0.0789333	0.579728
g4805	IMET_4519	PDHC-E1	P	Plastid	P	-0.0813333	-0.3082	-0.553167	-0.5761	-0.1705	-0.457	0.440843
g5342	IMET_5030	PDHC-E2	M	Mitochondrion	M
g881	IMET_843	PDHC-E2	M	Mitochondrion	M
g946	IMET_901	PDHC-E2	P	Mitochondrion	M	0.0682667	-0.382567	-0.0123333	0.0641667	-0.0868333	-1.03913	0.758236
g2921	IMET_2783	PDHC-E2	M	Mitochondrion	M
g7814	IMET_7320	PDHC-E2	M	Mitochondrion	M
g9319	IMET_8724	PDHC-E2	M	Mitochondrion	M	-0.621933	-0.438233	0.456467	0.88	-0.132367	0.814533	0.127986
g10148	IMET_9502	PDHC-E2	M	Mitochondrion	M
g163	IMET_157	PDHC-E3	P	Plastid	P	0.561533	-0.0696667	0.191733	0.321667	0.2288	-0.4838	0.492443
g10137	IMET_9491	PDHC-E3	M	Mitochondrion	M	-0.0817667	-0.209067	0.738533	0.130533	0.428533	1.24627	0.460368
PDHC Bypass
g1349	IMET_1294	PDC	C	Cytoplasm	_	0.347633	0.862567	0.288167	0.409167	1.67123	3.0831	0.401737
g5478	IMET_5155	ALDH	C	Mitochondrion	M	-0.165733	-0.109667	-0.841867	0.2171	0.673033	0.0377667	0.521304
g6462	IMET_6089	ALDH	M	Plastid	P
g7934	IMET_7418	ALDH	M	Peroxisome	_	-0.133433	0.1911	-0.583867	0.0162333	-0.267667	1.53423	0.595008
g8626	IMET_8070	ALDH	M	Plastid	P	-0.494867	0.112333	0.561967	0.0367667	0.0053	1.9561	0.107756
g8724	IMET_8161	ALDH	M	Plastid	M	-0.0649667	0.496633	-0.1012	-0.0748667	1.13843	0.367533	0.718746
g1733	IMET_1656	ACS	C	Peroxisome	_	0.293267	0.507367	-0.041	0.3003	0.2545	0.366933	0.292364
g3135	IMET_2986	ACS	C	Extracellular	S	0.712267	-0.0644	-0.6443	0.605467	0.0940667	0.7525	0.574782
TCA Cycle
g1998	IMET_1911	CS1	M	Peroxisome	_	0.165767	-0.1558	-0.6334	0.0603667	0.5448	-0.2969	0.440506
g7378	IMET_6920	CS2	M	Peroxisome	_
g743	IMET_706	AHD	M	Mitochondrion	M	0.0658	-0.3501	-0.0808	0.168033	0.900133	1.62497	0.267051
g10018	IMET_9373	ICTH	M	Mitochondrion	M	0.0923667	-0.0746667	0.00546667	0.0504333	-0.0860333	1.463	0.670072
g8056	IMET_7535	OGDH	M	Cytoplasm	P	0.0513	-0.505967	-0.2763	0.4871	0.729133	0.6314	0.244171
g5785	IMET_5452	SCS	M	Mitochondrion	M	0.1611	-0.123567	0.103467	-0.309767	0.3502	2.00227	0.444208
g1063	IMET_1013	SDH1	M	Plastid	P
g1639	IMET_1564	SDH2	M	Mitochondrion	M	0.6583	0.171467	0.0612667	1.72177	-0.0807667	3.61377	0.610144
g1987	IMET_1900	SDH3	M	Mitochondrion	M	-0.7614	0.2782	-0.726233	-0.953533	0.5363	1.93063	0.722573
g3543	IMET_3357	SDH4	M	Mitochondrion	M	-0.214667	0.204567	-1.17603	-2.02937	0.568733	2.3039	0.442058
g750	IMET_713	FHD1	M	Mitochondrion	M	-0.5691	0.0968667	-0.438133	1.21027	0.851533	2.2948	0.137521
g8597	IMET_8042	FHD2	M	Plastid	P	0.0183	-0.176267	-0.7989	-0.7115	0.0471	1.6625	0.462821
g7798	IMET_7304	MDH1	M	Mitochondrion	M	-0.425167	-0.405233	-0.5647	-0.377433	-0.270767	1.47683	0.355801
g9301	IMET_8706	MDH2	C	Peroxisome	_	1.25613	1.0012	2.66373	0.310067	1.10057	0.977833	0.32349
Transporter
g6871	IMET_6471	PPT1	P	Mitochondrion	P
g10209	IMET_9563	PPT2	S	Endoplasmic reticulum	S
g2277	IMET_2172	BASS	P	Cell membrane	M
g9518	IMET_8917	BASS	P	Plastid	M
g7561	IMET_7074	NDH	S	Plastid	_	-1.209	-0.753067	-2.28403	-0.184	-0.5309	0.465467	0.372072
g2267	IMET_2163	NDH	S	Cell membrane	_
g9360	IMET_8765	NDH	S	Cell membrane	M
g3096	IMET_2952	NDH	S	Cell membrane	_	0.1037	0.117267	-0.525433	2.45747	0.512967	-0.4772	0.426568
g4014	IMET_3801	NDH	S	Cell membrane	_
g8745	IMET_8180	NDH	S	Cell membrane	M
g2617	IMET_2493	NDH	S	Cell membrane	_	0.0436333	0.165267	-2.53733	-1.26413	0.912933	-1.05973	0.339522
g10029	IMET_9384	NDH	S	Cell membrane	_	-0.0909333	0.470833	1.96053	4.95333	7.47603	9.6075	0.182629
g5328	IMET_5016	NDH	S	Cell membrane	S
g1018	IMET_970	TPT	P	Mitochondrion	S	-0.0965667	0.124533	0.140933	-0.827033	-0.9521	-0.5482	0.209322
g521	IMET_496	TPT	S	Endoplasmic reticulum	S	2.6222	0.633833	0.5246	-0.257467	-0.659033	1.657	0.45038
g6303	IMET_5947	TPT	S	Mitochondrion	M
g9452	IMET_8855	SFC	M	Mitochondrion	M	-0.1975	-0.5255	0.295967	0.434	0.756833	0.835967	0.154557
g2441	IMET_2326	SFC	M	Mitochondrion	P
g1797	IMET_1719	NTT	P	Cell membrane	S	0.147433	-0.0947	0.320133	-0.226267	-0.302933	0.155333	0.444465
g1694	IMET_1617	NTT	P	Cell membrane	S	0.115933	-0.536033	-0.804533	-0.0203333	0.388433	0.117267	0.481426
g4356	IMET_4094	NTT	P	Golgi apparatus	M	0.463933	1.17003	-1.42363	-2.28227	0.507167	-0.777133	0.473341
g4016	IMET_3803	NTT	P	Cell membrane	M
g4664	IMET_4381	AAT	M	Mitochondrion	P	-0.2564	-0.0913	-0.289333	-0.576	-0.4054	1.03843	0.492506
Betaoxidation
g1094	IMET_1044	Acyl-CoA dehydrogenase		Peroxisome	_	0.0343333	-0.240833	-0.361933	0.158333	1.04843	2.24477	0.142432
g3725	IMET_3535	Acyl-CoA dehydrogenase		Nucleus	_	-0.1668	-1.02553	-0.618533	-0.0296333	-1.62413	0.637133	0.531025
g9805	IMET_9186	Acyl-CoA dehydrogenase		Peroxisome	_
g3898	IMET_3695	Acyl-CoA oxidase		Mitochondrion	M
g7482	IMET_7000	Acyl-CoA oxidase		Nucleus	_
g1681	IMET_1605	3-ketoacyl-CoA thiolase		Mitochondrion	M	-0.1237	0.0413	0.0455667	0.127033	0.059	1.46343	0.35226
g8129	IMET_7604	4-ketoacyl-CoA thiolase		Plastid	_
